# Supplementary material for: 6,8-Di­chloro-3-(pyridin-2-yl)-2-[1-(pyridin-2-yl)eth­yl]-1,2-di­hydro­quinoxaline
Source: IUCrdata. 2023 Aug 4;8(Pt 8):x230665. doi: 10.1107/S241431462300665X (PMC10483544; doi:10.1107/S241431462300665X)
Supplement: Supplementary file 1 [file x-08-x230665-sup1.cif]

##############################################################################
#                                                                            #
# This CIF contains the data for a data article accepted for                 #
# publication in IUCrData. It conforms to the requirements of                #
# Notes for Authors for IUCrData, and has been                               #
# peer reviewed under the auspices of IUCrData.                              #
#                                                                            #
# Full details of the Crystallographic Information File format               #
# are given in the paper "The Crystallographic Information File (CIF):       #
# a New Standard Archive File for Crystallography" by S. R. Hall, F. H.      #
# Allen and I. D. Brown [Acta Cryst. (1991), A47, 655-685].                  #
#                                                                            #
# The current version of the core CIF dictionary is obtainable from          #
# ftp://ftp.iucr.org/pub/cif_core.dic.                                       #
#                                                                            #
# Software is freely available for graphical display of the structure(s)     #
# in this CIF. For information consult the CIF software page                 #
# http://www.iucr.org/resources/cif/software.                                #
#                                                                            #
# This file may be used for bona fide research purposes within the           #
# scientific community so long as proper attribution is given to the data    # 
# article from which it was obtained.                                        #
#                                                                            #
##############################################################################
data_I
_audit_creation_method
;
Olex2 1.3-ac4
(compiled 2018.12.18 svn.r3554 for Rigaku Oxford Diffraction, GUI svn.r1)
;
_journal_date_recd_electronic     2023-06-29
_journal_date_accepted     2023-07-31
_journal_name_full     'IUCrData'
_journal_year     2023
_journal_volume     8
_journal_issue      8
_journal_page_first     0
_journal_page_last     0
_journal_paper_category     HO
_journal_paper_doi     10.1107/S241431462300665X
_journal_coeditor_code     HB4436
_publ_contact_author_name     'Amanda-Lee E. Manicum'
_publ_contact_author_address
;
Department of Chemistry, Tshwane, University of Technology, 0001, Pretoria,
South Africa
;
_publ_contact_author_email     'ManicumAE@tut.ac.za'
_publ_contact_author_fax     ?
_publ_contact_author_phone     '+27 12 382 6309'
_publ_section_title
;
6,8-Dichloro-3-(pyridin-2-yl)-2-[1-(pyridin-2-yl)ethyl]-1,2-dihydroquinoxaline
;
_publ_section_title_footnote
;
This article will form part of a virtual collection of articles to celebrate
the African Crystallographic Association becoming a regional associate of the
IUCr at the 2023 Congress in Melbourne, Australia.
;
loop_
    _publ_author_name
    _publ_author_footnote
    _publ_author_address
    'Malan, Frederick P.' .
;
Department of Chemistry, University of Pretoria, 0002, Pretoria, South Africa
;
    'Mansour, Ahmed M.' .
;
Department of Chemistry, Faculty of Science, Cairo University, Gamma Street,
Giza, Cairo 12613, Egypt
;
    'Manicum, Amanda-Lee E.' .
;
Department of Chemistry, Tshwane, University of Technology, 0001, Pretoria,
South Africa
;
_publ_section_synopsis
;
The synthesis and single-crystal X-ray structure of a substituted quinoxaline
compound is described.
;
_chemical_name_systematic
;
6,8-Dichloro-3-(pyridin-2-yl)-2-[1-(pyridin-2-yl)ethyl]-1,2-dihydroquinoxaline
;
_chemical_name_common     ?
_chemical_formula_moiety     'C20 H16 Cl2 N4'
_chemical_formula_sum     'C20 H16 Cl2 N4'
_chemical_formula_iupac     'C20 H16 Cl2 N4'
_chemical_formula_weight     383.27
_chemical_melting_point     ?
_space_group_crystal_system     monoclinic
_space_group_name_H-M_alt     'P 1 21/c 1'
_space_group_name_Hall     '-P 2ybc'
loop_
    _space_group_symop_operation_xyz
    'x, y, z'
    '-x, y+1/2, -z+1/2'
    '-x, -y, -z'
    'x, -y-1/2, z-1/2'
_cell_length_a     8.4245(3)
_cell_length_b     20.7040(6)
_cell_length_c     10.2055(3)
_cell_angle_alpha     90
_cell_angle_beta     96.448(3)
_cell_angle_gamma     90
_cell_volume     1768.79(10)
_cell_formula_units_Z     4
_cell_measurement_reflns_used     18589
_cell_measurement_theta_min     2.6320
_cell_measurement_theta_max     30.9900
_cell_measurement_temperature     149.99(10)
_exptl_crystal_description     'blade'
_exptl_crystal_colour     'yellow'
_exptl_crystal_size_max     0.271
_exptl_crystal_size_mid     0.191
_exptl_crystal_size_min     0.086
_exptl_crystal_density_diffrn     1.439
_exptl_crystal_density_meas     ?
_exptl_crystal_density_method     ?
_exptl_crystal_F_000     792
_exptl_absorpt_coefficient_mu     0.379
_exptl_absorpt_correction_type     multi-scan
_exptl_absorpt_process_details
;
(CrysalisPro; Rigaku OD, 2019)
;
_exptl_absorpt_correction_T_min     0.57638
_exptl_absorpt_correction_T_max     1.00000
_exptl_special_details     ?
_diffrn_ambient_temperature     149.99(10)
_diffrn_source     'Rotating-anode X-ray tube'
_diffrn_radiation_type     MoK\a
_diffrn_radiation_wavelength     0.71073
_diffrn_radiation_monochromator     mirror
_diffrn_measurement_device_type     'XtaLAB Synergy R, DW system, HyPix'
_diffrn_measurement_device     'four-circle diffractometer'
_diffrn_measurement_method     '\w scans'
_diffrn_detector     'Hybrid Pixel Array Detector'
_diffrn_detector_area_resol_mean     10.0000
_diffrn_reflns_number     29036
_diffrn_reflns_av_R_equivalents     0.1120
_diffrn_reflns_av_unetI/netI     0.0504
_diffrn_reflns_theta_min     2.433
_diffrn_reflns_theta_max     30.755
_diffrn_reflns_theta_full     25.242
_diffrn_measured_fraction_theta_max     0.860
_diffrn_measured_fraction_theta_full     0.999
_diffrn_reflns_limit_h_min     -12
_diffrn_reflns_limit_h_max     10
_diffrn_reflns_limit_k_min     -28
_diffrn_reflns_limit_k_max     26
_diffrn_reflns_limit_l_min     -14
_diffrn_reflns_limit_l_max     13
_diffrn_radiation_probe     x-ray
_refine_special_details
;
All H atoms were placed in geometrically idealized positions and constrained to
ride on their parent atoms.
;
_reflns_number_total     4742
_reflns_number_gt     3981
_reflns_threshold_expression     'I > 2\s(I)'
_refine_ls_structure_factor_coef     Fsqd
_refine_ls_matrix_type     full
_refine_ls_R_factor_all     0.0561
_refine_ls_R_factor_gt     0.0472
_refine_ls_wR_factor_gt     0.1306
_refine_ls_wR_factor_ref     0.1367
_refine_ls_goodness_of_fit_ref     1.102
_refine_ls_restrained_S_all     1.102
_refine_ls_number_reflns     4742
_refine_ls_number_parameters     236
_refine_ls_number_restraints     0
_refine_ls_hydrogen_treatment     constr
_refine_ls_weighting_scheme     calc
_refine_ls_weighting_details
              'w=1/[\s^2^(Fo^2^)+(0.0676P)^2^+0.7299P] where P=(Fo^2^+2Fc^2^)/3'
_atom_sites_solution_hydrogens     geom
_atom_sites_solution_primary     dual
_atom_sites_solution_secondary     ?
_refine_ls_shift/su_max     0.001
_refine_ls_shift/su_mean     0.000
_refine_diff_density_max     0.622
_refine_diff_density_min     -0.583
_refine_ls_extinction_method     none
_refine_ls_extinction_coef     .
loop_
    _atom_type_symbol
    _atom_type_description
    _atom_type_scat_dispersion_real
    _atom_type_scat_dispersion_imag
    _atom_type_scat_source
    'C' 'C' 0.0033 0.0016
                         'International Tables Vol C Tables 4.2.6.8 and 6.1.1.4'
    'H' 'H' 0.0000 0.0000
                         'International Tables Vol C Tables 4.2.6.8 and 6.1.1.4'
    'Cl' 'Cl' 0.1484 0.1585
                         'International Tables Vol C Tables 4.2.6.8 and 6.1.1.4'
    'N' 'N' 0.0061 0.0033
                         'International Tables Vol C Tables 4.2.6.8 and 6.1.1.4'
_computing_data_collection
;
CrysAlisPro 1.171.42.89a (Rigaku OD, 2023)
;
_computing_cell_refinement
;
CrysAlisPro 1.171.42.89a (Rigaku OD, 2023)
;
_computing_data_reduction
;
CrysAlisPro 1.171.42.89a (Rigaku OD, 2023)
;
_computing_structure_solution
;
<i>SHELXT</i> (Sheldrick, 2015a)
;
_computing_structure_refinement
;
SHELXL (Sheldrick, 2015b)
;
_computing_molecular_graphics
;
Olex2 (Dolomanov <i>et al.</i>,  2009)
;
_computing_publication_material
;
Olex2 (Dolomanov <i>et al.</i>,  2009)
;
loop_
    _atom_site_type_symbol
    _atom_site_label
    _atom_site_fract_x
    _atom_site_fract_y
    _atom_site_fract_z
    _atom_site_U_iso_or_equiv
    _atom_site_adp_type
    _atom_site_calc_flag
    _atom_site_occupancy
    _atom_site_disorder_assembly
    _atom_site_disorder_group
    Cl Cl2 1.12383(5) 0.09926(2) 0.40380(4) 0.02882(13) Uani d 1 . .
    Cl Cl1 0.83348(6) 0.03634(2) 0.83287(5) 0.03650(15) Uani d 1 . .
    N N1 0.81871(15) 0.26674(6) 0.64452(13) 0.0189(3) Uani d 1 . .
    N N2 0.73638(16) 0.17552(6) 0.82624(13) 0.0201(3) Uani d 1 . .
    H H2 0.7411 0.1527 0.8994 0.024 Uiso calc 1 . .
    N N3 0.59274(18) 0.36766(7) 0.83720(15) 0.0261(3) Uani d 1 . .
    N N4 0.45284(17) 0.14108(7) 0.93078(16) 0.0279(3) Uani d 1 . .
    C C16 0.37494(18) 0.18777(7) 0.85957(15) 0.0179(3) Uani d 1 . .
    C C8 0.85917(17) 0.20116(7) 0.63224(15) 0.0181(3) Uani d 1 . .
    C C3 0.81853(18) 0.15560(7) 0.72517(15) 0.0187(3) Uani d 1 . .
    C C9 0.69244(18) 0.35242(7) 0.74782(15) 0.0189(3) Uani d 1 . .
    C C1 0.72267(17) 0.28236(7) 0.72928(15) 0.0175(3) Uani d 1 . .
    C C2 0.64108(17) 0.23446(7) 0.81296(14) 0.0169(3) Uani d 1 . .
    H H2A 0.6423 0.2536 0.9030 0.020 Uiso calc 1 . .
    C C6 1.00485(19) 0.12035(8) 0.52627(16) 0.0215(3) Uani d 1 . .
    C C14 0.46394(18) 0.22276(7) 0.75909(15) 0.0190(3) Uani d 1 . .
    H H14 0.4123 0.2659 0.7422 0.023 Uiso calc 1 . .
    C C7 0.95056(18) 0.18329(8) 0.53247(15) 0.0205(3) Uani d 1 . .
    H H7 0.9755 0.2141 0.4690 0.025 Uiso calc 1 . .
    C C10 0.76783(19) 0.39916(8) 0.67700(17) 0.0224(3) Uani d 1 . .
    H H10 0.8372 0.3868 0.6142 0.027 Uiso calc 1 . .
    C C5 0.96985(19) 0.07447(8) 0.61717(16) 0.0236(3) Uani d 1 . .
    H H5 1.0082 0.0315 0.6126 0.028 Uiso calc 1 . .
    C C4 0.8772(2) 0.09267(8) 0.71550(17) 0.0230(3) Uani d 1 . .
    C C17 0.2167(2) 0.20287(8) 0.87252(19) 0.0271(4) Uani d 1 . .
    H H17 0.1635 0.2360 0.8203 0.033 Uiso calc 1 . .
    C C19 0.2179(2) 0.12117(8) 1.03820(18) 0.0263(3) Uani d 1 . .
    H H19 0.1672 0.0977 1.1018 0.032 Uiso calc 1 . .
    C C20 0.3742(2) 0.10886(9) 1.01806(19) 0.0300(4) Uani d 1 . .
    H H20 0.4295 0.0757 1.0688 0.036 Uiso calc 1 . .
    C C11 0.7391(2) 0.46377(8) 0.70050(19) 0.0288(4) Uani d 1 . .
    H H11 0.7886 0.4965 0.6541 0.035 Uiso calc 1 . .
    C C12 0.6367(2) 0.47994(9) 0.7931(2) 0.0325(4) Uani d 1 . .
    H H12 0.6154 0.5238 0.8118 0.039 Uiso calc 1 . .
    C C13 0.5664(2) 0.43017(9) 0.8576(2) 0.0330(4) Uani d 1 . .
    H H13 0.4954 0.4414 0.9199 0.040 Uiso calc 1 . .
    C C18 0.1374(2) 0.16896(9) 0.9625(2) 0.0305(4) Uani d 1 . .
    H H18 0.0290 0.1784 0.9722 0.037 Uiso calc 1 . .
    C C15 0.4450(2) 0.18517(10) 0.62926(16) 0.0290(4) Uani d 1 . .
    H H15A 0.4889 0.1416 0.6441 0.044 Uiso calc 1 . .
    H H15B 0.5026 0.2076 0.5644 0.044 Uiso calc 1 . .
    H H15C 0.3315 0.1822 0.5961 0.044 Uiso calc 1 . .
loop_
    _atom_site_aniso_label
    _atom_site_aniso_U_11
    _atom_site_aniso_U_22
    _atom_site_aniso_U_33
    _atom_site_aniso_U_12
    _atom_site_aniso_U_13
    _atom_site_aniso_U_23
    Cl2 0.0285(2) 0.0321(2) 0.0284(2) 0.00069(15) 0.01460(17) -0.00866(15)
    Cl1 0.0531(3) 0.0222(2) 0.0386(3) 0.00890(18) 0.0247(2) 0.00922(17)
    N1 0.0183(6) 0.0205(6) 0.0189(6) 0.0000(5) 0.0063(5) 0.0003(5)
    N2 0.0214(6) 0.0216(6) 0.0188(6) 0.0054(5) 0.0087(5) 0.0045(5)
    N3 0.0305(7) 0.0215(7) 0.0287(7) 0.0010(5) 0.0135(6) -0.0030(5)
    N4 0.0194(7) 0.0333(8) 0.0324(8) 0.0030(6) 0.0085(6) 0.0137(6)
    C16 0.0175(7) 0.0186(7) 0.0182(7) -0.0023(5) 0.0043(5) 0.0000(5)
    C8 0.0163(7) 0.0203(7) 0.0184(7) 0.0002(5) 0.0054(5) -0.0002(5)
    C3 0.0170(7) 0.0207(7) 0.0192(7) 0.0010(5) 0.0054(6) 0.0005(5)
    C9 0.0180(7) 0.0188(7) 0.0205(7) -0.0004(5) 0.0044(6) -0.0006(5)
    C1 0.0159(7) 0.0192(7) 0.0179(7) -0.0007(5) 0.0040(5) 0.0012(5)
    C2 0.0168(7) 0.0176(7) 0.0172(7) 0.0008(5) 0.0056(5) 0.0006(5)
    C6 0.0195(7) 0.0256(8) 0.0206(7) 0.0008(6) 0.0074(6) -0.0066(6)
    C14 0.0163(7) 0.0217(7) 0.0196(7) 0.0002(5) 0.0047(5) 0.0053(6)
    C7 0.0209(7) 0.0226(8) 0.0190(7) -0.0017(6) 0.0071(6) -0.0016(6)
    C10 0.0205(7) 0.0220(8) 0.0254(8) -0.0009(6) 0.0062(6) 0.0017(6)
    C5 0.0241(8) 0.0208(8) 0.0266(8) 0.0031(6) 0.0059(6) -0.0035(6)
    C4 0.0249(8) 0.0204(7) 0.0248(8) 0.0014(6) 0.0085(6) 0.0018(6)
    C17 0.0213(8) 0.0252(8) 0.0368(9) 0.0047(6) 0.0116(7) 0.0079(7)
    C19 0.0277(8) 0.0256(8) 0.0276(8) -0.0060(6) 0.0120(7) 0.0010(6)
    C20 0.0239(8) 0.0332(9) 0.0337(9) 0.0010(7) 0.0068(7) 0.0146(7)
    C11 0.0287(9) 0.0221(8) 0.0361(9) -0.0044(6) 0.0056(7) 0.0010(7)
    C12 0.0383(10) 0.0196(8) 0.0407(10) 0.0001(7) 0.0093(8) -0.0041(7)
    C13 0.0409(10) 0.0247(9) 0.0363(10) 0.0023(7) 0.0177(8) -0.0053(7)
    C18 0.0231(8) 0.0275(9) 0.0442(10) 0.0020(6) 0.0176(7) 0.0059(7)
    C15 0.0264(8) 0.0428(10) 0.0181(7) -0.0098(7) 0.0033(6) -0.0003(7)
_geom_special_details
;
 All esds (except the esd in the dihedral angle between two l.s. planes)
 are estimated using the full covariance matrix.  The cell esds are taken
 into account individually in the estimation of esds in distances, angles
 and torsion angles; correlations between esds in cell parameters are only
 used when they are defined by crystal symmetry.  An approximate (isotropic)
 treatment of cell esds is used for estimating esds involving l.s. planes.
;
loop_
    _geom_bond_atom_site_label_1
    _geom_bond_atom_site_label_2
    _geom_bond_site_symmetry_2
    _geom_bond_distance
    _geom_bond_publ_flag
    Cl2 C6 . 1.7432(16) ?
    Cl1 C4 . 1.7406(17) ?
    N1 C8 . 1.409(2) ?
    N1 C1 . 1.290(2) ?
    N2 C3 . 1.3687(19) ?
    N2 C2 . 1.4586(19) ?
    N3 C9 . 1.345(2) ?
    N3 C13 . 1.333(2) ?
    N4 C16 . 1.336(2) ?
    N4 C20 . 1.346(2) ?
    C16 C14 . 1.520(2) ?
    C16 C17 . 1.390(2) ?
    C8 C3 . 1.407(2) ?
    C8 C7 . 1.394(2) ?
    C3 C4 . 1.401(2) ?
    C9 C1 . 1.488(2) ?
    C9 C10 . 1.402(2) ?
    C1 C2 . 1.522(2) ?
    C2 C14 . 1.550(2) ?
    C6 C7 . 1.385(2) ?
    C6 C5 . 1.382(2) ?
    C14 C15 . 1.529(2) ?
    C10 C11 . 1.385(2) ?
    C5 C4 . 1.391(2) ?
    C17 C18 . 1.385(2) ?
    C19 C20 . 1.379(2) ?
    C19 C18 . 1.385(3) ?
    C11 C12 . 1.390(3) ?
    C12 C13 . 1.391(3) ?
loop_
    _geom_angle_atom_site_label_1
    _geom_angle_atom_site_label_2
    _geom_angle_atom_site_label_3
    _geom_angle_site_symmetry_1
    _geom_angle_site_symmetry_3
    _geom_angle
    _geom_angle_publ_flag
    C1 N1 C8 . . 118.51(13) ?
    C3 N2 C2 . . 120.11(13) ?
    C13 N3 C9 . . 117.45(15) ?
    C16 N4 C20 . . 118.06(14) ?
    N4 C16 C14 . . 117.53(13) ?
    N4 C16 C17 . . 121.91(15) ?
    C17 C16 C14 . . 120.53(14) ?
    C3 C8 N1 . . 120.43(13) ?
    C7 C8 N1 . . 118.68(14) ?
    C7 C8 C3 . . 120.70(14) ?
    N2 C3 C8 . . 119.20(14) ?
    N2 C3 C4 . . 123.06(14) ?
    C4 C3 C8 . . 117.49(14) ?
    N3 C9 C1 . . 116.33(14) ?
    N3 C9 C10 . . 122.77(15) ?
    C10 C9 C1 . . 120.88(14) ?
    N1 C1 C9 . . 117.29(14) ?
    N1 C1 C2 . . 124.72(13) ?
    C9 C1 C2 . . 117.98(13) ?
    N2 C2 C1 . . 108.58(12) ?
    N2 C2 C14 . . 113.58(12) ?
    C1 C2 C14 . . 112.34(12) ?
    C7 C6 Cl2 . . 119.20(13) ?
    C5 C6 Cl2 . . 119.49(12) ?
    C5 C6 C7 . . 121.29(14) ?
    C16 C14 C2 . . 111.30(12) ?
    C16 C14 C15 . . 109.31(13) ?
    C15 C14 C2 . . 112.90(13) ?
    C6 C7 C8 . . 119.71(15) ?
    C11 C10 C9 . . 118.64(16) ?
    C6 C5 C4 . . 118.51(15) ?
    C3 C4 Cl1 . . 118.10(12) ?
    C5 C4 Cl1 . . 119.63(12) ?
    C5 C4 C3 . . 122.26(15) ?
    C18 C17 C16 . . 119.20(15) ?
    C20 C19 C18 . . 117.70(16) ?
    N4 C20 C19 . . 123.81(16) ?
    C10 C11 C12 . . 118.95(17) ?
    C11 C12 C13 . . 118.25(17) ?
    N3 C13 C12 . . 123.93(17) ?
    C19 C18 C17 . . 119.30(16) ?
loop_
    _geom_hbond_atom_site_label_D
    _geom_hbond_atom_site_label_H
    _geom_hbond_atom_site_label_A
    _geom_hbond_site_symmetry_A
    _geom_hbond_distance_DH
    _geom_hbond_distance_HA
    _geom_hbond_distance_DA
    _geom_hbond_angle_DHA
    N2 H2 Cl1 . 0.88 2.64 2.9941(13) 105
    N2 H2 N4 . 0.88 2.50 2.815(2) 102
_shelx_space_group_comment
;
The symmetry employed for this shelxl refinement is uniquely defined
by the following loop, which should always be used as a source of
symmetry information in preference to the above space-group names.
They are only intended as comments.
;
_shelx_estimated_absorpt_T_min     ?
_shelx_estimated_absorpt_T_max     ?
_shelx_hkl_file
;
   0   0   2 106625. 5483.76   2
   0   0  -2 105312. 5484.31   2
   0   0   2 97476.7 5465.50   7
   0   0   3-4.69691 22.5631   2
   0   0  -3-9.80385 26.8488   2
   0   0  -3 2.69379 16.6224   7
   0   0   3 7.67404 16.9382   7
   0   0   4 50079.8 2677.71   2
   0   0  -4 50856.2 2685.80   2
   0   0   4 45690.6 2644.74   7
   0   0  -4 50204.5 2649.83   7
   0   0   5 46.0569 54.7012   2
   0   0  -5 8.31184 37.8898   2
   0   0  -5 31.8311 28.4953   7
   0   0   5 4.29452 23.0820   7
   0   0   6 14084.7 816.513   2
   0   0  -6 14054.9 818.476   2
   0   0  -6 13507.1 767.334   7
   0   0   6 12038.1 756.107   7
   0   0   7 37.3379 53.4768   2
   0   0  -7 11.8485 52.4767   2
   0   0   7 12.2077 34.6952   7
   0   0  -7-13.1655 38.7303   7
   0   0  -8 1656.84 203.321   2
   0   0   8 1718.75 207.590   2
   0   0   8 1476.68 147.583   7
   0   0  -8 1757.18 160.191   7
   0   0  -9 15.5288 76.4525   2
   0   0   9-7.91695 53.1269   7
   0   0  -9 91.5184 74.3256   4
   0   0   9 56.9460 105.958   2
   0   0 -10 1811.11 212.633   4
   0   0 -10 1333.08 219.127   2
   0   0  10 1940.56 273.421   2
   0   0  10 1571.55 165.862   7
   0   0  11 38.3606 53.5575   7
   0   0 -11-15.9217 90.5157   4
   0   0  11 93.2383 88.3448   2
   0   0 -12 208.760 106.008   4
   0   0  12 41.5613 141.400   2
   0   0 -13-36.6369 96.4170   4
   0  -1   2 22988.7 1191.23   2
   0   1   2 21859.5 1190.63   2
   0  -1  -2 22765.8 1191.37   2
   0   1  -2 22900.8 1192.05   2
   0  -1   2 20532.1 1166.89   7
   0   1   2 20668.9 1177.44   7
   0  -1  -3 384.187 59.4138   2
   0  -1   3 452.292 59.7339   2
   0   1  -3 497.489 64.9777   2
   0   1   3 456.451 59.6789   2
   0  -1   3 475.373 43.8588   7
   0   1   3 438.333 50.3973   7
   0   1  -3 445.508 43.4317   7
   0  -1  -4 706.260 88.4151   2
   0   1   4 655.105 81.3978   2
   0   1  -4 654.880 84.6479   2
   0  -1   4 606.324 79.2567   2
   0   1  -4 739.109 64.6596   7
   0   1   4 546.162 64.7160   7
   0  -1  -4 599.043 67.1961   7
   0  -1   4 556.708 57.9343   7
   0  -1  -5 41326.4 2143.52   2
   0   1   5 38494.8 2131.63   2
   0   1  -5 39674.7 2142.50   2
   0  -1   5 40126.3 2134.79   2
   0   1   5 35809.7 2094.22   7
   0  -1  -5 39988.7 2104.49   7
   0   1  -5 39465.6 2090.69   7
   0  -1   5 34942.0 2084.12   7
   0   1  -6 3801.55 289.411   2
   0  -1  -6 3653.57 286.307   2
   0   1   6 3557.71 283.806   2
   0  -1   6 4240.52 295.671   2
   0  -1   6 3177.05 231.497   7
   0   1   6 3128.06 237.004   7
   0   1  -6 3412.87 236.320   7
   0  -1  -6 3638.50 250.416   7
   0  -1   7 2948.85 268.223   2
   0  -1  -7 2922.55 262.899   2
   0   1  -7 2888.72 262.540   2
   0   1   7 3040.82 271.825   2
   0   1  -7 3181.28 220.085   7
   0   1   7 2581.80 213.964   7
   0  -1   7 2685.91 210.062   7
   0  -1  -7 3261.94 232.964   7
   0  -1  -8 364.218 79.2779   7
   0   1  -8 443.502 78.3682   7
   0   1  -8 439.617 108.436   2
   0  -1  -8 340.546 103.495   2
   0   1   8 291.306 69.3684   7
   0  -1   8 401.510 71.2987   7
   0   1  -8 486.459 100.125   4
   0  -1   8 456.100 119.594   2
   0  -1   9 23961.3 1443.70   2
   0   1  -9 26266.9 1428.36   2
   0  -1  -9 25203.8 1422.06   2
   0  -1   9 20757.9 1314.11   7
   0   1  -9 25043.4 1383.71   4
   0   1   9 20568.1 1322.53   7
   0  -1  -9 25295.1 1351.20   7
   0  -1  10 17659.7 1209.92   2
   0   1 -10 19792.9 1176.64   2
   0  -1 -10 19707.3 1172.31   2
   0  -1 -10 19892.3 1145.07   4
   0   1 -10 20518.3 1136.87   4
   0   1  10 16339.9 1061.98   7
   0  -1  10 16656.7 1054.11   7
   0   1  11 368.358 92.1101   7
   0  -1  11 299.956 79.4831   7
   0  -1 -11 375.248 121.760   4
   0   1 -11 463.450 117.827   4
   0  -1  11 484.624 163.973   2
   0   1 -12 1062.79 181.150   4
   0  -1 -12 1211.83 194.088   4
   0  -1  12 830.158 234.331   2
   0   1 -13 105.551 100.398   4
   0  -1 -13 248.170 112.677   4
   0   1 -14-18.4379 92.9004   4
   0   2   1 199.608 23.9982   7
   0  -2  -1 8993.51 145.523   7
   0   2   1 8505.19 128.605   5
   0   2  -1 8722.34 142.961   3
   0  -2   1 9434.57 135.548   2
   0  -2  -1 8989.77 130.728   2
   0  -2   2 70.3550 24.3084   2
   0  -2  -2 79.5857 26.7260   2
   0   2   2 54.4755 22.1825   7
   0  -2   3 176.688 39.8429   2
   0  -2  -3 139.823 38.5667   2
   0   2   3 82.1532 29.3381   7
   0   2  -3 193.433 23.7305   7
   0   2  -3 146.679 31.0381   4
   0  -2   3 151.524 22.7440   7
   0  -2   4 2858.12 210.821   2
   0  -2  -4 3026.71 217.546   2
   0   2  -4 2868.34 176.982   7
   0  -2   4 2714.18 177.188   7
   0  -2  -4 2914.41 200.519   7
   0   2   4 2593.96 191.831   7
   0   2  -4 2835.26 198.642   4
   0  -2   5 1092.31 123.511   2
   0  -2  -5 1138.18 127.705   2
   0  -2  -5 1178.81 109.928   7
   0   2  -5 1012.38 87.2110   7
   0   2   5 914.461 97.5654   7
   0  -2   5 929.855 85.8468   7
   0   2  -5 1049.21 108.222   4
   0  -2   6 3228.41 252.944   2
   0  -2  -6 2552.35 238.236   2
   0   2  -6 3046.07 201.068   7
   0   2   6 2637.88 209.834   7
   0  -2   6 2646.37 194.830   7
   0  -2  -6 3024.24 222.565   7
   0   2  -6 3069.72 229.279   4
   0  -2   7 7210.01 480.886   2
   0  -2  -7 6687.63 467.231   2
   0   2  -7 6505.79 436.953   4
   0  -2  -7 6678.30 430.114   7
   0   2  -7 7040.18 404.794   7
   0   2   7 5473.01 407.173   7
   0  -2   7 6091.39 397.448   7
   0  -2  -8 13130.2 780.083   2
   0  -2   8 12569.2 791.233   2
   0   2   8 10298.8 696.952   7
   0  -2  -8 12669.5 725.512   7
   0   2  -8 12428.9 739.674   4
   0  -2   8 10773.3 684.205   7
   0  -2  -9 5297.50 415.923   2
   0  -2   9 5009.37 431.762   2
   0  -2  -9 5410.33 365.919   7
   0   2   9 4164.62 333.857   7
   0   2  -9 5569.35 386.036   4
   0  -2   9 4094.48 316.165   7
   0  -2 -10 6924.64 517.308   2
   0  -2  10 6656.17 566.846   2
   0   2 -10 7138.52 483.599   4
   0  -2 -10 7602.93 509.111   4
   0   2  10 5510.82 422.163   7
   0  -2  10 5438.86 401.235   7
   0   2 -11 117.923 77.7152   4
   0  -2 -11 187.513 97.0096   4
   0  -2  11 64.5630 125.116   2
   0  -2  11 48.0464 57.2565   7
   0   2  11 85.5196 63.0750   7
   0  -2 -12 1409.07 214.143   4
   0   2 -12 1522.51 199.558   4
   0  -2  12 871.503 252.473   2
   0  -2  12 1428.71 267.650   1
   0   2  12 974.339 151.915   7
   0   2 -13 4566.12 401.290   4
   0  -2 -13 4507.71 425.250   4
   0   2 -14 35.6689 83.5256   4
   0  -3   0 3.18552 9.97609   7
   0   3   0-14.9794 28.3807   3
   0  -3   1 730.607 51.9597   2
   0  -3  -1 628.321 50.5295   2
   0   3  -1 678.096 58.8193   3
   0   3   1 592.457 55.4123   7
   0  -3  -1 724.279 59.4163   7
   0  -3   1 615.234 42.9303   4
   0   3   1 611.849 52.6674   5
   0  -3   2 40804.4 2005.93   2
   0  -3  -2 39689.4 2005.06   2
   0  -3   2 33875.4 1984.33   4
   0   3   2 35913.9 2002.43   7
   0   3   2 36863.7 2002.72   5
   0  -3   3 10948.7 583.745   2
   0  -3  -3 10376.1 583.136   2
   0   3  -3 9891.88 561.225   4
   0   3   3 8678.90 568.072   7
   0  -3   4 2010.15 166.563   2
   0  -3  -4 2076.89 172.297   2
   0  -3  -4 2301.18 166.628   7
   0   3  -4 2087.77 129.584   7
   0   3   4 1934.87 155.344   7
   0   3  -4 2072.91 153.228   4
   0  -3   4 1961.98 131.287   7
   0  -3  -5-8.17140 39.2634   2
   0  -3   5 15.6759 44.5588   2
   0   3   5 39.6479 31.0348   7
   0  -3  -5 44.3206 34.0165   7
   0   3  -5 32.1743 21.7612   7
   0   3  -5 22.7827 26.6823   4
   0  -3   5-3.06867 18.9556   7
   0  -3  -6 31736.9 1773.97   2
   0  -3   6 34945.4 1785.07   2
   0   3  -6 31811.0 1703.16   7
   0  -3  -6 32190.6 1747.03   7
   0   3   6 28501.5 1728.51   7
   0   3  -6 32771.8 1744.85   4
   0  -3   6 28891.0 1701.70   7
   0  -3  -7 1745.60 191.321   2
   0  -3   7 1679.32 193.208   2
   0   3   7 1479.17 150.693   7
   0  -3  -7 1767.17 169.690   7
   0   3  -7 1966.37 138.697   7
   0   3  -7 1802.04 169.826   4
   0  -3   7 1410.87 129.109   7
   0  -3   8 187.605 47.2236   7
   0   3   8 207.641 61.5116   7
   0  -3  -8 220.893 71.5844   7
   0  -3  -8 243.798 87.9905   2
   0   3  -8 181.407 64.9930   4
   0  -3   8 295.777 112.717   2
   0  -3   9 12.2293 37.2065   7
   0   3   9 55.7179 59.0455   7
   0  -3  -9 86.3626 65.6258   7
   0  -3  -9 15.4138 86.0547   2
   0   3  -9 57.5922 61.8944   4
   0  -3   9 19.5794 98.6656   2
   0  -3  10 3515.79 377.908   2
   0  -3 -10 3608.76 338.035   2
   0   3 -10 3681.22 300.627   4
   0   3  10 3224.99 270.399   7
   0  -3  10 2793.95 232.777   7
   0  -3 -11 370.514 125.512   4
   0   3 -11 350.450 104.713   4
   0  -3  11 451.795 174.209   2
   0  -3  11 313.602 71.9259   7
   0   3  11 277.785 93.3451   7
   0  -3  12 834.410 148.733   3
   0  -3 -12 1126.53 189.792   4
   0   3 -12 1397.52 190.632   4
   0   3  12 651.708 233.525   2
   0  -3  12 1030.45 236.234   1
   0  -3  12 663.188 218.757   2
   0   3  12 701.177 131.413   7
   0   3 -13-16.2441 90.6670   4
   0  -3 -13 20.1753 101.649   4
   0   3 -14 1573.68 224.890   4
   0  -4   0 78040.6 4158.09   7
   0   4   0 74908.7 4201.18   3
   0   4   1 90369.4 5289.98   5
   0  -4   1 109952. 5285.76   2
   0  -4  -1 95617.5 5282.41   2
   0   4   1 93667.6 5297.59   7
   0  -4  -1 98627.0 5299.38   7
   0   4  -1 100434. 5304.80   3
   0  -4   2 152140. 7254.51   2
   0  -4  -2 141408. 7252.36   2
   0   4  -2 137307. 7260.73   3
   0  -4   2 123710. 7231.68   4
   0   4   2 132727. 7257.36   7
   0  -4  -2 141077. 7261.25   7
   0   4  -2 133183. 7232.22   4
   0   4   2 134446. 7249.79   5
   0  -4  -3 77885.7 4102.62   2
   0  -4   3 80831.2 4102.23   2
   0   4  -3 73272.3 4076.20   4
   0   4   3 73553.8 4096.88   7
   0   4   3 74674.1 4098.64   5
   0  -4   4 1623.56 141.156   2
   0  -4  -4 1715.57 146.045   2
   0   4  -4 1603.23 123.413   4
   0  -4   4 1509.52 136.724   3
   0   4  -4 1569.06 97.3615   7
   0   4   4 1564.62 134.750   7
   0  -4   5 190.274 29.8759   7
   0   4  -5 184.177 28.0317   7
   0  -4  -5 193.701 51.2876   7
   0   4   5 123.675 43.0719   7
   0  -4  -5 178.382 55.2158   2
   0  -4   5 202.881 57.2871   2
   0   4  -5 191.050 44.0751   4
   0  -4   5 143.292 46.1710   3
   0   4   6 14187.2 798.517   2
   0  -4   6 14436.7 800.383   2
   0   4  -6 13610.1 794.541   2
   0  -4  -6 13537.4 790.806   2
   0   4   6 11539.7 749.440   7
   0  -4  -6 12777.1 767.238   7
   0   4  -6 13145.7 753.790   4
   0  -4   6 11607.0 711.094   7
   0  -4  -7 174.252 75.3550   2
   0  -4   7 130.006 74.3861   2
   0   4   7 157.233 74.9627   2
   0   4  -7 96.2260 65.1630   2
   0   4   7 110.668 52.3500   7
   0  -4  -7 229.331 65.9161   7
   0   4  -7 178.420 60.3298   4
   0  -4   7 180.885 38.8381   7
   0  -4   8 213.068 46.8771   7
   0  -4  -8 205.623 74.2983   7
   0   4   8 147.945 59.6826   7
   0  -4  -8 282.605 93.3877   2
   0   4  -8 333.669 107.369   2
   0   4  -8 293.889 71.6351   4
   0  -4   8 256.383 104.016   2
   0   4   8 339.253 110.449   2
   0   4   9 77.5213 59.4070   7
   0  -4   9 212.047 49.2875   7
   0  -4  -9 171.585 82.8025   7
   0   4  -9 79.0447 91.7870   2
   0  -4  -9 261.171 104.668   2
   0   4  -9 140.584 68.1911   4
   0  -4   9 101.411 97.7503   2
   0   4   9 81.8953 98.6679   2
   0   4  10 640.962 120.896   7
   0   4 -10 991.977 185.636   2
   0  -4 -10 961.588 173.595   2
   0  -4  10 987.173 145.224   3
   0   4 -10 1053.31 147.842   4
   0   4  10 1213.62 240.114   2
   0  -4  10 653.733 192.232   2
   0   4  11 2363.96 231.530   7
   0  -4  11 2588.50 370.643   2
   0  -4  11 2249.15 244.593   3
   0   4 -11 2572.59 250.704   4
   0   4  11 2067.18 335.918   2
   0   4 -12 72.7604 78.2505   4
   0  -4 -12 117.193 100.693   4
   0  -4  12 66.4092 128.657   1
   0   4  12 43.5089 123.710   2
   0  -4  12-43.1612 139.139   2
   0   4  12 101.686 120.817   1
   0   4  12 87.5144 72.4203   7
   0   4 -13 235.785 104.558   4
   0  -4 -13 123.940 115.723   4
   0   4 -14 894.906 169.015   4
   0  -5   0 7.98774 18.9759   7
   0   5   0 6.92929 34.1114   3
   0  -5   1 32017.5 1800.23   6
   0   5  -1 33024.8 1800.11   6
   0  -5  -1 35466.2 1813.61   7
   0  -5   1 30990.8 1791.45   7
   0   5  -1 35730.7 1794.28   7
   0   5  -1 36846.6 1824.67   3
   0   5   1 23396.9 1785.67   2
   0  -5  -1 34300.3 1787.93   2
   0  -5   1 43194.3 1797.95   2
   0   5  -1 35349.9 1790.37   2
   0   5   2 233.435 35.2207   2
   0  -5  -2 305.945 39.0292   2
   0   5  -2 244.920 36.6287   2
   0  -5   2 246.495 33.4396   2
   0   5   2 211.358 41.7056   7
   0  -5  -2 235.620 42.1568   7
   0   5   2 160.194 31.2204   5
   0  -5  -2 229.534 38.5619   5
   0  -5   2 208.435 22.5975   4
   0   5  -2 210.254 41.3756   3
   0   5   3 97547.7 5364.18   5
   0   5   3 97168.1 5370.41   7
   0  -5   3 89312.2 5339.39   4
   0   5  -3 96511.2 5340.91   4
   0  -5  -3 102922. 5369.59   2
   0  -5   3 109345. 5371.36   2
   0   5   3 113791. 5375.14   2
   0   5  -3 104301. 5373.85   2
   0   5   4 5254.00 352.008   5
   0  -5   4 5065.37 349.306   3
   0   5  -4 5032.15 325.430   4
   0  -5  -4 5672.86 358.236   2
   0   5  -4 5679.30 363.278   2
   0   5   4 6004.86 363.133   2
   0  -5   4 6118.06 363.068   2
   0   5   4 4958.09 346.250   7
   0  -5   5 2529.20 207.461   3
   0   5  -5 2744.89 192.425   4
   0  -5  -5 2908.45 222.570   2
   0   5  -5 2551.28 220.420   2
   0   5   5 2770.36 223.659   2
   0  -5   5 2731.61 220.978   2
   0   5   5 2320.22 199.844   7
   0  -5  -5 2755.92 217.667   7
   0  -5   6 3677.25 283.739   3
   0   5  -6 3954.46 270.241   4
   0   5   6 4559.32 323.225   2
   0  -5  -6 3784.13 298.618   2
   0  -5   6 4014.41 311.862   2
   0   5  -6 3913.54 306.025   2
   0   5   6 3229.18 269.700   7
   0  -5  -6 4016.64 292.784   7
   0  -5   7 421.001 99.8245   2
   0   5   7 505.410 108.668   2
   0   5  -7 240.419 85.9152   2
   0  -5  -7 311.873 90.7191   2
   0   5   7 394.027 77.2934   7
   0  -5  -7 383.854 86.7885   7
   0   5  -7 340.234 67.3355   4
   0  -5   7 381.727 79.8735   3
   0   5  -8 1363.90 177.993   2
   0  -5  -8 1309.05 171.799   2
   0   5   8 1075.72 135.408   7
   0  -5  -8 1378.51 160.429   7
   0  -5   8 1233.13 147.600   3
   0   5  -8 1105.07 135.295   4
   0  -5   8 1217.88 184.919   2
   0   5   8 1148.01 179.721   2
   0   5   9 1044.10 197.704   2
   0  -5   9 821.953 180.734   2
   0   5   9 948.579 133.955   7
   0  -5  -9 1146.53 154.203   7
   0  -5  -9 1162.49 180.648   2
   0   5  -9 1127.41 177.342   2
   0   5  -9 1000.23 132.676   4
   0  -5   9 935.434 137.315   3
   0   5  10 111.136 71.7310   7
   0  -5  10 12.3681 66.5394   3
   0   5 -10 17.7273 112.720   2
   0  -5 -10 34.2055 120.530   2
   0   5 -10 138.487 73.4403   4
   0  -5  10 190.240 120.427   2
   0   5  10 82.4258 118.115   2
   0  -5  11 1231.16 171.757   3
   0   5 -11 1356.02 172.891   4
   0   5  11 1241.08 271.403   2
   0  -5  11 982.466 243.770   2
   0   5  11 1065.05 159.114   7
   0   5 -12 351.142 106.528   4
   0  -5 -12 321.634 124.823   4
   0  -5  12 333.959 152.832   1
   0  -5  12 44.7994 152.812   2
   0   5  12 180.949 161.764   2
   0   5  12 339.825 167.857   1
   0   5  12 336.693 97.3759   7
   0   5 -13 1173.79 181.206   4
   0  -5 -13 1032.99 194.634   4
   0   5 -14 714.393 143.723   4
   0  -6   0 1108.64 93.0084   7
   0   6   0 1481.50 138.681   3
   0  -6   1 104381. 4530.51   6
   0  -6  -1 113059. 4503.54   2
   0  -6   1 129621. 4524.02   2
   0   6  -1 113834. 4506.77   2
   0  -6  -1 103113. 4533.63   5
   0  -6   1 106392. 4517.12   7
   0  -6  -1 115180. 4545.36   7
   0   6  -1 116078. 4522.17   7
   0   6  -1 120600. 4567.88   3
   0   6  -2 614.943 58.1351   6
   0  -6  -2 586.547 67.9006   5
   0   6   2 615.845 65.6668   5
   0  -6  -2 713.660 77.9192   7
   0   6  -2 646.091 50.5394   7
   0   6   2 591.705 72.1715   7
   0   6  -2 528.796 71.2184   3
   0  -6   2 623.630 50.8438   4
   0  -6   2 657.244 64.9301   2
   0   6  -2 717.402 65.6789   2
   0   6   2 743.165 68.2446   2
   0  -6  -2 628.996 61.2253   2
   0   6   3 35734.7 2007.20   5
   0   6  -3 35538.3 1982.60   4
   0   6   3 36549.0 2021.96   7
   0  -6  -3 36874.9 2026.71   7
   0  -6   3 32615.9 1983.53   4
   0   6  -3 35423.9 2023.51   3
   0   6  -3 36943.4 2016.83   2
   0  -6   3 42447.6 2023.23   2
   0  -6  -3 37899.6 2013.40   2
   0   6   3 44541.5 2026.63   2
   0   6   4 11890.6 741.324   5
   0   6   4 12132.6 748.326   7
   0   6  -4 12326.1 716.879   4
   0  -6   4 12141.5 748.258   3
   0   6  -4 12653.2 754.711   2
   0  -6   4 14279.9 762.714   2
   0  -6  -4 13094.0 752.813   2
   0   6   4 14293.8 762.849   2
   0   6   5 38434.0 2254.67   5
   0   6   5 38091.4 2250.70   7
   0  -6  -5 40937.3 2266.35   7
   0  -6   5 39193.1 2254.21   3
   0   6  -5 39324.8 2221.86   4
   0  -6  -5 40827.0 2262.91   2
   0   6   5 45989.8 2286.28   2
   0  -6   5 45607.3 2280.72   2
   0   6  -5 40955.8 2269.02   2
   0   6   6 5502.31 390.507   5
   0  -6   6 5170.05 376.591   3
   0   6  -6 5559.90 356.884   4
   0  -6  -6 5942.68 400.414   2
   0   6  -6 5892.64 404.980   2
   0   6   6 6059.23 417.346   2
   0  -6   6 6464.08 421.475   2
   0   6   6 4660.27 367.290   7
   0  -6  -6 5365.70 388.771   7
   0  -6   7 1194.68 137.969   3
   0   6  -7 1175.96 124.634   4
   0  -6  -7 1334.11 161.933   2
   0   6   7 1207.00 165.312   2
   0   6  -7 1206.76 154.760   2
   0  -6   7 1150.90 162.881   2
   0  -6  -7 1182.32 145.667   7
   0   6   7 909.009 124.199   7
   0   6   8 673.031 145.236   2
   0  -6   8 575.750 135.615   2
   0  -6  -8 799.732 127.363   7
   0   6   8 630.773 109.287   7
   0   6  -8 619.838 100.849   4
   0  -6   8 545.786 104.756   3
   0  -6  -8 676.846 135.120   2
   0   6  -8 708.626 134.596   2
   0  -6  -9 3348.84 306.319   2
   0   6   9 2860.02 334.700   2
   0  -6   9 2602.78 325.304   2
   0   6  -9 3118.43 305.962   2
   0  -6  -9 2753.78 267.871   7
   0   6   9 2830.10 254.776   7
   0   6  -9 2955.59 251.499   4
   0  -6   9 3032.00 264.355   3
   0  -6  10 6141.29 588.016   2
   0  -6 -10 6978.19 529.361   2
   0   6 -10 7659.85 554.177   2
   0   6  10 5934.72 583.252   2
   0  -6  10 6545.86 478.384   3
   0   6 -10 7077.36 473.404   4
   0   6  10 5885.56 461.034   7
   0  -6 -10 6699.93 495.137   7
   0  -6  11 833.027 139.163   3
   0   6 -11 843.378 136.252   4
   0  -6  11 842.258 229.949   2
   0   6  11 593.488 222.355   2
   0   6  11 768.689 136.646   7
   0   6 -12 543.799 117.872   4
   0  -6 -12 578.896 151.793   4
   0  -6  12 202.130 170.770   1
   0  -6  12 185.146 150.339   2
   0   6  12 244.054 172.648   1
   0   6  12 46.8407 175.307   2
   0   6  12 374.709 108.254   7
   0   6 -13 4567.82 380.384   4
   0   6 -14-29.1480 82.8524   4
   0  -7   0 4.84347 25.4888   6
   0  -7   0 3.76936 20.6467   7
   0  -7   1 13159.1 284.875   7
   0   7  -1 15549.8 300.553   7
   0  -7  -1 13737.5 332.019   7
   0  -7   1 12986.3 310.609   6
   0  -7   1 12041.7 292.386   2
   0   7  -1 13930.1 242.704   2
   0  -7  -1 13566.5 321.936   5
   0   7  -1 15832.7 395.342   3
   0  -7  -1 13895.5 230.547   2
   0   7   1 1895.87 200.972   1
   0   7   1 217.880 186.455   2
   0   7   2 10568.6 682.114   5
   0   7  -2 11714.3 677.564   6
   0  -7  -2 12198.4 675.806   2
   0   7  -2 11938.7 678.127   2
   0  -7   2 14321.0 693.788   2
   0   7   2 15455.0 697.498   2
   0  -7  -2 11143.8 688.065   5
   0  -7   2 10699.6 660.568   4
   0   7  -2 12034.0 706.592   3
   0   7   2 11186.0 697.769   7
   0  -7  -2 12729.0 706.490   7
   0   7  -2 12645.7 667.781   7
   0   7  -3 17286.1 255.257   6
   0   7   3 16581.2 306.999   5
   0   7   3 16974.6 357.885   7
   0  -7  -3 17865.6 379.509   7
   0  -7   3 14734.0 206.652   4
   0   7  -3 16782.9 367.237   3
   0  -7   3 20229.6 361.949   2
   0  -7  -3 17725.4 317.791   2
   0   7  -3 18128.4 331.415   2
   0   7   3 21821.1 384.293   2
   0   7   4 33332.4 1917.98   5
   0   7  -4 33717.5 1888.96   4
   0   7   4 32051.5 1928.38   7
   0  -7   4 31908.7 1929.03   3
   0   7   4 41321.6 1953.59   2
   0  -7  -4 35077.2 1927.58   2
   0  -7   4 38943.2 1944.46   2
   0   7  -4 35012.6 1931.96   2
   0   7   5 24747.6 1478.16   5
   0   7   5 23703.7 1480.96   7
   0  -7   5 25721.2 1486.65   3
   0   7  -5 25524.3 1447.59   4
   0  -7   5 29895.4 1517.67   2
   0   7   5 29744.9 1521.67   2
   0  -7  -5 26855.6 1491.82   2
   0   7  -5 26465.3 1497.68   2
   0   7   6 6670.43 475.374   5
   0   7   6 6409.12 469.457   7
   0  -7  -6 7067.25 490.631   7
   0   7  -6 7189.23 447.395   4
   0  -7   6 7397.60 481.460   3
   0  -7  -6 7758.88 495.272   2
   0   7  -6 7900.60 502.839   2
   0  -7   6 7948.32 514.782   2
   0   7   6 8242.89 524.359   2
   0   7   7 279.631 96.9892   2
   0  -7   7 211.986 81.3162   2
   0   7  -7 278.084 83.1059   2
   0  -7  -7 250.655 81.2421   2
   0   7   7 131.925 61.2029   7
   0  -7  -7 222.310 76.5653   7
   0   7   7 280.699 82.2761   5
   0   7  -7 278.769 57.9694   4
   0  -7   7 245.012 67.7701   3
   0   7   8 38048.4 2216.32   5
   0  -7  -8 41670.8 2232.98   7
   0   7   8 33755.2 2187.11   7
   0  -7   8 38288.5 2207.27   3
   0   7  -8 38555.8 2173.65   4
   0   7   8 41976.5 2297.23   2
   0   7  -8 41738.6 2253.91   2
   0  -7   8 40330.9 2291.65   2
   0  -7  -8 41440.0 2245.03   2
   0  -7   9 90.9062 94.5963   2
   0   7   9 192.119 118.251   2
   0   7   9 121.504 62.8577   7
   0  -7  -9 53.9961 66.5178   7
   0  -7  -9 45.0043 83.7860   2
   0   7  -9 31.7974 95.1339   2
   0   7   9 40.0054 71.6852   5
   0   7  -9-8.93962 49.9895   4
   0  -7   9 93.5945 71.1547   3
   0   7  10 342.935 151.842   2
   0  -7  10 324.079 143.726   2
   0  -7 -10 572.177 131.403   7
   0   7  10 445.540 105.675   7
   0   7 -10 497.416 142.444   2
   0  -7 -10 604.743 140.844   2
   0   7  10 454.670 120.526   5
   0   7 -10 617.974 107.889   4
   0  -7  10 339.457 103.238   3
   0   7  11 195.329 85.0843   7
   0  -7  11 282.494 93.5754   3
   0   7  11 316.309 110.983   5
   0   7  11 77.4979 150.723   2
   0  -7  11 419.792 192.783   2
   0   7  11 407.049 187.786   1
   0   7 -11 290.115 90.7782   4
   0   7  12 894.130 169.841   5
   0   7 -12 1089.69 151.781   4
   0  -7  12 572.028 238.010   2
   0  -7  12 375.087 183.814   1
   0   7  12 709.240 238.175   1
   0   7  12 386.801 241.317   2
   0   7 -13 1133.30 173.580   4
   0  -8   0 22.1409 23.0722   6
   0  -8   0 25.8958 20.2586   7
   0   8   0 22.0675 23.2692   7
   0   8   0 63.7693 43.7855   3
   0  -8  -1 21327.1 370.837   7
   0   8  -1 23436.1 322.195   7
   0  -8   1 21083.0 300.166   7
   0  -8   1 20525.6 340.722   6
   0  -8  -1 20946.2 354.717   5
   0   8  -1 20891.3 183.485   2
   0   8  -1 24878.7 468.067   3
   0  -8  -1 21677.0 169.186   2
   0   8   1 433.348 56.5867   1
   0  -8   1 8407.64 192.144   1
   0  -8   1 5970.46 195.835   2
   0  -8   2 81.4617 32.6054   2
   0   8   2 131.812 37.3363   2
   0   8  -2 93.9089 24.8917   7
   0  -8  -2 79.8990 37.1615   7
   0  -8  -2 116.507 27.3358   2
   0   8  -2 97.9370 28.1054   2
   0  -8  -2 88.4730 35.0496   5
   0  -8   2 113.745 21.9117   4
   0   8  -2 100.308 38.4003   3
   0   8  -3 58785.1 3220.53   6
   0  -8  -3 56502.7 3244.98   5
   0   8   3 55986.3 3235.15   5
   0  -8  -3 59067.9 3262.87   7
   0   8   3 57641.2 3257.77   7
   0   8  -3 63080.7 3203.26   7
   0   8  -3 57720.1 3262.83   3
   0  -8   3 52363.9 3206.79   4
   0   8   3 71417.3 3263.52   2
   0  -8   3 69437.7 3260.68   2
   0   8  -3 60144.8 3238.91   2
   0  -8  -3 59850.0 3233.85   2
   0  -8  -4 26169.2 1372.61   2
   0  -8   4 28772.6 1399.43   2
   0   8   4 29315.9 1401.23   2
   0   8  -4 25146.8 1376.69   2
   0   8   4 22149.5 1375.64   7
   0   8   4 23506.0 1359.52   5
   0   8  -4 23273.3 1383.05   3
   0  -8   4 21737.2 1330.04   4
   0  -8   4 24553.7 1385.66   3
   0   8  -5 3291.51 212.807   4
   0   8   5 3038.40 238.782   5
   0   8   5 3644.60 277.439   2
   0  -8   5 3622.65 273.874   2
   0  -8  -5 3148.38 246.628   2
   0   8  -5 3231.49 253.780   2
   0  -8   5 2910.63 245.513   3
   0   8   5 3153.76 252.494   7
   0   8   6 2392.15 214.413   5
   0  -8  -6 2908.92 236.346   2
   0  -8   6 2854.26 255.828   2
   0   8  -6 2771.63 239.451   2
   0   8   6 2987.87 260.833   2
   0   8  -6 2440.75 186.447   4
   0  -8   6 2596.63 222.854   3
   0  -8  -6 2831.50 242.254   7
   0   8   6 2263.53 213.808   7
   0   8   7 3206.57 266.113   5
   0  -8   7 3627.45 314.811   2
   0   8  -7 3058.67 281.713   2
   0  -8  -7 3453.66 285.736   2
   0   8   7 3701.64 328.125   2
   0   8  -7 3545.15 240.159   4
   0  -8   7 3028.27 262.101   3
   0  -8  -7 3441.20 288.334   7
   0   8   7 2652.82 256.004   7
   0   8   8 3195.59 280.257   5
   0   8   8 3127.39 338.415   2
   0  -8   8 3068.99 333.066   2
   0  -8  -8 3401.74 298.464   2
   0   8  -8 3703.34 314.397   2
   0  -8   8 2994.73 269.129   3
   0   8  -8 3317.72 245.336   4
   0  -8  -8 3483.23 296.544   7
   0   8   8 2737.07 261.963   7
   0  -8  -9 878.017 152.305   7
   0   8   9 888.391 136.571   7
   0   8   9 805.950 140.548   5
   0   8  -9 886.639 163.300   2
   0  -8  -9 983.419 162.637   2
   0  -8   9 1031.50 142.425   3
   0   8  -9 933.967 120.479   4
   0  -8   9 836.350 185.705   2
   0   8   9 912.239 203.868   2
   0   8  10 1194.20 167.056   7
   0  -8 -10 1613.26 200.633   7
   0   8  10 1235.72 180.212   5
   0  -8 -10 1294.33 198.571   2
   0   8 -10 1787.97 229.885   2
   0  -8  10 1333.02 173.013   3
   0   8 -10 1520.27 163.060   4
   0  -8  10 951.772 218.024   2
   0   8  10 1044.82 238.283   2
   0   8  11 1277.81 174.638   7
   0   8  11 1550.66 201.707   5
   0   8 -11 1546.25 171.185   4
   0  -8  11 1440.59 185.992   3
   0   8  11 714.044 249.053   2
   0   8  11 1138.36 254.996   1
   0  -8  11 1443.15 279.135   1
   0  -8  11 993.866 258.904   2
   0   8 -12 1648.64 177.676   4
   0   8  12 1083.33 271.868   1
   0  -8  12 882.953 284.488   2
   0   8  12 256.206 252.562   2
   0  -8  12 772.624 227.115   1
   0   8 -13 3265.11 295.217   4
   0   9   0-10.0143 29.4607   7
   0  -9   0 24.2501 28.5363   7
   0   9   0 39.7515 42.7006   3
   0  -9   0-18.7380 32.8696   6
   0  -9   1 1313.75 110.093   7
   0  -9  -1 1523.63 130.386   7
   0   9  -1 1854.58 122.993   7
   0  -9   1 1308.63 119.929   6
   0  -9  -1 1360.91 122.991   5
   0  -9   1 897.621 93.9987   1
   0  -9   1 1098.42 103.586   2
   0   9  -1 1767.08 156.663   3
   0   9  -1 1544.61 86.5552   2
   0   9  -2 12614.2 669.021   7
   0  -9  -2 12177.0 704.880   7
   0   9  -2 11682.4 663.620   2
   0  -9  -2 11649.2 659.146   2
   0  -9   2 10768.8 692.242   2
   0   9   2 10778.7 706.589   2
   0  -9  -2 10334.8 682.123   5
   0   9  -2 12096.5 711.527   3
   0   9   2 14011.9 706.995   1
   0   9   3 118.017 49.0602   2
   0  -9   3 287.493 61.7617   2
   0  -9  -3 162.703 54.0733   7
   0   9   3 167.983 53.9948   7
   0   9  -3 193.993 30.9194   7
   0   9  -3 205.497 39.0375   6
   0   9  -3 174.007 40.9227   2
   0  -9  -3 127.756 37.4883   2
   0   9   3 140.989 40.3217   5
   0  -9  -3 215.895 51.7152   5
   0  -9   3 155.087 27.4855   4
   0  -9   3 173.844 58.2832   3
   0   9  -3 183.769 55.7157   3
   0   9   4 15117.1 947.042   7
   0  -9  -4 16119.0 959.775   7
   0   9  -4 16222.7 904.886   6
   0   9   4 16123.4 929.005   5
   0  -9   4 17314.1 964.393   3
   0   9  -4 15730.7 955.552   3
   0  -9   4 13841.1 893.238   4
   0   9   4 19639.2 976.491   2
   0  -9   4 18460.2 969.255   2
   0  -9  -4 17392.2 935.632   2
   0   9  -4 17250.5 941.582   2
   0   9   5 2501.31 209.844   5
   0   9  -5 2851.58 184.188   4
   0   9   5 2540.91 226.760   7
   0   9  -5 2662.34 225.457   2
   0  -9   5 2822.76 245.873   2
   0  -9  -5 2966.29 226.604   2
   0   9   5 2937.40 252.649   2
   0  -9   5 2802.28 233.633   3
   0   9   6 2755.78 235.838   5
   0   9  -6 3075.10 211.248   4
   0   9   6 3203.35 258.633   7
   0  -9  -6 3283.76 276.034   7
   0  -9   6 3172.08 256.053   3
   0  -9   6 3179.58 286.652   2
   0  -9  -6 2980.53 254.420   2
   0   9   6 3297.33 292.284   2
   0   9  -6 3329.33 267.749   2
   0  -9   7 149.444 87.3445   2
   0   9   7 281.221 134.664   2
   0  -9  -7 405.789 99.2020   2
   0   9  -7 399.178 101.355   2
   0  -9  -7 284.296 85.8112   7
   0   9   7 398.345 89.7011   7
   0   9   7 403.808 86.2252   5
   0   9  -7 353.886 60.2340   4
   0  -9   7 289.940 75.0462   3
   0   9   8 2331.48 223.682   5
   0  -9  -8 2267.44 238.789   7
   0   9   8 2123.79 219.989   7
   0   9  -8 2306.97 189.625   4
   0  -9   8 2167.08 218.631   3
   0  -9  -8 2477.60 244.085   2
   0   9  -8 2624.81 258.984   2
   0  -9   8 2348.52 286.817   2
   0   9   8 2116.10 281.311   2
   0   9   9 964.139 224.401   2
   0  -9   9 852.793 203.577   2
   0   9  -9 1125.02 179.549   2
   0  -9  -9 781.625 157.146   2
   0   9   9 831.010 133.572   7
   0  -9  -9 1059.00 164.344   7
   0   9   9 727.301 133.626   5
   0   9  -9 894.152 111.817   4
   0  -9   9 731.126 126.622   3
   0   9  10 1363.37 174.206   7
   0  -9 -10 1514.15 210.293   2
   0   9 -10 1335.45 205.367   2
   0   9  10 1135.19 165.999   5
   0  -9  10 903.671 217.764   2
   0   9  10 818.653 233.386   2
   0   9 -10 1637.69 158.755   4
   0  -9  10 1253.56 169.542   3
   0   9  11 3928.14 347.621   5
   0  -9  11 4266.40 347.731   3
   0   9 -11 4822.36 325.095   4
   0   9  11 3002.77 483.865   2
   0  -9  11 4025.36 453.431   1
   0  -9  11 2685.56 448.702   2
   0   9  11 2984.18 418.562   1
   0   9 -12 53.0246 64.4423   4
   0   9  12-112.259 223.796   1
   0  -9  12-50.3451 187.335   2
   0  -9  12-35.6476 138.062   1
   0   9 -13 22.3814 76.0344   4
   0 -10   0 9680.76 633.627   6
   0  10   0 12028.0 695.971   3
   0 -10   0 10035.6 619.881   7
   0  10   0 11131.4 627.438   7
   0 -10   1 14800.2 878.250   6
   0 -10  -1 15155.0 881.535   5
   0 -10  -1 16093.9 886.751   7
   0  10  -1 17345.6 873.581   7
   0  10   1 16659.2 889.048   7
   0  10  -1 17208.7 926.304   3
   0 -10   2 10095.2 941.805   2
   0  10   2 8726.55 941.279   2
   0 -10  -2 20533.8 978.954   7
   0  10  -2 21738.8 937.943   7
   0 -10  -2 17826.1 951.709   5
   0 -10  -2 18784.4 911.363   2
   0  10  -2 20202.6 992.027   3
   0  10  -2 19543.3 918.939   2
   0  10   2 11312.1 935.028   1
   0 -10   2 15283.1 941.614   1
   0 -10   3 461.571 93.4370   2
   0  10   3 464.523 111.264   2
   0  10   3 385.622 74.8426   7
   0 -10  -3 434.972 79.2357   7
   0  10  -3 360.459 45.3514   7
   0  10  -3 375.677 56.8226   2
   0 -10  -3 404.065 56.0360   2
   0 -10  -3 337.574 65.7859   5
   0 -10   3 335.876 41.2169   4
   0  10  -3 291.770 68.0676   3
   0 -10   3 364.622 83.6413   3
   0 -10  -4 6787.66 327.592   7
   0  10   4 6882.94 316.552   7
   0  10  -4 6678.13 242.786   6
   0  10   4 8305.60 363.290   2
   0 -10  -4 7396.06 283.905   2
   0  10  -4 7221.36 292.035   2
   0 -10   4 7140.60 333.683   2
   0  10   4 6535.96 275.010   5
   0  10  -4 6232.63 314.088   3
   0 -10   4 5870.15 219.425   4
   0 -10   4 6780.28 328.579   3
   0  10   5 405.125 82.2572   7
   0  10  -5 336.714 49.2725   6
   0 -10  -5 383.171 73.4573   2
   0  10  -5 284.598 71.8641   2
   0  10   5 247.042 62.8829   5
   0  10   5 305.335 101.054   2
   0 -10   5 300.809 88.4929   2
   0 -10   5 427.514 83.2398   3
   0  10  -6 4480.01 286.820   6
   0  10   6 4570.26 324.811   5
   0  10  -6 4803.18 291.255   4
   0  10   6 4074.20 336.242   7
   0 -10   6 4356.03 344.064   3
   0  10  -6 5323.91 359.180   2
   0 -10  -6 4616.42 339.956   2
   0  10   6 4760.58 392.792   2
   0 -10   6 4665.94 385.305   2
   0 -10   7 93.0775 79.9904   2
   0  10   7 79.2086 104.210   2
   0  10  -7 60.2508 68.4994   2
   0 -10  -7 11.0859 59.5484   2
   0  10   7-22.0700 55.6062   7
   0 -10  -7 64.8857 68.2968   7
   0  10   7-8.83426 60.0246   5
   0  10  -7 44.2361 33.4061   4
   0 -10   7-10.8419 59.3911   3
   0  10   8 4553.39 348.172   5
   0  10  -8 4696.13 310.613   4
   0  10   8 3934.57 348.958   7
   0 -10  -8 4994.09 389.050   7
   0 -10   8 4793.93 359.890   3
   0 -10  -8 4734.22 374.731   2
   0  10  -8 5075.52 392.375   2
   0  10   8 4245.61 442.769   2
   0 -10   8 3984.89 420.507   2
   0  10   9 3467.51 291.588   5
   0  10  -9 3539.17 254.740   4
   0  10   9 2697.22 387.940   2
   0  10  -9 3460.90 327.877   2
   0 -10  -9 3841.93 324.901   2
   0 -10   9 2437.56 368.505   2
   0 -10   9 3491.61 295.595   3
   0  10   9 2656.62 279.154   7
   0 -10  -9 4031.01 339.297   7
   0  10  10 6021.44 463.185   7
   0  10 -10 7040.47 519.139   2
   0 -10  10 4287.78 563.660   2
   0 -10 -10 6651.24 500.133   2
   0  10  10 4166.75 572.107   2
   0  10 -10 6521.85 417.311   4
   0  10  10 6399.43 457.877   5
   0  10  10 5328.89 561.150   1
   0 -10  10 6894.78 590.138   1
   0 -10  10 6242.13 459.874   3
   0  10  11 2348.35 356.080   1
   0 -10  11 1053.73 285.426   2
   0 -10  11 1399.17 281.108   1
   0  10  11 1425.00 341.541   2
   0  10 -11 2515.42 208.988   4
   0  10  11 2964.00 260.134   5
   0  10  12 381.907 213.108   1
   0 -10  12 623.791 259.104   2
   0  10  12 108.170 228.665   2
   0 -10  12 663.795 213.532   1
   0 -11   0-15.2454 31.7142   6
   0  11   0-6.20439 33.3246   7
   0 -11   0-5.94675 31.2957   7
   0  11   0 23.3201 57.3970   3
   0 -11  -1 28175.5 1678.84   5
   0 -11   1 27736.4 1675.57   6
   0  11  -1 34040.0 1673.94   7
   0  11   1 32907.3 1689.98   7
   0 -11  -1 30366.0 1684.84   7
   0  11  -1 30869.1 1724.11   3
   0 -11  -2 1726.14 149.950   7
   0  11  -2 1721.72 118.409   7
   0 -11  -2 1655.73 134.998   5
   0  11  -2 1529.78 94.8221   2
   0  11  -2 1407.36 147.815   3
   0 -11  -2 1747.19 92.8523   2
   0 -11   2 412.798 103.326   1
   0  11   2 352.399 105.962   1
   0 -11   2 444.074 115.441   2
   0  11   2 507.599 114.701   2
   0  11   3 12744.4 832.720   1
   0 -11   3 15563.4 839.248   1
   0 -11  -3 14886.2 843.825   7
   0  11  -3 16227.4 784.283   7
   0 -11   3 11436.6 837.035   2
   0  11   3 10334.2 840.272   2
   0  11  -3 14693.8 792.514   2
   0 -11  -3 13210.6 812.909   5
   0  11  -3 14392.4 843.676   3
   0 -11   3 12489.1 766.716   4
   0 -11   3 15752.1 872.233   3
   0 -11  -3 14015.0 782.925   2
   0  11  -4 4729.56 256.642   7
   0  11   4 4405.20 324.081   7
   0 -11  -4 4960.52 340.681   7
   0  11   4 4145.06 292.821   5
   0 -11  -4 4333.38 290.548   2
   0  11   4 4186.12 351.710   2
   0  11  -4 4449.59 298.337   2
   0 -11   4 4248.98 337.086   2
   0 -11  -4 3890.14 303.273   5
   0 -11   4 3676.34 258.728   4
   0  11  -4 4502.37 330.635   3
   0 -11   4 4390.79 336.829   3
   0  11  -5 2135.68 154.050   6
   0  11  -5 2130.85 191.413   2
   0 -11   5 2030.48 226.417   2
   0  11   5 1829.16 229.510   2
   0 -11  -5 2078.36 184.471   2
   0  11   5 2150.25 182.098   5
   0  11   5 2176.33 204.391   7
   0 -11   5 2488.78 220.221   3
   0  11  -6 8970.16 512.077   6
   0  11  -6 9362.08 582.818   2
   0 -11   6 8411.08 628.246   2
   0 -11  -6 9059.76 570.932   2
   0  11   6 9010.64 660.232   2
   0  11   6 8383.74 550.289   5
   0  11   6 8554.19 578.934   7
   0 -11   6 8488.36 582.459   3
   0  11  -7 6935.50 399.955   6
   0  11   7 6903.54 450.109   5
   0  11   7 5632.76 461.180   7
   0 -11  -7 6703.55 495.350   7
   0 -11  -7 6875.02 474.811   2
   0  11   7 6864.00 577.833   2
   0  11  -7 7058.40 486.899   2
   0 -11   7 6105.99 534.610   2
   0 -11   7 6649.43 477.156   3
   0  11   8 5489.51 401.764   5
   0  11  -8 5785.53 364.609   4
   0 -11  -8 6036.03 454.368   7
   0  11   8 5173.05 417.783   7
   0 -11   8 5839.35 430.044   3
   0 -11  -8 6275.37 441.891   2
   0  11  -8 6333.78 455.000   2
   0 -11   8 4741.46 491.758   2
   0  11   8 5390.30 541.062   2
   0  11  -9 1856.89 227.098   2
   0 -11  -9 1967.82 224.029   2
   0  11   9 1495.71 192.953   7
   0 -11  -9 1875.87 233.375   7
   0  11  -9 2017.25 162.443   4
   0  11   9 1741.52 188.596   5
   0 -11   9 1893.43 207.801   3
   0  11   9 1721.21 273.058   1
   0  11   9 1281.77 268.403   2
   0 -11   9 2009.19 276.967   1
   0 -11   9 1199.47 257.889   2
   0 -11  10 654.810 129.130   3
   0 -11 -10 682.007 149.690   2
   0  11  10 571.871 114.064   5
   0  11 -10 627.737 90.4056   4
   0  11  10 82.3934 227.373   2
   0  11  10 182.107 162.155   1
   0 -11  10 350.523 206.856   2
   0 -11  10 514.719 188.927   1
   0  11 -11 159.637 65.4425   4
   0 -11  11-46.4309 165.472   2
   0 -11  11-65.5895 136.503   1
   0  11  11 34.7561 167.018   1
   0  11 -11 94.0546 33.2442   6
   0  11 -12 8.65853 50.9421   4
   0  11  12-112.494 209.296   2
   0  11  12-39.8978 171.427   1
   0 -11  12-38.3753 116.592   1
   0 -11  12 53.9001 183.088   2
   0  12   0 12212.1 681.156   7
   0 -12   0 11041.3 671.086   7
   0 -12   0 10065.1 682.566   6
   0  12   0 12093.5 744.032   3
   0 -12  -1 1784.28 169.748   5
   0  12   1 2171.45 180.533   7
   0  12  -1 2140.28 166.499   7
   0 -12  -1 2112.63 179.553   7
   0  12  -1 2200.85 208.073   3
   0  12   1 1718.59 248.380   3
   0 -12  -1 1706.60 183.982   6
   0 -12   1 1927.16 173.087   6
   0 -12  -2 775.437 94.5059   5
   0  12  -2 816.027 83.3354   7
   0  12   2 622.975 94.9437   7
   0 -12  -2 716.482 99.7577   7
   0 -12  -2 821.956 55.7175   2
   0  12  -2 705.008 58.8597   2
   0  12  -2 914.908 118.030   3
   0  12   2 560.342 83.3879   1
   0 -12   2 355.468 73.1163   2
   0 -12   2 197.072 58.1808   1
   0  12   3 233.828 95.4787   2
   0  12   3 464.236 104.680   1
   0 -12   3 513.014 111.896   2
   0 -12   3 568.949 100.726   1
   0 -12  -3 1171.73 133.648   7
   0  12  -3 1347.23 98.2411   7
   0 -12   3 969.876 77.9185   4
   0 -12  -3 1100.78 120.922   5
   0  12  -3 1176.56 136.804   3
   0 -12  -3 1008.94 85.9749   2
   0  12  -3 1105.16 92.4478   2
   0 -12   3 1184.96 155.333   3
   0  12   4 111.594 75.3953   1
   0  12   4 67.3860 97.4897   2
   0 -12   4 33.8863 51.5530   1
   0 -12   4 14.9736 60.2467   2
   0 -12  -4 42.8913 47.5730   7
   0  12   4 39.6162 46.4573   7
   0  12  -4 63.5151 26.0975   7
   0  12  -4 43.5256 37.2933   2
   0 -12  -4 32.4036 32.9359   2
   0 -12  -4 33.5707 51.0743   5
   0 -12   4 57.9180 22.8586   4
   0  12  -4 129.059 58.9735   3
   0 -12   4 48.2889 53.5401   3
   0  12   5 15024.7 896.480   1
   0 -12  -5 14523.1 860.576   7
   0  12   5 12974.5 833.732   7
   0  12   5 12966.3 798.679   5
   0 -12  -5 14039.5 805.817   2
   0 -12   5 11329.8 866.723   2
   0  12   5 12044.3 897.921   2
   0  12  -5 14874.6 820.749   2
   0  12  -5 12650.7 836.649   3
   0 -12   5 14689.9 860.878   3
   0 -12  -6 8687.66 543.638   2
   0  12   6 8149.81 652.759   2
   0  12  -6 9262.50 561.458   2
   0 -12   6 7095.83 609.556   2
   0  12   6 7791.19 525.053   5
   0  12   6 8206.80 560.450   7
   0 -12   6 9017.26 579.301   3
   0  12   7 3355.22 311.483   7
   0 -12  -7 4059.33 344.568   7
   0  12  -7 4033.34 239.539   6
   0  12  -7 4257.26 331.410   2
   0 -12   7 3260.76 377.857   2
   0 -12  -7 4100.64 315.032   2
   0  12   7 3140.31 394.567   2
   0  12   7 3465.01 284.611   5
   0  12   7 3846.99 388.435   1
   0 -12   7 4014.55 326.252   3
   0  12   8 12.9658 60.7083   7
   0 -12  -8-31.2332 73.1196   7
   0  12  -8 14.8311 22.2152   6
   0  12   8-9.19990 64.8020   5
   0  12  -8-13.5206 84.6848   2
   0 -12  -8 12.2158 78.7308   2
   0  12   8-31.3896 139.021   2
   0 -12   8-44.7495 107.484   1
   0 -12   8-84.5676 104.892   2
   0  12   8 71.3221 114.206   1
   0 -12   8-13.2466 66.7402   3
   0 -12  -9 18575.9 1054.99   7
   0  12   9 14710.9 987.506   7
   0  12  -9 18311.0 1032.08   2
   0 -12   9 11597.7 1108.17   2
   0  12   9 11435.0 1119.01   2
   0  12   9 16284.6 960.887   5
   0 -12  -9 17741.8 1013.41   2
   0 -12   9 17275.3 1008.25   3
   0 -12   9 15215.0 1092.06   1
   0  12   9 13720.0 1087.23   1
   0  12 -10 2374.86 178.763   4
   0  12  10 2182.03 212.263   5
   0 -12 -10 2324.41 253.172   2
   0 -12  10 2565.93 254.181   3
   0 -12  10 1530.65 285.031   1
   0  12  10 930.818 297.213   2
   0 -12  10 1156.46 283.109   2
   0  12  10 1256.29 286.053   1
   0 -12  11 847.270 251.052   1
   0  12  11 616.521 286.548   1
   0 -12  11 718.371 250.871   2
   0  12  11 255.309 293.158   2
   0 -12  12-110.760 214.494   2
   0  12  12-57.2537 275.043   2
   0 -12  12 78.7513 140.294   1
   0  12  12-41.5824 244.656   1
   0 -13   0-9.13906 34.0095   6
   0 -13   0 14.2686 38.3197   7
   0  13   0 14.8685 34.8112   7
   0  13   0 40.1325 59.2491   3
   0 -13  -1 650.590 95.5189   5
   0 -13   1 671.309 96.2735   6
   0 -13  -1 597.769 99.2133   6
   0  13  -1 741.087 93.1141   7
   0  13   1 688.783 99.7644   7
   0 -13  -1 660.257 95.8828   7
   0  13  -1 573.222 110.856   3
   0  13   1 752.093 152.147   3
   0 -13  -2 2271.72 204.013   7
   0  13  -2 2491.84 182.285   7
   0  13   2 2460.28 207.890   7
   0 -13  -2 2067.58 189.358   5
   0  13  -2 2359.43 221.180   3
   0  13  -2 2212.60 142.342   2
   0  13   2 2580.13 144.817   1
   0 -13   2 1810.98 151.060   1
   0 -13   3 3271.56 462.707   1
   0  13   3 2916.30 459.227   1
   0 -13   3 2899.21 468.969   2
   0  13   3 3304.09 470.887   2
   0 -13  -3 9570.06 512.603   5
   0 -13   3 10005.6 451.603   4
   0  13  -3 12023.7 486.041   7
   0 -13  -3 11821.4 562.076   7
   0  13  -3 11672.5 567.428   3
   0  13  -3 10956.5 469.882   2
   0 -13  -3 11127.3 461.629   2
   0 -13   3 13330.5 652.038   3
   0  13   4 780.609 145.679   1
   0 -13   4 733.840 138.563   1
   0 -13   4 1004.64 170.045   2
   0  13   4 662.392 153.143   2
   0  13  -4 1438.30 104.718   7
   0 -13  -4 1414.15 162.280   7
   0 -13  -4 1318.78 141.746   5
   0  13  -4 1207.69 153.522   3
   0 -13   4 1142.36 94.6572   4
   0  13  -4 1547.12 128.731   2
   0 -13  -4 1418.85 118.072   2
   0 -13   4 1410.58 173.434   3
   0  13   5 2454.81 293.522   1
   0 -13   5 2747.22 281.959   1
   0 -13   5 1871.98 277.805   2
   0  13  -5 3378.52 243.325   2
   0  13   5 2318.08 322.490   2
   0 -13  -5 3520.94 286.890   7
   0  13   5 3650.34 280.154   7
   0  13  -5 3591.61 285.231   3
   0 -13   5 2761.87 193.376   4
   0 -13   5 3344.75 287.729   3
   0 -13  -5 3265.35 232.198   2
   0  13   6 23.6830 61.0143   7
   0  13   6 38.8063 52.0786   5
   0 -13  -6 16.9805 66.4055   2
   0  13  -6 48.2844 66.4317   2
   0  13   6 225.432 162.695   1
   0  13   6-101.149 195.877   2
   0 -13   6-23.0575 121.342   2
   0 -13   6-67.8215 110.791   1
   0 -13   6 40.1324 70.4072   3
   0  13   7 1224.74 162.844   7
   0  13   7 1170.04 135.184   5
   0  13  -7 1257.54 163.800   2
   0  13   7 1133.88 237.222   1
   0  13   7 647.354 248.094   2
   0 -13   7 996.378 194.863   1
   0 -13   7 830.060 202.073   2
   0 -13  -7 1261.15 151.860   2
   0 -13   7 1089.86 164.812   3
   0 -13  -8 3055.21 298.200   7
   0  13   8 2584.32 263.266   7
   0  13   8 2740.82 236.790   5
   0  13  -8 3599.71 292.758   2
   0 -13   8 2137.74 341.216   2
   0  13   8 2162.03 318.225   1
   0  13   8 2125.53 363.083   2
   0 -13   8 2161.62 308.220   1
   0 -13   8 3201.43 286.734   3
   0 -13  -8 3104.83 268.309   2
   0 -13  -9 1494.56 209.031   7
   0  13  -9 1412.85 193.966   2
   0 -13  -9 1193.17 170.703   2
   0  13   9 1439.24 156.820   5
   0 -13   9 1540.05 189.791   3
   0  13   9 755.093 212.677   1
   0 -13   9 983.015 210.015   1
   0  13   9 361.781 201.676   2
   0 -13   9 261.279 192.723   2
   0 -13  10 92.8208 110.228   1
   0  13  10-33.3366 167.959   1
   0 -13  10-43.8107 182.262   2
   0  13  10-187.445 241.406   2
   0  13  10 71.3497 72.6257   5
   0 -13  11-35.9934 149.750   1
   0  13  11-159.214 337.263   2
   0 -13  11 50.6675 153.947   2
   0  13  12-57.6583 270.353   2
   0 -13  12 448.557 248.747   2
   0  13  12 255.282 228.969   1
   0 -13  12 483.009 203.310   1
   0  14   0 38388.2 2048.92   7
   0 -14   0 33253.3 2054.41   6
   0  14   0 38614.5 2118.84   3
   0 -14  -1 1400.01 157.709   5
   0 -14  -1 1636.62 161.418   7
   0  14  -1 1705.26 153.292   7
   0  14   1 1633.63 163.593   7
   0  14  -1 1721.09 189.387   3
   0  14   1 1614.56 217.815   3
   0 -14  -1 1434.59 168.621   6
   0 -14   1 1386.99 153.606   6
   0 -14  -2 1395.88 154.892   7
   0  14   2 1677.23 163.326   7
   0  14  -2 1688.12 139.646   7
   0 -14   2 1400.32 84.8799   1
   0  14   2 1371.08 82.4761   1
   0 -14  -2 1220.58 142.033   5
   0  14  -2 1124.71 154.782   3
   0  14   2 1101.29 79.4721   1
   0 -14   2 1572.07 83.7960   1
   0  14   3 10772.4 724.618   2
   0  14   3 7099.25 697.778   1
   0 -14   3 4769.58 671.400   1
   0 -14   3 6222.65 696.928   2
   0 -14  -3 14839.8 767.193   7
   0  14  -3 17070.4 709.406   7
   0 -14   3 13626.6 666.749   4
   0 -14  -3 13167.7 730.642   5
   0  14  -3 14991.3 778.141   3
   0 -14   3 10603.6 824.723   3
   0  14  -3 14993.4 678.538   2
   0 -14  -3 14761.1 667.283   2
   0  14   4 1277.78 243.350   1
   0  14   4 1029.16 243.475   2
   0 -14   4 1305.79 242.967   1
   0 -14   4 1608.24 272.322   2
   0 -14  -4 3972.36 278.428   5
   0 -14   4 4060.25 217.133   4
   0  14  -4 4086.73 307.261   3
   0 -14  -4 4437.13 241.226   2
   0 -14   4 5227.84 365.291   3
   0  14  -4 4529.99 250.602   2
   0 -14  -4 4461.04 314.202   7
   0  14  -4 4795.42 236.348   7
   0 -14   5 2144.64 293.255   1
   0  14   5 1885.49 292.638   1
   0 -14   5 1735.62 306.422   2
   0  14   5 1701.23 313.125   2
   0 -14  -5 4532.09 336.861   7
   0  14   5 4249.44 317.191   7
   0  14  -5 4515.08 329.818   3
   0 -14   5 3861.43 227.353   4
   0 -14  -5 4568.91 270.927   2
   0 -14   5 4961.71 356.962   3
   0  14  -5 4277.54 277.113   2
   0  14   6 18140.8 976.662   7
   0 -14   6 9588.79 988.784   2
   0  14   6 9879.34 1012.91   2
   0  14   6 11610.2 986.986   1
   0 -14   6 12486.3 978.625   1
   0 -14   6 18931.5 1004.96   3
   0  14  -6 18828.7 942.034   2
   0 -14  -6 19084.1 929.674   2
   0  14   7 4961.19 374.611   7
   0 -14   7 2554.97 397.683   2
   0  14   7 4768.63 327.097   5
   0  14   7 2359.65 418.280   2
   0 -14   7 3456.62 392.939   1
   0  14   7 3082.33 401.315   1
   0 -14   7 5280.49 397.601   3
   0  14  -7 6007.28 376.260   2
   0 -14  -7 5692.85 357.294   2
   0 -14  -8 6409.72 472.223   7
   0  14   8 5779.94 382.135   5
   0 -14   8 2849.69 472.953   2
   0 -14   8 4492.11 475.340   1
   0  14   8 3844.79 468.708   1
   0  14   8 2870.52 475.474   2
   0 -14   8 7018.15 464.578   3
   0  14  -8 6074.93 426.509   2
   0 -14  -8 6596.84 420.787   2
   0  14  -9 892.828 154.702   2
   0 -14  -9 908.563 149.781   2
   0  14   9 989.137 128.941   5
   0 -14   9 334.429 154.419   1
   0  14   9 525.318 210.736   1
   0 -14   9 242.165 187.812   2
   0  14   9 130.047 253.611   2
   0 -14   9 886.043 154.998   3
   0 -14  10 185.136 181.428   2
   0  14  10 665.497 227.472   1
   0 -14  10 656.365 204.434   1
   0  14  10 876.063 282.923   2
   0 -14  11-73.0398 171.116   1
   0 -14  11-154.147 220.867   2
   0  14  11-197.426 274.948   1
   0  14  11-106.831 314.332   2
   0  14  12-298.907 311.501   1
   0 -15   0-29.6778 55.2163   5
   0  15   0 26.2926 48.9183   7
   0 -15   0 10.6145 44.1592   6
   0  15   0 136.395 76.3555   3
   0 -15  -1 4594.11 370.195   5
   0  15   1 5505.96 384.265   7
   0 -15  -1 5349.70 379.649   7
   0  15  -1 5816.87 372.776   7
   0 -15   1 5160.82 380.132   6
   0 -15  -1 4907.88 392.290   6
   0  15  -1 6106.29 432.102   3
   0  15   1 6023.85 466.926   3
   0 -15  -2 256.590 76.1544   5
   0 -15  -2 236.081 72.5299   7
   0  15   2 421.594 91.9264   7
   0  15  -2 445.186 78.3488   7
   0  15  -2 244.155 87.7903   3
   0 -15  -2 289.020 87.4328   6
   0  15   3 27166.2 1386.21   1
   0 -15   3 19672.3 1383.70   1
   0 -15   3 23557.5 1352.53   4
   0 -15  -3 24722.6 1418.17   5
   0  15   3 27533.0 1450.89   7
   0 -15  -3 27501.9 1454.94   7
   0  15  -3 30012.5 1396.99   7
   0  15  -3 24919.4 1453.51   3
   0  15  -3 26537.0 1355.47   2
   0 -15   4 2236.01 511.445   1
   0  15   4 3234.81 532.821   1
   0  15   4 5137.72 570.950   2
   0 -15  -4 11991.7 634.618   7
   0  15  -4 13209.7 542.151   7
   0 -15  -4 11039.1 592.479   5
   0 -15   4 10444.4 508.977   4
   0  15  -4 12144.4 643.055   3
   0 -15  -4 11982.0 534.274   2
   0 -15   4 13391.3 726.578   3
   0  15  -4 12266.6 546.534   2
   0 -15   5 8217.76 1150.12   1
   0  15   5 7760.32 1149.63   1
   0  15  -5 24974.3 1089.89   7
   0 -15  -5 26676.6 1253.32   7
   0  15   5 26571.2 1232.63   7
   0 -15   5 22065.2 1099.20   4
   0  15  -5 25808.5 1243.70   3
   0  15  -5 27799.5 1166.62   2
   0 -15  -5 26633.5 1152.08   2
   0 -15   5 28251.1 1298.35   3
   0 -15   5 6935.82 1161.87   2
   0  15   5 6772.10 1158.24   2
   0 -15  -6 3130.27 277.095   7
   0  15   6 3257.70 269.702   7
   0 -15   6 1419.34 252.441   1
   0  15   6 683.987 292.975   2
   0 -15   6 785.532 237.021   2
   0  15   6 881.485 264.344   1
   0  15  -6 3145.41 227.958   2
   0 -15   6 3455.95 296.746   3
   0 -15  -6 3083.21 217.510   2
   0  15   7 13145.0 703.364   7
   0 -15   7 4972.17 693.426   2
   0  15   7 4451.68 696.304   2
   0 -15   7 5330.42 658.561   1
   0  15   7 6221.74 696.188   1
   0  15  -7 15213.4 682.402   2
   0 -15  -7 14373.4 661.606   2
   0 -15   7 14350.2 743.956   3
   0 -15  -8 583.346 134.249   7
   0 -15  -8 761.178 124.930   2
   0  15  -8 707.150 127.148   2
   0  15   8 550.146 95.1521   5
   0 -15   8 186.446 141.311   2
   0  15   8 227.445 148.886   1
   0 -15   8 184.403 135.397   1
   0  15   8 158.604 177.638   2
   0 -15   8 875.414 155.130   3
   0  15   9 3243.80 558.838   1
   0 -15   9 3751.08 546.429   1
   0  15   9 3106.97 592.377   2
   0 -15   9 2866.06 561.552   2
   0  15   9 10793.7 503.598   5
   0  15  -9 11073.7 580.170   2
   0 -15  -9 11518.0 567.929   2
   0 -15  10 101.314 114.723   1
   0 -15  10 47.2230 160.413   2
   0  15  10-342.214 352.273   2
   0  15  10-144.802 274.963   1
   0 -15  11-74.7157 188.263   1
   0 -15  11-51.5329 183.636   2
   0  15  11-118.758 236.787   1
   0  16   0 21828.1 1164.82   7
   0 -16   0 18464.0 1160.92   5
   0 -16   0 17777.3 1164.03   6
   0  16   0 21208.2 1235.80   3
   0 -16  -1 638.182 111.135   5
   0  16  -1 653.865 98.5798   7
   0  16   1 559.581 104.950   7
   0 -16  -1 549.192 110.934   6
   0 -16   1 422.838 90.6770   6
   0  16   1 723.549 154.956   3
   0  16  -1 758.137 137.426   3
   0 -16  -2 21157.6 1356.37   5
   0 -16  -2 22768.9 1377.20   7
   0  16   2 25093.3 1384.47   7
   0  16  -2 25397.1 1348.49   7
   0  16  -2 23999.7 1408.17   3
   0 -16  -2 22507.2 1403.00   6
   0 -16  -3 13781.1 917.261   6
   0 -16   3 12280.3 795.666   4
   0 -16  -3 13149.8 859.659   5
   0  16  -3 15694.1 841.458   7
   0  16   3 14220.0 886.192   7
   0 -16  -3 13877.4 886.617   7
   0  16  -3 13113.0 893.187   3
   0  16   3 16461.3 785.558   1
   0 -16   3 13431.2 786.728   1
   0  16   4 1558.63 222.560   1
   0 -16   4 1249.29 199.063   2
   0 -16   4 818.461 171.222   1
   0  16  -4 2267.54 158.941   7
   0 -16  -4 2236.12 219.436   7
   0 -16  -4 1573.63 177.183   5
   0 -16   4 1739.60 127.777   4
   0  16  -4 2053.66 216.952   3
   0 -16  -4 1828.48 137.020   2
   0  16  -4 1840.87 146.315   2
   0 -16   4 1504.32 267.796   3
   0 -16   5-16.5603 75.5542   1
   0  16   5 21.3125 112.210   2
   0  16   5 18.3916 102.715   1
   0  16  -5 75.5608 30.8354   7
   0  16  -5 97.2236 52.3388   2
   0 -16  -5 114.489 51.4985   2
   0 -16   5 67.4841 28.4792   4
   0 -16   5 55.6128 82.1784   3
   0  16  -5 130.092 74.5484   3
   0 -16  -5 101.060 79.1550   7
   0 -16  -6 6059.08 394.664   7
   0  16   6 5703.18 368.121   7
   0  16  -6 6115.27 322.128   2
   0 -16  -6 5619.73 302.857   2
   0 -16   6 6294.71 421.118   3
   0 -16   6 1266.14 291.563   1
   0 -16   6 936.550 281.293   2
   0  16   6 1421.18 312.690   1
   0 -16  -7 8442.65 409.787   2
   0 -16   7 8337.35 501.484   3
   0  16  -7 8675.60 428.653   2
   0 -16   7 2329.13 420.571   2
   0 -16   7 2046.99 383.110   1
   0  16   7 2198.51 393.724   1
   0 -16  -8 1516.22 168.139   2
   0 -16   8 1611.49 209.042   3
   0  16  -8 1657.64 180.949   2
   0 -16   8 326.929 164.199   1
   0  16   8 295.611 179.927   1
   0  16   8 117.171 234.367   2
   0 -16   8 303.931 205.169   2
   0  16   9-32.9718 154.386   1
   0 -16   9-85.1651 158.456   2
   0 -16   9-30.7711 93.4991   1
   0  16  -9-27.9909 82.3535   2
   0 -16  -9 50.9068 78.5440   2
   0  16  10 396.474 269.192   1
   0 -16  10 442.593 191.377   1
   0  16  10 563.358 371.264   2
   0 -16  10 374.635 208.641   2
   0 -16  11 247.064 192.414   2
   0 -16  11 513.714 194.126   1
   0  16  11 344.830 299.997   2
   0 -17   0-12.1092 59.6073   6
   0  17   0 49.7016 55.4828   7
   0  17   0 16.8647 76.8579   3
   0 -17   0-11.3473 62.1517   5
   0 -17  -1 506.246 109.095   6
   0 -17   1 471.884 95.0884   6
   0  17  -1 564.748 97.2602   7
   0  17   1 600.832 107.713   7
   0  17   1 595.847 142.988   3
   0  17  -1 603.622 126.671   3
   0 -17  -1 513.946 103.813   5
   0 -17  -2 2297.14 248.114   6
   0 -17  -2 2441.12 226.680   5
   0  17  -2 2461.78 210.491   7
   0  17   2 2611.86 240.594   7
   0 -17  -2 2365.66 232.786   7
   0  17  -2 2334.50 251.060   3
   0 -17  -3 102.162 74.1324   7
   0  17  -3 101.446 50.2268   7
   0  17   3 60.7580 70.5669   7
   0 -17  -3 145.118 79.6146   6
   0 -17  -3 93.9290 73.7759   5
   0  17  -3 85.6965 67.1637   3
   0 -17   3 71.5011 30.6188   4
   0  17   3 140.590 23.8451   1
   0  17   3 90.2354 21.7421   1
   0 -17   3 162.247 23.1678   1
   0 -17   3 115.459 24.4592   1
   0 -17   4 7043.07 499.048   1
   0  17   4 8540.39 492.761   1
   0 -17  -4 8682.57 567.985   7
   0  17   4 8568.09 556.846   7
   0  17  -4 9340.13 489.735   7
   0 -17  -4 7293.69 518.425   5
   0 -17   4 7013.37 446.732   4
   0  17  -4 7679.09 557.545   3
   0  17  -4 8595.96 465.198   2
   0 -17   5-16.2645 65.3756   1
   0  17   5 88.4329 140.898   1
   0  17   5 177.171 143.684   2
   0 -17   5-39.6179 76.7243   2
   0  17  -5 14.8588 32.1826   7
   0  17  -5 32.6884 48.1525   2
   0 -17   5 12.6270 22.5105   4
   0  17  -5 30.5247 65.5832   3
   0 -17  -5 37.8323 37.1838   2
   0 -17   5 46.7456 103.519   3
   0 -17  -5-15.1859 72.9554   7
   0  17   6 2850.83 260.922   7
   0 -17  -6 3208.37 282.993   7
   0 -17   6 1036.62 223.163   2
   0  17   6 1195.20 241.941   1
   0  17   6 1091.49 254.131   2
   0 -17   6 564.547 188.273   1
   0 -17   6 3039.19 307.022   3
   0  17  -6 2943.09 211.030   2
   0 -17  -6 3121.05 203.828   2
   0 -17  -7 547.014 136.190   7
   0 -17  -7 631.651 101.761   2
   0  17  -7 855.378 128.513   2
   0 -17   7 623.648 151.120   3
   0  17   7 62.3105 147.864   2
   0  17   7 77.7653 113.970   1
   0 -17   7 284.947 142.291   2
   0  17   8 35.9670 168.414   2
   0  17   8-116.529 185.141   1
   0 -17   8-36.2787 155.888   2
   0  17  -8-12.1241 93.0239   2
   0 -17  -8-42.6367 85.7022   2
   0 -17   9 40.6648 139.198   2
   0  17   9-65.2470 189.495   1
   0 -17   9 120.323 117.765   1
   0  17   9 242.151 238.069   2
   0  17  -9 874.068 152.225   2
   0 -17  -9 930.463 140.235   2
   0  17  10-36.3460 213.850   1
   0  17  10-44.3322 238.110   2
   0 -17  11-94.2812 160.150   2
   0  17  11-40.0450 231.658   1
   0  17  11 142.606 265.333   2
   0 -17  11-36.9199 137.406   1
   0  18   0 2905.79 246.679   7
   0 -18   0 2369.32 245.707   6
   0 -18   0 2494.61 246.965   5
   0  18   0 2810.18 299.462   3
   0 -18  -1 81.3791 65.0702   5
   0  18   1 56.6708 63.4483   7
   0  18  -1 78.7163 55.1342   7
   0 -18  -1 183.775 81.9178   6
   0 -18   1 69.4627 54.4235   6
   0  18  -1 146.772 94.4596   3
   0  18   1 115.468 115.199   3
   0 -18  -2 1648.13 197.674   5
   0  18   2 2436.73 231.495   7
   0  18  -2 2330.23 203.042   7
   0  18  -2 2218.92 242.868   3
   0 -18  -2 2192.15 242.451   6
   0 -18   3 1773.42 141.174   4
   0 -18  -3 1579.06 190.482   5
   0  18  -3 2049.40 181.907   7
   0  18   3 2186.04 220.625   7
   0 -18  -3 2245.63 224.789   7
   0  18  -3 1907.15 221.935   3
   0 -18  -3 2094.03 239.689   6
   0 -18  -4 6419.44 533.246   6
   0 -18  -4 6940.32 509.733   7
   0  18  -4 6992.48 438.623   7
   0  18   4 6672.90 498.406   7
   0 -18  -4 6047.79 468.839   5
   0 -18   4 5964.52 399.677   4
   0  18  -4 6736.10 514.431   3
   0 -18   4 6859.67 401.679   1
   0  18   4 7898.47 398.984   1
   0 -18   5 2414.39 295.595   1
   0  18   5 3248.86 318.215   1
   0 -18  -5 3986.22 343.318   7
   0  18  -5 3545.71 334.128   3
   0 -18   5 3312.29 223.861   4
   0 -18   5 2371.10 394.566   3
   0 -18  -5 3947.34 248.420   2
   0  18  -5 4212.52 264.010   2
   0  18  -5 4066.10 245.069   7
   0 -18  -5 3964.37 373.394   6
   0 -18  -6 1063.90 110.774   2
   0 -18   6 1433.53 238.503   3
   0  18  -6 850.099 154.144   3
   0  18  -6 1088.40 122.504   2
   0  18   6 488.037 164.357   1
   0 -18   6 678.309 173.100   2
   0 -18   6 234.278 97.3335   1
   0  18   6 772.899 190.072   2
   0  18  -7 2092.74 181.302   2
   0 -18  -7 1522.15 151.714   2
   0  18   7 959.018 268.499   2
   0 -18   7 496.339 178.230   2
   0  18   7 431.436 218.705   1
   0 -18   7 518.333 166.077   1
   0 -18  -8 419.002 97.4076   2
   0  18  -8 478.573 110.259   2
   0 -18   8 108.461 117.400   1
   0 -18   8 204.169 132.581   2
   0  18   8 101.957 193.714   2
   0  18   8 29.5426 135.409   1
   0 -18   9 428.210 185.753   1
   0  18   9 728.048 349.866   2
   0 -18   9 459.269 206.600   2
   0  18   9 430.620 309.526   1
   0 -18  10-101.396 130.948   1
   0 -18  10-42.1200 128.017   2
   0  18  10 42.3034 276.428   2
   0  18  10-36.6040 251.786   1
   0  18  11 1163.29 381.315   2
   0  18  11 669.741 322.913   1
   0 -19   0 25.7199 60.2178   5
   0 -19   0 13.8913 59.6912   6
   0  19   0 22.6550 60.8433   7
   0  19   0-18.5081 84.3505   3
   0 -19  -1 184.914 82.3689   5
   0 -19   1 215.649 88.7513   5
   0 -19  -1 148.620 75.6858   6
   0 -19   1 255.395 86.3700   6
   0  19  -1 325.961 89.6150   7
   0  19   1 143.982 75.9555   7
   0  19   1 200.389 110.309   3
   0  19  -1 223.876 106.835   3
   0 -19  -2 5084.11 417.086   5
   0 -19  -2 5250.77 452.275   6
   0  19   2 6230.99 445.639   7
   0  19  -2 6888.75 427.019   7
   0  19  -2 5782.44 467.481   3
   0 -19  -3 3275.66 323.224   6
   0 -19   3 2896.43 211.606   4
   0 -19  -3 3204.33 281.966   5
   0  19  -3 3296.04 312.815   3
   0  19  -3 3798.48 267.445   7
   0  19   3 3363.43 298.165   7
   0  19   4 4390.57 231.653   1
   0 -19   4 4191.12 230.941   1
   0  19  -4 4026.44 287.939   7
   0  19   4 3893.20 343.036   7
   0 -19  -4 3822.78 371.830   6
   0 -19  -4 3489.92 315.090   5
   0 -19   4 3177.80 242.126   4
   0  19  -4 3642.09 349.554   3
   0 -19   4 4022.48 235.910   1
   0  19   4 3830.95 232.131   1
   0  19  -5 575.273 75.0334   2
   0  19  -5 622.943 133.064   3
   0 -19  -5 518.889 113.119   5
   0 -19   5 410.650 52.3537   4
   0 -19  -5 646.552 157.449   6
   0  19  -5 611.952 76.2536   7
   0  19   5 534.717 78.3714   1
   0 -19   5 494.216 87.9932   1
   0 -19  -6 993.662 198.913   6
   0 -19  -6 1033.82 112.907   2
   0  19  -6 1113.83 126.308   2
   0  19  -6 1371.63 193.467   3
   0  19   6 773.300 186.994   1
   0 -19  -7 778.062 181.457   6
   0  19  -7 843.175 123.008   2
   0 -19   7 366.888 149.203   2
   0 -19   7 272.971 132.604   1
   0  19   7 477.924 168.935   1
   0 -19  -8 1825.31 275.227   6
   0  19  -8 1655.86 177.332   2
   0 -19   8 631.336 179.764   1
   0  19   8 776.662 250.528   1
   0 -19   8 1063.64 240.359   2
   0  19   8 711.066 274.741   2
   0 -19   9-35.7944 127.524   2
   0  19   9-69.4158 232.827   2
   0  19   9-128.929 239.875   1
   0  19  -9 25.8193 82.0432   2
   0  19  10 213.617 209.702   1
   0  19  10 153.750 222.564   2
   0  19  11 387.864 250.838   1
   0 -20   0 257.930 95.4985   5
   0 -20   0 204.085 90.9977   6
   0  20   0 216.459 81.8332   7
   0  20   0 500.928 139.508   3
   0 -20  -1 5390.30 450.092   5
   0 -20  -1 5763.36 472.813   6
   0 -20   1 6534.71 480.946   5
   0  20  -1 6242.35 445.783   7
   0  20   1 6438.18 465.183   7
   0  20  -1 7035.96 520.063   3
   0  20   1 6590.33 535.154   3
   0 -20  -2 172.554 85.9686   5
   0 -20  -2 221.155 96.0206   6
   0  20  -2 326.676 86.8282   7
   0  20   2 311.818 107.963   7
   0  20  -2 340.029 110.501   3
   0  20   3 142.610 85.8713   7
   0 -20  -3 256.791 111.899   6
   0  20  -3 193.837 76.1648   7
   0 -20  -3 73.7987 76.5491   5
   0 -20   3 216.350 45.5194   4
   0  20  -3 219.469 101.458   3
   0  20  -4 2604.11 202.470   7
   0  20   4 2584.54 261.795   7
   0 -20  -4 1976.67 260.733   6
   0 -20   4 2185.17 125.971   1
   0 -20   4 2075.70 125.052   1
   0 -20  -4 2174.53 225.662   5
   0 -20   4 1784.40 147.430   4
   0  20  -4 2185.42 254.658   3
   0  20   4 2003.96 348.097   3
   0  20  -5 2206.37 170.504   7
   0 -20  -5 2340.07 285.330   6
   0 -20  -5 2037.95 222.696   5
   0  20  -5 2349.86 265.722   3
   0 -20   5 1769.48 138.770   4
   0  20   5 2596.09 149.570   1
   0 -20   5 2237.55 146.893   1
   0 -20  -6 5483.29 492.103   6
   0  20  -6 5021.80 433.997   3
   0  20  -6 5489.61 345.251   2
   0  20   6 5626.88 367.509   1
   0  20  -7 2821.63 220.981   2
   0 -20  -7 3032.81 345.502   6
   0  20   7 2255.33 284.610   1
   0  20  -8 983.549 146.547   2
   0  20   8 498.132 281.319   1
   0 -20  -8 1126.19 226.936   6
   0  20   9 269.799 260.013   1
   0  20  10 810.496 331.339   1
   0 -21   0 14.3429 77.0499   5
   0 -21   0 45.5714 83.2163   6
   0  21   0 38.1507 68.3190   7
   0  21   0 20.0156 86.0150   3
   0 -21   1 149.515 95.2802   5
   0 -21  -1 96.2609 74.1991   5
   0 -21  -1 98.7193 85.0571   6
   0  21  -1 83.0832 72.4710   7
   0  21   1 297.085 96.4806   7
   0  21   1 129.576 103.986   3
   0  21  -1 151.720 102.106   3
   0 -21  -2 1428.25 188.141   5
   0 -21  -2 1388.83 201.023   6
   0  21  -2 1461.77 174.671   7
   0  21   2 1283.74 183.004   7
   0  21  -2 1820.66 227.984   3
   0 -21  -3 2910.17 273.157   5
   0 -21   3 2659.52 200.101   4
   0 -21  -3 2724.54 309.810   6
   0  21  -3 3184.31 314.818   3
   0  21   3 3394.56 307.643   7
   0  21  -3 3425.11 264.715   7
   0  21  -4 8096.78 477.187   7
   0 -21  -4 7195.52 574.280   6
   0 -21  -4 6882.90 503.976   5
   0 -21   4 6339.73 410.039   4
   0  21  -4 7732.83 562.114   3
   0  21   4 9074.96 707.643   3
   0 -21  -5 323.225 104.653   5
   0  21  -5 332.069 67.0469   7
   0 -21  -5 335.760 126.307   6
   0  21  -5 277.564 113.960   3
   0  21   5 206.542 213.608   3
   0  21   5 356.786 43.4030   1
   0  21   5 362.033 46.9393   1
   0 -21  -6 457.989 150.068   6
   0  21  -6 393.257 131.875   3
   0  21   6 93.4709 207.942   3
   0  21   6 377.470 66.3093   1
   0 -21  -7 3902.80 427.834   6
   0  21   7 4270.73 321.358   1
   0  21  -7 3840.38 292.096   2
   0  21   8 2845.74 323.472   1
   0 -22   0 2822.90 308.346   6
   0  22   0 4147.80 329.096   7
   0  22   0 3952.52 371.381   3
   0 -22   0 3116.80 312.390   5
   0 -22   1 4047.76 373.922   5
   0 -22  -1 3797.53 374.024   6
   0  22  -1 5189.94 370.500   7
   0  22   1 4178.25 364.047   7
   0  22  -1 5041.75 426.978   3
   0  22   1 4456.60 429.213   3
   0 -22  -1 3925.78 359.719   5
   0 -22  -2 763.904 160.403   6
   0  22   2 911.314 157.350   7
   0  22  -2 923.641 137.338   7
   0  22  -2 1125.92 182.709   3
   0 -22  -2 845.829 146.370   5
   0 -22   2 661.051 141.631   5
   0 -22  -3 1146.05 204.028   6
   0  22  -3 1315.53 157.241   7
   0 -22   3 1113.84 106.004   4
   0 -22  -3 1000.65 163.192   5
   0  22  -3 1382.90 207.201   3
   0 -22  -4 332.549 102.406   5
   0 -22  -4 429.415 132.303   6
   0  22  -4 508.622 96.9257   7
   0  22  -4 286.576 118.152   3
   0  22   4 609.292 203.169   3
   0 -22  -5 627.916 136.264   5
   0 -22  -5 830.376 183.309   6
   0  22  -5 821.904 101.117   7
   0  22   5 854.019 245.195   3
   0  22  -5 715.268 165.989   3
   0  22   6 113.363 41.0102   1
   0 -22  -6 49.5917 109.930   6
   0  22   6 182.534 259.424   3
   0  22  -6 19.5255 84.0401   3
   0  22   7 49.4630 318.799   3
   0 -23   0 110.091 97.0577   5
   0  23   0 14.0439 69.1449   7
   0 -23   0 32.5206 72.0293   6
   0  23   0-21.4851 108.257   3
   0 -23   1 362.664 124.209   5
   0 -23  -1 435.298 121.364   5
   0  23  -1 420.237 109.697   7
   0  23   1 581.555 131.786   7
   0  23   1 596.053 169.073   3
   0  23  -1 509.753 147.643   3
   0 -23  -1 674.955 146.373   6
   0 -23  -2 399.279 115.823   5
   0  23  -2 274.809 116.675   3
   0 -23  -2 212.888 105.262   6
   0  23  -2 356.062 98.3290   7
   0 -23  -3 1529.40 207.691   5
   0  23  -3 2220.30 208.964   7
   0  23  -3 1740.90 242.440   3
   0 -23  -3 1477.61 236.360   6
   0 -23  -4 4596.51 444.995   6
   0  23  -4 5001.10 355.120   7
   0 -23  -4 4256.91 380.199   5
   0  23  -4 4707.01 427.527   3
   0  23   4 5013.17 509.013   3
   0 -23  -5 23.8497 102.477   6
   0  23  -5 20.1518 83.8399   3
   0  23   5 196.046 192.239   3
   0 -23  -5-13.7740 84.9978   5
   0 -23  -6-25.4767 112.888   6
   0  23  -6 101.500 99.9868   3
   0  23   6 315.736 264.774   3
   0 -24   0 1707.79 224.399   5
   0  24   0 1708.32 214.642   7
   0  24   0 2114.21 274.910   3
   0 -24  -1 2544.77 285.962   5
   0  24  -1 3187.35 290.558   7
   0 -24  -1 2870.97 313.200   6
   0  24  -1 2936.15 331.532   3
   0  24   1 3443.97 367.646   3
   0  24  -2 296.456 96.4858   7
   0 -24  -2 60.9275 93.1378   6
   0  24  -2 245.599 105.946   3
   0 -24  -2 193.018 94.9258   5
   0 -24  -3 432.824 144.355   6
   0  24  -3 270.972 94.6151   7
   0  24  -3 367.220 130.812   3
   0 -24  -3 309.995 107.787   5
   0 -24  -4 23.1910 89.8197   6
   0  24  -4 29.8262 64.9634   7
   0  24   4-28.2017 160.298   3
   0  24  -4-62.3250 107.024   3
   0 -24  -4 86.0683 88.5177   5
   0 -24  -5 1463.73 250.288   6
   0 -24  -5 1375.19 190.939   5
   0  24  -5 1616.40 238.493   3
   0  24   5 1836.81 325.685   3
   0  25   0 46.3510 87.8694   7
   0  25   0 69.1857 105.142   3
   0 -25  -1 2004.29 251.675   5
   0  25  -1 2593.36 262.738   7
   0  25   1 2646.14 323.689   3
   0  25  -1 2221.55 285.860   3
   0 -25  -1 1621.44 246.151   6
   0 -25  -2 77.3095 91.0081   5
   0  25  -2 21.3106 94.4201   3
   0  25  -2 68.0185 74.5576   7
   0 -25  -2 21.3000 91.5573   6
   0 -25  -3 1821.37 234.887   5
   0  25  -3 2255.13 231.984   7
   0  25  -3 1930.44 264.765   3
   0 -25  -3 2445.56 296.600   6
   0 -25  -4 1289.39 191.946   5
   0  25  -4 1791.89 253.491   3
   0 -25  -4 1482.90 249.564   6
   0 -26  -1 492.080 145.934   6
   0  26  -1 826.342 161.364   7
   0 -26  -2 562.065 147.663   5
   0  26  -2 783.684 148.734   7
   0 -26  -2 652.330 164.053   6
   0 -26  -3 110.990 105.103   5
   0 -26  -3 70.2721 106.861   6
   0 -27  -2 2638.81 320.615   6
   0 -27  -3 4067.36 425.031   6
   0 -28  -2 224.764 126.028   6
   1   0 -14 1714.92 242.786   4
   1   0 -13-35.3022 113.777   4
  -1   0  12-286.577 230.423   2
  -1   0  12 40.2852 122.514   1
  -1   0  11-20.8321 61.2924   7
   1   0 -11-10.3251 70.1533   7
   1   0 -11-15.3224 80.6386   4
  -1   0  11-34.9754 112.713   1
  -1   0  11-49.9318 131.383   2
   1   0 -10 3106.33 306.983   2
  -1   0  10 2378.00 229.190   7
   1   0 -10 3220.16 246.825   7
  -1   0  10 1977.95 379.321   2
  -1   0  10 2073.36 336.862   1
   1   0  -9 62.0190 79.8767   2
  -1   0   9-27.4513 52.0165   7
   1   0  -9 68.4078 62.3017   7
  -1   0   9-26.5775 98.8984   1
  -1   0   9 71.0471 120.669   2
   1   0  -8 33043.9 1777.05   2
  -1   0   8 28372.7 1700.56   7
   1   0  -8 31946.5 1704.83   7
  -1   0   8 33501.6 1888.23   1
   1   0  -7 11.9534 55.9691   2
  -1   0   7-15.1390 34.4988   7
   1   0  -7-6.83348 35.9622   7
  -1   0   7-23.9016 67.9287   2
   1   0  -6 4275.44 280.118   7
   1   0  -6 4583.74 323.716   2
  -1   0   6 3612.52 376.283   2
  -1   0   6 3598.62 275.578   7
   1   0  -5-34.5885 73.1370   2
  -1   0   5-5.84679 27.3758   7
   1   0  -5 5.25779 27.6682   7
   1   0  -4 36603.8 1749.46   2
  -1   0   4 24432.1 1800.55   2
  -1   0   4 28991.4 1712.86   7
  -1   0   4 30066.8 1802.23   1
   1   0  -4 32586.3 1713.37   7
   1   0  -3-6.65856 35.7619   2
  -1   0   3 11.2545 38.2295   1
  -1   0   3 15.7458 47.8387   2
  -1   0   3-4.13829 22.2261   7
  -1   0   2 2151.50 278.059   1
   1   0  -2 5458.99 326.772   1
  -1   0   2 7318.74 286.369   7
  -1   0   2 2470.38 295.810   2
   1   0  -2 5025.23 346.742   2
   1   0  -1 9.91727 15.2996   1
   1   0  -1 7.73313 15.6639   7
  -1   0   1 1.52052 4.90213   1
   1   0   0-2.61937 3.44671   4
  -1   0   0 7745.43 109.188   4
  -1   0  -1-2.11580 13.8259   2
   1   0   1 2.21101 11.3918   2
  -1   0  -1 20.0984 14.3940   4
   1   0   1 4.38893 9.13169   4
   1   0   1-2.16191 11.6130   6
  -1   0  -2 137428. 7152.43   4
   1   0   2 132698. 7150.22   4
  -1   0  -2 132704. 7153.48   2
   1   0   2 128601. 7152.21   2
   1   0   3 24.6357 19.5218   7
   1   0   3 9.84594 27.4904   2
  -1   0  -3 5.01929 25.8705   2
   1   0   4 2778.63 190.186   7
   1   0   4 2921.66 222.337   2
  -1   0  -4 3303.09 229.543   2
   1   0   5 7.87538 34.8795   2
  -1   0  -5 17.1760 44.2413   2
   1   0   5-3.95333 22.0661   7
  -1   0  -5 7.57782 34.5346   4
  -1   0  -6 3624.44 283.173   2
   1   0   6 3398.31 270.246   2
   1   0   6 3116.95 225.516   7
  -1   0  -6 3578.79 269.485   4
   1   0   7 10.7372 51.5802   2
  -1   0  -7 12.1233 55.2503   2
   1   0   7-16.1137 30.5311   7
  -1   0  -7 10.6345 47.1000   4
  -1   0  -8 23011.2 1319.02   2
   1   0   8 21489.2 1291.20   2
  -1   0  -8 24593.1 1312.04   4
   1   0   8 20114.5 1226.01   7
   1   0   9-14.0337 73.8503   2
  -1   0  -9 77.4310 81.4937   2
  -1   0  -9 41.5869 77.3732   4
   1   0   9-6.99313 45.0718   7
   1   0  10 19736.2 1246.19   7
   1   0  10 22999.9 1362.98   2
  -1   0 -10 24342.2 1348.18   4
  -1   0 -10 23164.2 1362.94   2
   1   0  11-8.64425 55.7313   7
   1   0  11-146.918 105.754   2
  -1   0 -11 33.3268 83.9674   4
  -1   0 -12 3674.84 350.978   4
   1   0  12 3253.70 395.185   2
  -1   0 -13-18.9540 88.7713   4
  -1   0 -13-53.7814 105.495   6
   1  -1 -14 77.5933 97.7390   4
   1   1 -14-17.8271 104.889   4
   1  -1 -13 4109.71 383.227   4
   1   1 -13 3905.39 367.314   4
   1   1 -12-31.7256 85.2185   4
   1  -1 -12 51.4496 86.4278   4
  -1  -1  12-40.2108 122.184   1
  -1  -1  12-114.440 221.620   2
  -1   1  12-11.5656 82.4301   7
   1   1 -11 162.780 75.9123   7
   1  -1 -11 122.221 71.9587   7
  -1   1  11 121.342 67.4011   7
  -1  -1  11 256.259 82.3115   7
   1   1 -11 219.704 99.7565   4
  -1  -1  11-49.8819 151.715   2
  -1   1  11 70.1150 113.194   1
  -1  -1  11 34.9074 112.711   1
  -1   1  10 73.0579 66.4332   7
  -1  -1  10 102.085 61.5690   7
   1   1 -10 105.663 62.1387   7
   1  -1 -10 123.226 69.8658   7
  -1  -1  10 85.9057 184.592   2
  -1   1  10 183.398 143.167   1
  -1  -1  10 60.8147 117.828   1
   1  -1 -10-17.1491 107.479   2
   1   1 -10-51.9166 121.955   2
  -1   1   9 12631.4 814.439   7
  -1  -1   9 12430.8 800.510   7
   1   1  -9 14479.7 807.966   7
   1  -1  -9 14133.9 820.865   7
  -1   1   9 11790.6 948.048   1
  -1  -1   9 12041.0 953.609   1
  -1  -1   9 10042.1 986.015   2
   1  -1  -9 15102.2 894.414   2
   1   1  -9 15754.1 903.583   2
  -1  -1   8 520.308 88.0838   7
  -1   1   8 400.152 88.9759   7
   1   1  -8 506.157 84.1117   7
   1  -1  -8 562.404 94.0689   7
  -1  -1   8 470.120 166.421   2
  -1   1   8 520.880 167.230   1
  -1  -1   8 659.600 168.325   1
   1  -1  -8 736.379 134.035   2
   1   1  -8 591.553 127.689   2
   1   1  -7 10245.8 574.267   7
   1  -1  -7 9871.74 585.378   7
  -1   1   7 8639.58 578.974   7
  -1  -1   7 8385.15 568.916   7
   1  -1  -7 10745.0 640.083   2
  -1   1   7 8524.95 708.535   2
   1   1  -7 10137.4 633.549   2
  -1  -1   7 8117.67 699.070   2
   1   1  -6 26649.2 1388.25   7
  -1   1   6 22555.2 1392.97   7
   1  -1  -6 26120.3 1399.00   7
  -1  -1   6 22196.7 1384.69   7
  -1   1   6 21052.2 1509.38   2
  -1  -1   6 21278.5 1510.12   2
   1  -1  -6 29185.1 1455.49   2
   1   1  -6 28198.7 1452.73   2
   1  -1  -5 8173.06 481.391   7
  -1   1   5 7289.62 478.205   7
   1   1  -5 8230.68 470.067   7
  -1  -1   5 6862.05 467.914   7
  -1  -1   5 7858.17 604.784   2
   1   1  -5 8786.23 520.252   2
   1  -1  -5 8515.66 516.455   2
  -1   1   5 6927.17 584.534   2
  -1  -1   4 2053.46 157.434   7
  -1   1   4 2008.25 162.542   7
   1   1  -4 2308.69 157.668   7
   1  -1  -4 2080.72 161.387   7
  -1   1   4 2081.45 215.670   1
  -1  -1   4 1913.68 212.262   1
  -1  -1   4 1990.41 231.879   2
   1   1  -4 2587.81 187.401   2
  -1   1   4 1650.13 219.927   2
   1  -1  -4 2478.75 185.564   2
  -1  -1   3 1482.97 111.552   7
  -1   1   3 1501.62 118.744   7
   1   1  -3 1559.74 111.608   7
  -1   1   3 858.793 135.150   1
  -1  -1   3 953.722 141.841   1
  -1   1   3 836.947 154.854   2
   1   1  -3 1928.29 149.019   2
  -1  -1   3 833.938 160.405   2
   1  -1  -3 2022.91 149.972   2
  -1  -1   2 29922.6 2439.28   2
   1  -1  -2 56846.6 2506.14   2
  -1   1   2 29936.2 2443.99   2
   1   1  -2 54600.4 2511.76   2
  -1  -1   2 22528.8 2409.15   1
   1  -1  -2 68888.6 2487.38   1
  -1   1   2 24130.9 2411.51   1
   1   1  -2 69707.0 2491.05   1
  -1   1   2 86800.4 2434.42   7
  -1   1   1 14809.2 390.866   5
  -1  -1   1 16438.7 337.977   1
   1  -1  -1 12937.7 353.902   1
   1   1  -1 13345.6 360.619   1
  -1   1   1 11405.9 353.305   7
   1  -1  -1 14262.3 366.496   7
   1  -1   0 6775.33 142.627   5
  -1   1   0 62497.5 425.286   5
   1  -1   0 62421.2 339.420   3
  -1  -1   0 63812.9 313.736   4
   1   1   0 60943.3 282.052   1
  -1  -1   0 7298.96 99.0816   1
   1  -1   0 63664.7 286.630   1
   1  -1   1 31124.7 1692.93   2
   1   1   1 28319.2 1689.87   2
  -1   1  -1 31488.2 1691.33   2
  -1  -1  -1 33366.3 1696.35   4
  -1   1  -1 32196.7 1692.18   4
   1  -1   1 30813.5 1691.34   4
   1   1   1 30459.8 1693.54   4
   1   1   1 32205.1 1698.56   6
   1  -1   2 316299. 17344.4   2
   1   1   2 307393. 17343.1   2
  -1  -1  -2 329224. 17345.5   2
  -1   1  -2 323252. 17345.5   2
   1  -1   2 321218. 17339.0   4
  -1  -1  -2 346550. 17348.1   4
  -1   1  -2 322163. 17328.5   6
   1  -1   3 87787.0 4794.08   7
   1   1   3 87256.1 4805.93   7
  -1   1  -3 93007.7 4828.76   2
  -1  -1  -3 92653.1 4828.21   2
   1  -1   3 89511.2 4825.11   2
   1   1   3 87358.2 4823.64   2
   1   1   4 14857.2 852.274   7
   1  -1   4 14729.3 841.433   7
  -1  -1  -4 16565.5 890.817   2
   1   1   4 14150.2 879.236   2
   1  -1   4 15279.2 881.464   2
  -1   1  -4 16514.5 892.721   2
  -1   1  -5 13166.3 709.698   4
   1   1   5 10918.1 667.650   7
   1  -1   5 11190.1 658.363   7
  -1  -1  -5 12084.9 716.525   2
  -1   1  -5 12404.4 720.961   2
   1   1   5 11458.0 706.146   2
   1  -1   5 11540.9 706.608   2
  -1  -1  -6 1955.20 183.615   4
  -1   1  -6 2187.30 183.001   4
   1  -1   6 1608.48 132.410   7
   1   1   6 1559.19 140.154   7
   1   1   6 1499.82 167.542   2
   1  -1   6 1976.45 181.667   2
  -1  -1  -6 1885.51 187.462   2
  -1   1  -6 1963.08 191.221   2
  -1   1  -7 3002.26 250.672   4
  -1  -1  -7 3264.65 261.880   4
   1  -1   7 2584.12 197.326   7
   1   1   7 2736.12 208.425   7
  -1   1  -7 2968.85 265.061   2
   1   1   7 2440.89 242.467   2
   1  -1   7 2824.64 251.984   2
  -1  -1  -7 3438.35 278.420   2
  -1   1  -8 5487.93 414.108   4
  -1  -1  -8 6289.16 434.251   4
   1  -1   8 5231.67 354.529   7
   1   1   8 5384.78 367.549   7
  -1  -1  -8 6014.53 442.178   2
  -1   1  -8 5658.95 434.698   2
   1  -1   8 5850.36 419.988   2
  -1  -1  -9 4916.28 373.230   4
  -1   1  -9 4738.71 364.691   4
   1   1   9 3655.14 295.226   7
   1  -1   9 4014.99 290.885   7
  -1  -1  -9 4739.10 382.359   2
  -1   1  -9 4473.50 382.997   2
   1  -1   9 4350.00 359.414   2
   1   1  10 2498.35 222.063   7
   1  -1  10 2604.14 216.786   7
   1  -1  10 2807.05 301.473   2
  -1  -1 -10 3197.92 298.509   4
  -1   1 -10 2755.02 278.722   4
  -1   1 -10 2498.54 285.375   2
  -1  -1 -10 3474.79 317.626   2
  -1   1 -11 191.881 99.0208   4
  -1  -1 -11 259.123 110.096   4
   1  -1  11 209.689 121.582   2
   1   1  11 120.314 69.3792   7
   1  -1  11 122.377 63.7436   7
  -1  -1 -12 2826.46 308.505   4
  -1   1 -12 2670.29 294.260   4
   1  -1  12 2111.59 326.226   2
  -1   1 -13 738.160 160.202   4
  -1  -1 -13 822.832 172.179   4
  -1  -1 -13 609.220 158.557   6
  -1   1 -13 571.718 145.615   6
   1   2 -14-16.9677 101.482   4
   1   2 -13 16.2479 98.7571   4
   1  -2 -13 94.1836 103.200   4
  -1  -2  12 500.984 115.065   3
   1  -2 -12 856.004 160.589   4
   1   2 -12 855.602 153.170   4
  -1  -2  12 123.004 155.283   1
  -1  -2  12 114.285 176.002   2
  -1   2  12 657.651 120.529   7
   1   2 -11 8460.94 466.684   7
   1  -2 -11 7950.53 494.474   7
  -1   2  11 6544.83 472.233   7
  -1  -2  11 6081.64 442.841   7
   1   2 -11 7721.88 510.513   4
  -1  -2  11 4217.22 577.070   1
  -1  -2  11 2789.52 568.437   2
   1   2 -10 3244.61 232.910   7
   1  -2 -10 2909.65 251.803   7
   1  -2 -10 2557.12 291.155   2
  -1  -2  10 2430.55 220.378   7
  -1   2  10 2491.90 240.685   7
   1   2 -10 3287.23 276.130   4
  -1  -2  10 1416.52 355.462   2
  -1  -2  10 1791.29 317.626   1
   1  -2  -9 14871.9 881.756   2
  -1   2   9 12697.7 808.281   7
  -1  -2   9 12258.8 782.699   7
   1   2  -9 14339.0 785.884   7
   1  -2  -9 14181.9 817.142   7
  -1  -2   9 12010.2 942.137   1
   1  -2  -8 7952.86 518.653   2
  -1   2   8 6072.98 452.453   7
  -1  -2   8 6288.35 435.148   7
   1  -2  -8 7843.52 470.321   7
   1   2  -8 7514.47 439.986   7
  -1  -2   8 7064.52 584.478   1
  -1   2   7 21530.0 1346.86   7
   1   2  -7 25763.6 1332.61   7
   1  -2  -7 25735.8 1360.65   7
   1  -2  -7 27298.2 1411.61   2
  -1  -2   7 19777.2 1479.09   2
  -1  -2   7 21331.0 1329.56   7
   1  -2  -6 6725.25 413.627   7
   1   2  -6 7004.67 392.481   7
  -1   2   6 5437.76 401.962   7
   1  -2  -6 6938.63 446.323   2
  -1  -2   6 5450.65 500.490   2
  -1  -2   6 5704.10 388.913   7
  -1   2   5 3024.48 241.355   7
   1   2  -5 3718.67 230.265   7
   1  -2  -5 3715.95 249.713   7
  -1  -2   5 3492.26 367.608   2
   1  -2  -5 3663.35 273.105   2
  -1  -2   5 3087.47 228.856   7
  -1  -2   4 18471.2 1394.58   2
   1  -2  -4 27473.3 1339.30   2
  -1  -2   4 21467.4 1294.32   7
   1   2  -4 24485.3 1296.32   7
  -1   2   4 22077.6 1313.27   7
   1  -2  -4 24990.9 1317.41   7
  -1  -2   4 24395.4 1394.20   1
  -1   2   3 6906.55 397.375   7
   1  -2  -3 8833.23 433.100   2
  -1  -2   3 3500.03 439.023   2
   1   2  -3 7114.62 381.780   7
  -1  -2   3 6361.40 373.558   3
  -1  -2   3 4332.54 422.326   1
  -1   2   2 2230.49 139.194   7
   1  -2  -2 1482.93 168.192   2
   1   2  -2 2292.91 114.293   3
   1  -2  -2 2164.50 168.887   1
  -1  -2   2 606.917 128.513   1
  -1  -2   2 827.296 143.501   2
   1  -2  -1 34217.0 1891.40   7
  -1   2   1 33489.1 1897.79   5
   1  -2  -1 30207.3 1893.96   5
   1   2  -1 37232.7 1882.61   3
  -1  -2   1 38186.3 1874.35   1
   1  -2  -1 30814.6 1886.56   1
  -1   2   1 34436.7 1893.79   7
  -1   2   0 33298.2 1694.96   5
   1  -2   0 34327.1 1685.86   3
  -1  -2   0 32629.4 1677.66   4
   1  -2   0 32392.9 1690.38   7
   1  -2   0 32404.2 1673.90   1
  -1  -2   0 35056.7 1674.78   1
   1  -2   1 1575.25 108.093   2
  -1  -2  -1 1694.58 112.998   4
   1  -2   1 1619.92 107.039   4
  -1  -2  -1 1523.85 118.006   6
   1   2   1 1471.81 115.477   6
   1   2   2 104983. 4575.28   7
   1  -2   2 102502. 4571.40   4
  -1  -2  -2 112219. 4582.89   2
   1  -2   2 107182. 4581.62   2
   1  -2   3 94000.0 5130.54   7
   1   2   3 96084.9 5151.97   7
   1  -2   3 93780.6 5155.27   4
  -1  -2  -3 99578.2 5169.39   2
   1  -2   3 96887.9 5166.45   2
  -1   2  -4 115.968 36.0801   4
   1   2   4 125.133 34.5705   7
   1  -2   4 105.364 24.0806   7
  -1  -2  -4 100.642 44.2368   2
   1  -2   4 108.032 35.9604   2
  -1   2  -5 2483.20 187.868   4
   1   2   5 2029.63 163.374   7
   1  -2   5 2105.90 146.816   7
  -1  -2  -5 2478.46 204.328   2
   1  -2   5 2218.69 189.859   2
  -1   2  -6 33.4525 44.0099   4
   1   2   6 22.6878 32.2399   7
   1  -2   6-7.24543 21.3153   7
  -1  -2  -6 10.2419 46.6758   2
   1  -2   6 9.40072 39.1097   2
  -1   2  -7 8396.94 537.073   4
  -1  -2  -7 9427.79 567.476   4
   1   2   7 7394.20 496.059   7
   1  -2   7 7814.67 478.159   7
   1  -2   7 7904.62 540.886   2
  -1  -2  -7 8851.98 564.952   2
  -1   2  -8 5631.11 387.722   4
  -1  -2  -8 5410.45 401.746   4
   1   2   8 4130.98 329.923   7
   1  -2   8 4776.24 318.485   7
   1  -2   8 5543.82 391.806   2
  -1  -2  -8 5638.78 412.579   2
  -1  -2  -9 4979.15 373.702   4
  -1   2  -9 4605.99 351.926   4
   1  -2   9 3710.67 277.736   7
   1   2   9 3518.21 291.675   7
   1  -2   9 4967.33 369.564   2
  -1  -2  -9 4498.98 372.291   2
   1  -2  10 1762.67 162.095   7
   1   2  10 1842.26 180.237   7
   1  -2  10 1882.73 241.693   2
  -1  -2 -10 1963.03 233.712   4
  -1   2 -10 1829.09 216.581   4
  -1  -2 -10 1875.30 241.911   2
   1  -2  11 13991.6 920.595   2
   1   2  11 11908.2 794.224   7
   1  -2  11 11972.3 771.703   7
  -1  -2 -11 14911.4 903.851   4
  -1   2 -11 15525.8 884.120   4
   1  -2  12 8332.67 749.790   2
  -1   2 -12 10069.4 694.752   4
  -1  -2 -12 10522.5 725.840   4
  -1   2 -13-17.9856 90.6394   4
  -1  -2 -13 20.2137 99.5217   4
  -1  -2 -13-20.0634 101.106   6
  -1   2 -13-78.1323 104.844   6
  -1  -2 -14 1465.72 233.928   6
   1   3 -14 403.107 131.396   4
   1  -3 -13 411.556 139.364   4
   1   3 -13 323.422 111.392   4
  -1  -3  12 163.674 153.572   1
  -1   3  12 58.1051 198.387   2
  -1  -3  12 171.250 194.934   2
   1  -3 -12 583.232 128.585   7
   1   3 -12 667.994 133.868   4
  -1  -3  12 380.955 107.488   3
  -1   3  12 322.402 98.0437   7
  -1   3  11 3880.65 336.316   7
   1  -3 -11 5715.82 378.232   7
   1   3 -11 5558.63 381.470   4
  -1  -3  11 4397.26 341.756   3
  -1  -3  11 2189.61 460.750   2
  -1  -3  11 2200.22 392.482   1
  -1  -3  10 85.7747 178.421   2
  -1  -3  10 123.179 144.186   1
  -1   3  10 11.5493 62.0305   7
   1   3 -10-7.15837 47.4014   7
   1  -3 -10 46.5499 71.8112   7
   1  -3 -10-17.0007 101.677   2
   1   3 -10 23.9340 66.7950   4
  -1  -3  10-21.1090 68.0248   3
  -1  -3   9 3358.86 261.444   7
  -1   3   9 3474.17 289.822   7
   1   3  -9 4147.67 267.104   7
   1  -3  -9 3901.28 300.181   7
   1  -3  -9 4234.93 346.097   2
   1   3  -9 4029.36 304.784   4
  -1  -3   9 2910.43 373.638   1
   1  -3  -8 107.675 73.7362   2
   1   3  -8 63.7730 41.8051   7
   1  -3  -8-19.2844 67.1415   7
  -1  -3   8 23.5262 97.8865   1
  -1  -3   8-30.5706 108.922   2
  -1  -3   8 6.57334 46.3277   7
  -1   3   8 57.6301 56.5324   7
  -1  -3   7 1992.09 290.889   2
   1  -3  -7 2476.36 232.372   2
   1   3  -7 2555.63 177.617   7
  -1   3   7 2126.88 198.311   7
   1  -3  -7 2602.97 210.773   7
  -1  -3   7 2016.72 176.108   7
   1  -3  -6 22913.9 1185.79   2
  -1  -3   6 17441.6 1253.78   2
   1   3  -6 21550.8 1109.02   7
  -1   3   6 18224.8 1135.16   7
   1  -3  -6 21745.0 1148.32   7
  -1  -3   6 17244.2 1105.75   7
  -1   3   5 82.3796 39.3997   7
   1  -3  -5 53.6275 37.8111   7
   1   3  -5 180.695 36.4131   7
   1  -3  -5 94.0780 51.4402   2
  -1  -3   5 84.5182 34.9431   3
  -1  -3   5 191.699 147.154   2
   1  -3  -4 33.1087 30.1778   2
   1   3  -4-3.47771 23.9205   7
  -1   3   4 11.9874 30.8771   7
  -1  -3   4-4.23024 21.3140   3
  -1  -3   4 12.8573 45.8057   1
  -1  -3   4 35.3543 53.7069   2
   1   3  -3 452.260 48.9514   7
  -1   3   3 377.572 58.2045   7
  -1  -3   3 175.132 69.4874   1
  -1  -3   3 180.078 85.0147   2
  -1  -3   3 402.927 46.6243   3
   1  -3  -3 575.891 76.0585   2
   1  -3  -2 83676.1 4073.00   1
  -1  -3   2 37607.4 4045.83   2
  -1  -3   2 26781.0 4020.21   1
   1  -3  -2 71861.7 4087.44   2
  -1   3   2 88882.9 4053.61   5
   1  -3  -2 90917.2 4037.53   7
  -1   3   2 87296.5 4039.18   7
   1   3  -2 89299.7 4013.27   3
  -1  -3   2 94549.2 4019.48   3
  -1   3   1 58670.2 3244.76   7
   1  -3  -1 59501.7 3242.65   7
  -1   3   1 56175.4 3245.73   5
   1   3  -1 61660.5 3245.15   3
  -1  -3   1 67784.5 3221.78   1
   1  -3   0 16.7858 13.7832   3
  -1   3   0 23.4537 24.9413   5
   1  -3   0 23.6965 23.2906   5
   1   3   0 17.8891 20.3443   6
   1  -3   0 29.9300 18.7232   7
  -1  -3   0 3.15460 9.74989   4
  -1  -3   0 12.1954 9.08785   1
   1  -3   0 3.31060 9.35139   1
  -1  -3  -1 12590.7 735.174   6
   1   3   1 12675.4 733.451   6
   1  -3   1 12971.2 713.401   7
   1  -3   1 12673.8 713.760   4
  -1   3  -1 13359.3 730.377   3
   1  -3   1 13651.2 729.299   3
   1  -3   1 12550.1 715.771   2
   1   3   2 54471.3 2998.09   7
   1  -3   2 53766.7 2990.04   4
   1  -3   2 55567.3 3007.35   3
  -1  -3  -2 58416.4 2999.23   2
   1  -3   2 54483.7 2998.42   2
   1   3   3 2971.72 200.463   7
  -1   3  -3 2764.23 196.739   4
   1  -3   3 3174.01 200.967   4
  -1  -3  -3 3070.42 210.668   2
   1  -3   3 2781.63 205.228   2
   1  -3   4 114.489 42.1407   2
  -1  -3  -4 86.1474 40.2420   2
   1   3   4 139.926 36.9452   7
   1  -3   4 125.773 21.2979   7
  -1   3  -4 206.766 43.5579   4
   1  -3   5 17009.7 1000.54   2
  -1  -3  -5 18068.2 1011.22   2
   1   3   5 16585.7 971.712   7
   1  -3   5 16629.6 939.566   7
  -1   3  -5 18257.7 989.675   4
  -1  -3  -6 5745.50 390.938   2
   1  -3   6 5394.55 378.762   2
   1   3   6 4864.46 342.512   7
   1  -3   6 5075.93 313.719   7
  -1   3  -6 5909.07 371.643   4
   1  -3   7 770.707 115.515   2
  -1  -3  -7 687.451 118.389   2
   1  -3   7 590.876 66.3643   7
   1   3   7 509.068 83.9783   7
  -1   3  -7 606.961 97.4660   4
   1  -3   8 2364.17 233.222   2
  -1  -3  -8 2698.17 259.493   2
   1   3   8 2238.30 201.292   7
   1  -3   8 2579.63 182.358   7
  -1   3  -8 2553.12 232.235   4
  -1  -3  -8 2729.34 259.905   4
   1  -3   9 3216.67 287.512   2
  -1  -3  -9 2726.85 282.543   2
  -1  -3  -9 3238.02 298.086   4
  -1   3  -9 2939.81 267.158   4
   1  -3   9 2739.58 206.357   7
   1   3   9 2738.25 232.113   7
   1  -3  10 4122.10 294.886   7
   1   3  10 3718.87 316.702   7
   1  -3  10 4604.35 397.995   2
  -1  -3 -10 4458.30 390.039   4
  -1   3 -10 5299.53 385.520   4
  -1  -3 -10 5307.25 414.010   2
   1  -3  11 4184.17 400.941   2
  -1   3 -11 4100.56 345.577   4
  -1  -3 -11 4589.19 390.877   4
   1  -3  11 3184.92 253.888   7
   1   3  11 3554.56 293.390   7
  -1   3 -12 929.035 163.992   4
  -1  -3 -12 793.061 173.282   4
  -1   3 -12 694.618 139.398   6
   1  -3  12 657.865 190.080   2
   1   3  12 495.225 160.957   2
  -1  -3 -13-62.5864 100.243   4
  -1   3 -13 68.4024 90.0173   4
  -1   3 -13 85.8383 84.2014   6
  -1  -3 -13 126.478 121.958   6
  -1  -3 -14 990.953 203.524   6
   1   4 -14 1926.40 235.171   4
   1   4 -13 1034.78 164.811   4
   1  -4 -13 1170.71 202.477   4
  -1   4  12 3423.23 289.720   7
  -1  -4  12 3437.23 282.061   3
   1   4 -12 4487.92 321.486   4
  -1   4  12 1131.18 323.293   1
  -1  -4  12 1278.22 328.325   1
  -1  -4  12 1037.19 353.440   2
  -1   4  12 1352.79 375.807   2
   1  -4 -12 4398.76 324.670   7
  -1   4  11 898.834 147.589   7
   1  -4 -11 1451.80 177.942   7
   1   4 -11 1318.66 165.016   4
  -1  -4  11 1086.39 149.590   3
  -1  -4  11 425.172 184.537   1
  -1   4  11 553.064 199.584   1
  -1  -4  11 152.229 202.015   2
  -1   4  11 461.881 232.054   2
  -1   4  10 16302.7 1017.01   7
   1  -4 -10 19812.7 1045.02   7
   1   4 -10 19024.5 969.115   7
   1   4 -10 19868.7 1037.27   4
  -1  -4  10 17730.0 1014.60   3
  -1  -4  10 11273.1 1112.25   1
  -1   4  10 11259.0 1116.02   1
  -1  -4  10 7581.19 1131.38   2
  -1   4  10 9331.04 1157.78   2
   1   4 -10 19241.9 1103.37   2
   1  -4 -10 20092.0 1103.83   2
  -1   4   9 2633.66 248.930   7
   1   4  -9 3543.33 223.245   7
   1  -4  -9 3164.21 266.836   7
  -1  -4   9 2815.68 244.045   3
   1   4  -9 3404.08 261.885   4
  -1   4   9 2095.67 322.137   1
  -1  -4   9 1773.94 340.562   2
  -1   4   9 1834.02 353.560   2
  -1  -4   9 2298.58 329.109   1
   1   4  -9 3084.23 297.350   2
   1  -4  -9 3062.65 294.612   2
  -1   4   8 10273.3 675.251   7
   1   4  -8 12038.2 635.081   7
   1  -4  -8 11451.9 688.861   7
   1  -4  -8 11597.1 721.899   2
   1   4  -8 12388.8 737.210   2
  -1  -4   8 7243.80 784.374   2
  -1   4   8 7238.33 803.230   2
  -1  -4   8 10124.4 662.521   3
   1   4  -8 11093.0 669.620   4
  -1  -4   8 9970.00 791.452   1
  -1   4   8 9446.78 789.771   1
  -1  -4   7 311.570 113.991   1
  -1  -4   7 129.855 100.836   2
  -1   4   7 27.3970 135.048   2
  -1   4   7 118.077 49.2994   7
   1   4  -7 121.387 66.8659   2
   1  -4  -7 128.449 63.1192   2
   1   4  -7 136.524 38.7986   7
   1  -4  -7 193.631 66.0829   7
   1   4  -7 96.5533 44.9868   4
  -1  -4   7 154.518 52.3134   3
  -1   4   6 21277.7 1360.73   7
   1   4  -6 26765.6 1328.28   7
   1  -4  -6 24103.6 1371.36   7
  -1  -4   6 22883.3 1351.98   3
  -1  -4   6 24408.6 1473.22   1
   1  -4  -6 27035.4 1405.18   2
  -1  -4   6 19814.2 1475.26   2
  -1   4   6 19247.7 1482.30   2
   1   4  -5 8469.82 476.235   7
  -1   4   5 7545.76 508.405   7
   1  -4  -5 9130.80 521.956   7
   1  -4  -5 9296.92 538.498   2
  -1  -4   5 7715.86 495.042   3
  -1  -4   5 8202.75 590.980   1
  -1   4   4 25051.7 1439.90   7
   1   4  -4 27202.0 1408.58   7
  -1  -4   4 22409.0 1494.68   1
  -1  -4   4 25376.9 1421.41   3
  -1  -4   3 4100.17 443.672   1
   1  -4  -3 10884.3 467.721   2
  -1  -4   3 2772.10 445.272   2
  -1   4   3 7553.57 433.595   7
  -1   4   3 8294.29 455.841   5
   1   4  -3 7033.71 411.461   3
  -1  -4   3 7899.94 415.178   3
  -1  -4   2 4724.84 631.896   1
   1  -4  -2 14211.2 683.300   1
  -1  -4   2 6169.74 655.311   2
   1  -4  -2 11657.1 686.188   2
  -1   4   2 12214.2 652.728   5
   1  -4  -2 12956.1 644.556   7
  -1   4   2 12556.5 647.361   7
   1   4  -2 12575.2 626.098   3
  -1  -4   2 13595.4 639.431   3
  -1   4   1 716.861 75.3948   7
   1  -4  -1 878.291 76.8967   7
  -1   4   1 672.893 76.9216   5
  -1  -4   1 844.023 55.5752   1
   1  -4  -1 531.193 73.2177   1
   1   4  -1 727.671 80.6596   3
   1  -4   0 11441.3 647.825   7
   1  -4   0 10241.9 655.548   5
   1  -4   0 11923.2 660.146   3
   1  -4   0 12404.6 631.275   1
  -1  -4   0 11087.7 627.737   1
   1  -4   1 157988. 8353.68   7
  -1   4  -1 154163. 8355.87   7
  -1  -4  -1 154506. 8382.90   6
   1  -4   1 154910. 8354.29   4
  -1   4  -1 167845. 8377.79   3
   1  -4   1 159823. 8372.97   3
   1  -4   1 146877. 8353.42   2
   1  -4   2 2612.99 156.606   7
  -1  -4  -2 2764.35 198.949   6
   1   4   2 2638.96 182.783   7
   1  -4   2 2601.81 170.611   4
   1  -4   2 2677.71 187.944   3
  -1  -4  -2 2565.37 176.856   2
   1  -4   2 2480.02 175.864   2
   1   4   3 9310.62 564.478   7
   1  -4   3 9105.17 555.024   4
  -1   4  -3 10018.6 559.326   4
  -1  -4  -3 10292.4 571.386   2
   1  -4   3 9545.29 568.719   2
   1  -4   4 3721.26 267.431   2
  -1  -4  -4 4144.45 274.508   2
   1   4   4 3810.25 259.290   7
   1  -4   4 3750.06 217.463   7
   1  -4   4 3635.36 251.639   4
  -1   4  -4 4232.33 259.512   4
  -1  -4  -5 28598.9 1522.48   2
   1  -4   5 27949.6 1517.32   2
   1  -4   5 25704.5 1443.78   7
   1   4   5 25803.0 1488.75   7
  -1   4  -5 28535.8 1500.14   4
  -1  -4  -6 5490.16 374.484   2
  -1   4  -6 5321.35 376.567   2
   1   4   6 4969.12 359.744   2
   1  -4   6 4752.11 355.702   2
   1  -4   6 4758.69 292.149   7
   1   4   6 4637.15 331.107   7
  -1   4  -6 5691.49 352.872   4
   1  -4   7 1127.67 150.180   2
  -1  -4  -7 1361.23 167.478   2
  -1   4  -7 1323.05 166.802   2
   1   4   7 1345.20 156.600   2
   1  -4   7 1259.84 100.151   7
   1   4   7 1129.31 129.598   7
  -1   4  -7 1354.77 147.048   4
  -1  -4  -8 3954.95 328.063   2
   1   4   8 3976.27 317.224   2
  -1   4  -8 3779.09 328.284   2
   1  -4   8 3611.43 305.472   2
  -1   4  -8 3862.75 298.417   4
   1  -4   8 3611.85 237.627   7
   1   4   8 3308.39 270.516   7
   1   4   9 160.592 87.3873   2
  -1  -4  -9 119.189 92.0030   2
   1  -4   9 14.5108 68.0364   2
  -1   4  -9 77.1867 89.3698   2
   1   4   9 71.9262 53.0179   7
  -1   4  -9 117.503 71.4890   4
  -1  -4  -9 47.0973 73.5931   4
   1  -4   9 51.4168 34.2415   7
  -1  -4 -10 65.8658 91.9518   2
   1  -4  10 35.9151 88.4408   2
  -1   4 -10 34.0264 87.6897   2
   1   4  10 108.335 86.7835   2
  -1  -4 -10 51.6500 80.6616   4
  -1   4 -10 92.2682 76.3002   4
   1   4  10 38.8436 59.0758   7
   1  -4  10 44.9127 37.6308   7
   1  -4  11 43.9143 94.3882   3
  -1   4 -11 188.738 103.488   4
  -1  -4 -11 280.070 126.880   4
   1  -4  11-43.1330 115.867   2
   1   4  11-66.6948 117.027   2
   1   4  11 74.4906 70.5253   7
  -1   4 -12 230.366 109.136   4
  -1  -4 -12 162.504 114.294   4
   1  -4  12 312.468 140.571   2
   1   4  12 285.688 154.116   2
  -1   4 -12 345.966 108.787   6
   1   4  12 289.638 94.2410   7
  -1   4 -13 858.408 166.584   4
  -1  -4 -13 815.736 190.352   6
  -1   4 -14 187.064 111.826   4
  -1  -4 -14 345.245 168.154   6
   1   5 -14 337.142 107.155   4
   1   5 -13 96.9957 80.3217   4
  -1   5  12-58.8566 200.149   2
  -1  -5  12 58.1241 176.847   2
  -1   5  12-42.5008 171.081   1
  -1  -5  12 41.1326 125.329   1
   1  -5 -12 347.523 110.488   7
   1   5 -12 360.499 102.071   4
  -1  -5  12 234.256 99.5602   3
  -1   5  12 196.990 91.1811   7
  -1   5  11-52.4005 210.617   2
  -1  -5  11-154.943 192.194   2
  -1  -5  11-36.1644 116.561   1
  -1   5  11 37.7718 146.305   1
  -1   5  11 160.640 77.4680   7
   1  -5 -11 42.0865 78.3341   7
   1   5 -11 189.996 84.6396   4
  -1  -5  11-11.5443 72.3411   3
  -1   5  10 1504.53 187.010   7
   1  -5 -10 2088.19 216.435   7
  -1  -5  10 1739.91 185.110   3
   1   5 -10 2024.57 193.619   4
  -1   5  10 1301.79 270.629   1
  -1  -5  10 844.406 240.897   1
  -1   5  10 786.479 267.312   2
  -1  -5  10 940.300 300.876   2
   1   5 -10 1928.77 242.982   2
   1  -5 -10 1746.07 230.447   2
  -1   5   9 1486.83 181.686   7
   1   5  -9 1808.35 137.183   7
   1  -5  -9 1980.70 196.991   7
  -1  -5   9 1703.65 175.098   3
   1   5  -9 1732.36 173.773   4
  -1  -5   9 960.247 216.796   1
  -1   5   9 1011.85 225.394   1
  -1   5   9 829.397 250.686   2
  -1  -5   9 1132.34 266.754   2
   1   5  -9 1521.71 211.699   2
   1  -5  -9 1804.52 213.694   2
  -1   5   8 7825.22 590.325   7
   1   5  -8 10005.8 545.419   7
   1  -5  -8 10363.9 620.098   7
   1   5  -8 10182.4 590.368   4
  -1  -5   8 9069.62 587.926   3
  -1  -5   8 8534.77 705.349   1
  -1   5   8 8302.30 710.747   1
  -1   5   8 6243.88 717.692   2
   1  -5  -8 10514.4 648.600   2
   1   5  -8 10395.6 652.303   2
  -1  -5   8 6174.75 704.537   2
   1   5  -7 7906.32 433.260   7
   1  -5  -7 8185.65 500.411   7
  -1   5   7 6396.45 476.266   7
  -1  -5   7 7219.12 471.598   3
   1   5  -7 7531.72 463.739   4
  -1  -5   7 6821.12 571.445   1
  -1   5   7 6600.42 573.934   1
   1   5  -7 7719.50 518.712   2
  -1   5   7 4744.65 570.655   2
   1  -5  -7 8089.13 518.414   2
  -1  -5   7 5549.25 582.202   2
   1   5  -6 3608.80 220.174   7
   1  -5  -6 3649.99 271.846   7
  -1   5   6 3439.94 266.099   7
   1  -5  -6 4052.95 292.753   2
  -1   5   6 2509.60 339.664   2
  -1  -5   6 2895.51 348.838   2
   1   5  -6 3468.95 283.318   2
   1   5  -6 3330.61 237.528   4
  -1  -5   6 3123.61 247.094   3
  -1  -5   6 3363.34 330.666   1
  -1   5   6 3369.05 336.872   1
   1   5  -5 42921.1 2205.01   7
   1  -5  -5 43389.6 2262.31   7
  -1   5   5 36970.6 2248.48   7
  -1   5   5 30116.3 2350.27   2
   1  -5  -5 47740.3 2278.45   2
  -1  -5   5 29777.6 2335.37   2
   1   5  -5 46870.8 2282.88   2
  -1   5   5 38987.5 2276.84   5
   1   5  -5 42016.0 2215.98   4
  -1  -5   5 39429.8 2232.57   3
  -1  -5   5 37921.6 2327.81   1
  -1   5   5 34312.7 2319.60   1
  -1   5   4 13175.9 779.382   7
   1   5  -4 13478.5 740.202   7
  -1   5   4 14078.4 803.948   5
  -1  -5   4 9616.44 810.882   1
  -1   5   4 9775.92 820.652   1
  -1  -5   4 14260.5 764.544   3
   1   5  -4 14296.4 739.053   4
  -1  -5   4 8748.77 839.792   2
   1  -5  -4 16001.9 794.143   2
   1   5  -4 16752.8 802.563   2
  -1   5   4 7563.36 827.745   2
  -1   5   3 5041.60 650.987   1
  -1  -5   3 4846.45 645.293   1
   1  -5  -3 13037.0 658.937   7
  -1   5   3 13173.0 661.414   7
   1   5  -3 17119.4 678.469   2
  -1   5   3 3786.55 651.048   2
   1  -5  -3 17296.6 676.585   2
  -1  -5   3 3394.98 644.706   2
  -1   5   3 13351.5 673.068   5
   1   5  -3 12753.7 639.318   3
   1   5  -3 12858.0 601.431   4
  -1  -5   3 14203.2 648.615   3
   1  -5  -2 29.8874 25.7079   7
  -1   5   2 27.2694 30.4806   5
  -1   5   2 5.20624 25.0580   7
  -1  -5   2 28.2500 30.3849   1
  -1   5   2 39.7875 45.3574   2
  -1  -5   2 10.4864 29.8424   2
  -1   5   2 9.47373 32.2179   1
   1  -5  -2 29.9385 34.1450   2
   1   5  -2 66.3828 36.3405   2
   1   5  -2 43.2745 21.6035   3
  -1  -5   2 51.0412 28.5311   3
   1  -5  -1 5255.75 293.872   7
  -1   5   1 4490.14 295.828   5
   1   5  -1 3372.47 297.732   2
  -1  -5   1 5594.18 263.657   1
   1  -5  -1 2533.63 282.151   1
  -1   5   1 5508.44 263.718   1
   1   5  -1 2583.95 283.617   1
   1   5  -1 5282.02 313.023   3
   1  -5   0 83854.4 5002.04   7
   1  -5   0 87207.1 5022.29   3
  -1   5   0 81126.5 4980.96   1
  -1  -5   0 80064.3 4980.82   1
  -1  -5   0 76601.2 5014.79   6
   1  -5   1 94631.0 4960.07   7
   1   5   1 92306.0 4978.00   7
  -1   5  -1 97890.1 4967.81   7
  -1  -5  -1 88233.7 4991.91   6
  -1   5  -1 99879.0 4990.25   3
   1  -5   1 87395.5 4958.16   2
   1   5   1 85738.9 4957.08   2
   1  -5   1 98552.3 4986.97   3
   1  -5   2 1400.08 91.1673   7
   1   5   2 1389.91 118.098   7
  -1  -5  -2 1355.50 131.330   6
   1   5   2 1357.68 109.726   2
   1  -5   2 1408.16 110.821   2
   1  -5   2 1398.42 121.354   3
   1  -5   2 1295.74 103.070   4
  -1   5  -2 1398.91 124.925   3
  -1   5  -2 1427.63 111.489   2
  -1  -5  -2 1527.83 112.543   2
   1   5   3 16179.3 930.468   7
  -1   5  -3 17002.3 915.094   4
   1   5   3 16427.3 897.546   5
   1  -5   3 15191.0 911.898   4
  -1   5  -3 16416.0 930.077   2
  -1  -5  -3 16698.6 928.246   2
   1  -5   3 16054.4 928.301   2
   1   5   3 16627.9 928.770   2
   1   5   4 5468.50 349.746   7
  -1   5  -4 5680.10 340.070   4
   1  -5   4 4991.54 332.778   4
  -1  -5  -4 5487.60 355.003   2
  -1   5  -4 5762.93 361.052   2
   1  -5   4 4787.29 347.694   2
   1   5   4 5586.13 356.210   2
   1  -5   5 3213.19 247.527   2
   1   5   5 3068.40 244.494   2
  -1  -5  -5 3480.08 254.891   2
  -1   5  -5 3046.51 250.515   2
   1   5   5 3001.10 231.760   7
  -1   5  -5 3400.96 233.086   4
   1  -5   5 3071.27 248.081   3
  -1   5  -6 32228.4 1690.04   2
   1   5   6 30815.8 1674.90   2
  -1  -5  -6 30745.0 1680.89   2
   1  -5   6 29307.0 1669.86   2
   1  -5   6 28372.7 1667.54   3
  -1   5  -6 30779.4 1648.60   4
   1   5   6 27023.1 1639.51   7
   1  -5   6 28647.6 1584.57   7
   1   5   7 27103.9 1534.04   2
  -1   5  -7 28937.9 1558.55   2
   1  -5   7 26699.6 1531.24   2
  -1  -5  -7 28886.7 1553.53   2
   1   5   7 24409.2 1496.47   7
  -1   5  -7 28781.5 1516.04   4
   1  -5   7 25214.7 1525.43   3
   1  -5   7 25599.0 1439.99   7
   1  -5   8 5.90122 22.8594   7
   1   5   8 8.65213 43.5940   7
   1  -5   8-11.9080 57.2052   2
  -1  -5  -8 13.1417 66.2130   2
  -1   5  -8 13.7498 75.3113   2
   1   5   8 35.9504 57.5678   2
  -1   5  -8 9.90123 55.2656   4
   1  -5   8 11.6795 60.1685   3
   1  -5   9 4972.56 320.145   7
   1   5   9 4841.41 374.557   7
  -1   5  -9 5760.53 403.538   4
   1  -5   9 5156.89 411.079   3
  -1   5  -9 6311.92 457.380   2
  -1  -5  -9 6042.33 444.517   2
   1  -5   9 5814.23 438.098   2
   1   5   9 5826.19 439.910   2
   1   5  10 1698.16 196.771   7
   1  -5  10 1838.28 222.287   3
  -1  -5 -10 2786.47 283.475   4
  -1   5 -10 2258.50 228.509   4
  -1   5 -10 2139.63 261.497   2
  -1  -5 -10 2321.18 262.048   2
   1  -5  10 2747.98 284.144   2
   1   5  10 2529.34 281.049   2
   1   5  11 9056.79 691.486   2
   1  -5  11 8296.97 665.621   2
  -1  -5 -11 9360.78 660.716   4
  -1   5 -11 9543.12 611.484   4
   1  -5  11 8554.94 611.281   3
   1   5  11 7625.12 567.261   7
   1   5  12 652.528 203.558   2
   1  -5  12 823.412 192.863   2
  -1   5 -12 832.770 131.774   6
   1   5  12 753.776 133.061   7
  -1  -5 -12 765.973 178.921   4
  -1   5 -12 929.470 155.684   4
  -1  -5 -13 827.194 191.067   6
  -1   5 -13 763.225 157.281   4
  -1  -5 -14 1344.20 248.605   6
  -1   5 -14 1664.59 227.501   4
   1   6 -13 494.910 116.657   4
  -1   6  13 292.012 145.179   5
  -1   6  12 86.5934 186.987   1
  -1  -6  12 124.697 149.282   1
  -1  -6  12-58.4900 167.296   2
  -1   6  12-59.3781 192.275   2
  -1   6  12 396.180 115.217   7
   1  -6 -12 475.603 127.697   7
  -1   6  12 621.059 156.328   5
   1   6 -12 587.892 116.237   4
  -1  -6  12 491.735 118.880   3
  -1  -6  11 36.8892 137.285   1
  -1   6  11-107.200 257.495   2
  -1  -6  11-105.462 226.577   2
  -1   6  11-309.433 211.865   1
  -1   6  11 27.4917 72.3717   7
   1  -6 -11-58.8932 75.8823   7
   1   6 -11-11.1175 56.0605   4
  -1  -6  11-46.6190 70.8564   3
   1  -6 -10 9020.68 566.426   7
  -1   6  10 7731.11 538.978   7
  -1  -6  10 4145.73 657.830   2
   1   6 -10 9716.66 618.148   2
   1  -6 -10 10203.7 619.668   2
  -1   6  10 4259.78 669.969   2
  -1  -6  10 8649.13 531.378   3
   1   6 -10 9247.57 529.336   4
  -1  -6  10 4113.36 593.413   1
  -1   6  10 4798.38 615.210   1
  -1   6   9 40.7246 192.531   2
  -1   6   9 350.301 162.093   1
  -1  -6   9 319.912 193.937   2
  -1  -6   9 306.391 151.951   1
  -1   6   9 726.424 120.227   7
   1   6  -9 376.505 124.401   2
   1  -6  -9 641.600 137.653   2
   1  -6  -9 584.650 115.698   7
   1   6  -9 611.548 66.3739   7
   1   6  -9 377.978 87.0317   4
  -1  -6   9 483.384 97.9944   3
   1   6  -8 3695.80 218.022   7
  -1   6   8 2803.30 267.598   7
   1  -6  -8 3639.78 293.194   7
   1   6  -8 4104.54 328.429   2
   1  -6  -8 3888.01 314.067   2
  -1  -6   8 3260.97 265.506   3
   1   6  -8 3654.55 259.459   4
  -1   6   8 2637.51 349.617   1
  -1  -6   8 1897.04 356.413   2
  -1   6   8 2064.03 370.006   2
  -1  -6   8 2663.57 341.962   1
  -1  -6   7 84.5046 85.1376   1
  -1  -6   7 145.386 112.787   2
  -1   6   7 44.2572 71.5811   1
  -1   6   7 30.5848 93.1313   2
   1   6  -7 124.659 30.9219   7
   1  -6  -7 124.751 61.4805   7
  -1   6   7 119.248 54.7844   7
  -1   6   7 92.1828 76.4310   5
  -1  -6   7 146.089 50.4673   3
   1   6  -7 143.612 47.3615   4
   1   6  -7 97.1963 65.5499   2
   1  -6  -7 126.909 73.5814   2
  -1   6   6 1629.84 161.261   7
   1   6  -6 1661.36 112.856   7
   1  -6  -6 1727.62 168.250   7
  -1   6   6 1312.45 169.045   5
   1   6  -6 1740.72 177.336   2
   1  -6  -6 1787.59 176.753   2
   1   6  -6 1484.28 127.158   4
  -1  -6   6 1560.64 146.395   3
  -1   6   6 1250.67 229.042   2
  -1  -6   6 1358.83 200.413   1
  -1   6   6 1368.39 203.527   1
  -1   6   5 57132.4 3323.90   7
   1   6  -5 66039.5 3271.70   7
   1  -6  -5 70202.7 3344.91   2
  -1   6   5 39255.3 3411.11   2
  -1  -6   5 39990.7 3399.20   2
   1   6  -5 71766.0 3356.07   2
  -1   6   5 61332.9 3351.26   5
  -1  -6   5 62505.3 3310.91   3
   1   6  -5 62546.3 3279.12   4
  -1  -6   5 51050.3 3389.60   1
  -1   6   5 46666.5 3388.66   1
  -1   6   4 2299.22 397.430   2
  -1   6   4 3097.59 386.573   1
  -1  -6   4 2807.10 372.793   1
  -1  -6   4 2496.87 402.802   2
  -1   6   4 5537.64 351.730   7
   1   6  -4 5089.39 303.657   7
  -1   6   4 5584.17 364.257   5
  -1  -6   4 5714.10 338.413   3
   1   6  -4 5555.24 298.256   4
   1   6  -4 6923.42 370.236   2
   1  -6  -4 6610.09 359.826   2
  -1  -6   3 18941.4 2568.43   1
  -1   6   3 17669.5 2564.26   1
   1   6  -3 75386.6 2603.96   2
  -1  -6   3 15710.0 2578.00   2
   1  -6  -3 75117.4 2597.39   2
  -1   6   3 57905.3 2596.01   7
   1  -6  -3 63468.3 2602.53   7
  -1   6   3 60601.1 2606.38   5
   1   6  -3 58652.6 2578.46   3
  -1  -6   3 64776.7 2595.14   3
   1  -6  -2 35944.2 1864.81   7
  -1   6   2 34100.5 1864.37   7
   1  -6  -2 40591.0 1879.08   2
   1   6  -2 42434.3 1887.62   2
   1  -6  -2 30647.6 1861.67   5
  -1   6   2 32389.8 1863.16   5
  -1   6   2 27998.3 1874.08   1
  -1  -6   2 22825.6 1868.80   1
  -1  -6   2 32917.5 1905.49   2
  -1  -6   2 37550.9 1890.62   3
   1   6  -2 35567.4 1857.87   3
  -1   6   1 888.114 89.1885   5
   1  -6  -1 1032.58 88.3103   7
  -1  -6   1 1114.63 59.3489   1
  -1   6   1 1113.48 59.6366   1
   1  -6  -1 562.078 82.0448   2
   1   6  -1 337.082 75.7381   2
   1  -6  -1 315.340 66.2039   1
   1   6  -1 244.147 65.6776   1
   1   6  -1 1049.69 104.841   3
   1  -6   0 17723.3 990.889   7
   1  -6   0 19814.1 1028.29   3
   1   6   0 18012.3 964.138   1
  -1   6   0 17153.8 964.563   1
  -1  -6   0 17148.4 964.460   1
   1  -6   0 19026.8 966.076   1
  -1  -6   0 15812.9 1006.44   6
   1  -6   1 13481.6 754.085   1
   1   6   1 13305.0 753.338   1
   1  -6   1 14309.5 765.313   7
  -1   6  -1 14974.3 776.064   7
  -1  -6  -1 13597.1 802.545   6
  -1   6  -1 14926.1 798.107   3
   1   6   1 12934.3 759.821   2
   1  -6   1 15376.7 802.085   3
   1  -6   1 13143.4 759.592   2
   1   6   2 14084.3 820.621   7
   1  -6   2 14995.0 786.760   7
  -1   6  -2 14633.2 793.532   7
  -1  -6  -2 14889.7 849.907   6
  -1  -6  -2 12781.9 787.135   5
   1  -6   2 13353.6 799.693   4
  -1  -6  -2 14505.4 803.483   2
   1  -6   2 15516.4 833.382   3
  -1   6  -2 14635.0 806.233   2
  -1   6  -2 15732.1 840.907   3
   1  -6   2 14320.5 806.674   2
   1   6   2 14573.6 806.128   2
   1  -6   3 3282.61 220.868   2
   1   6   3 2968.35 216.758   2
   1   6   3 3298.43 229.926   7
   1   6   3 3154.08 191.533   5
  -1   6  -3 3386.99 209.515   4
   1  -6   3 3194.25 209.026   4
  -1  -6  -3 3151.60 219.960   2
  -1   6  -3 2937.89 216.904   2
   1   6   4 61681.6 3238.71   2
   1  -6   4 60228.0 3238.72   2
   1   6   4 57496.3 3234.71   7
  -1   6  -4 59995.5 3216.62   4
   1   6   4 59451.7 3203.74   5
   1  -6   4 54086.4 3211.26   4
  -1   6  -4 61953.6 3240.95   2
  -1  -6  -4 60411.1 3237.15   2
   1  -6   5 22135.1 1311.53   2
  -1   6  -5 24612.9 1326.79   2
   1   6   5 23318.2 1317.58   2
   1   6   5 21649.7 1301.39   7
   1   6   5 22648.0 1285.33   5
  -1   6  -5 23577.7 1292.22   4
   1  -6   5 22797.2 1322.66   3
  -1  -6  -5 23172.7 1317.22   2
   1  -6   6 10715.6 685.780   3
  -1   6  -6 11170.1 660.606   4
  -1  -6  -6 11407.7 692.861   2
   1  -6   6 10779.4 681.421   2
  -1   6  -6 11485.5 697.667   2
   1   6   6 11150.1 687.206   2
   1   6   6 10038.9 661.213   7
   1  -6   7 1052.57 141.323   3
  -1   6  -7 1118.66 127.958   4
   1  -6   7 1074.68 140.284   2
  -1  -6  -7 1098.95 148.436   2
   1   6   7 1292.58 151.976   2
  -1   6  -7 1194.53 157.298   2
   1   6   7 1129.27 131.886   7
  -1  -6  -8 259.276 93.8859   2
  -1   6  -8 259.227 94.1996   2
   1  -6   8 302.345 89.6955   2
   1   6   8 426.510 101.939   2
   1   6   8 303.033 78.2312   7
  -1   6  -8 397.620 81.8247   4
   1  -6   8 263.294 81.0087   3
   1   6   9 15995.7 971.893   2
   1  -6   9 15877.0 970.396   2
   1   6   9 13234.3 899.736   7
  -1   6  -9 15784.2 920.288   4
   1  -6   9 14181.6 935.749   3
  -1   6  -9 15617.0 972.234   2
  -1  -6  -9 15514.3 962.179   2
   1   6  10 222.672 107.702   2
   1  -6  10 183.809 108.505   2
   1   6  10 139.995 70.9171   7
  -1  -6 -10 194.321 98.7948   2
  -1   6 -10 135.636 91.4891   2
  -1   6 -10 105.819 67.4138   4
  -1  -6 -10 201.139 96.6295   4
   1  -6  10 237.792 91.8223   3
   1   6  11-47.3099 136.839   2
   1  -6  11-45.4514 106.413   2
   1   6  11 46.5769 71.8624   7
  -1   6 -11 8.86914 54.7419   6
  -1  -6 -11 118.371 112.142   4
  -1   6 -11 90.4397 78.5163   4
   1   6  12 649.201 203.121   2
   1  -6  12 412.370 143.106   2
  -1   6 -12 407.665 125.438   4
  -1  -6 -12 442.954 150.108   4
  -1   6 -12 412.150 90.8487   6
   1   6  12 287.332 104.415   7
  -1   6 -13 465.834 125.867   4
  -1  -6 -13 573.265 164.509   6
  -1   6 -14 1384.84 199.644   4
   1   7 -13 1033.90 152.544   4
   1  -7 -12 4376.88 359.145   7
  -1   7  12 4409.74 384.649   5
   1   7 -12 4816.55 317.999   4
  -1  -7  12 4468.65 321.189   3
  -1  -7  12 1516.61 365.404   1
  -1  -7  12 1286.41 389.076   2
  -1   7  12 1192.38 420.387   2
  -1   7  12 1050.31 390.937   1
  -1   7  11-54.8034 250.021   2
  -1  -7  11 106.428 189.930   2
  -1  -7  11 37.6192 146.153   1
  -1   7  11-78.2937 193.043   1
   1  -7 -11 369.545 115.169   7
  -1   7  11 425.304 110.417   7
  -1   7  11 238.481 113.784   5
   1   7 -11 242.128 78.3778   4
  -1  -7  11 210.874 82.3663   3
  -1   7  10 2174.89 229.804   7
   1  -7 -10 2761.84 258.970   7
  -1   7  10 2635.37 283.215   5
   1   7 -10 3272.91 302.408   2
   1  -7 -10 2304.36 263.429   2
   1   7 -10 2778.77 218.125   4
  -1  -7  10 2537.50 224.001   3
  -1  -7  10 1257.45 279.877   1
  -1  -7  10 789.670 278.140   2
  -1   7  10 869.816 292.196   2
  -1   7  10 957.005 255.342   1
  -1   7   9 4644.53 365.127   7
   1  -7  -9 5134.35 381.160   7
  -1   7   9 4663.63 395.065   5
   1   7  -9 6020.28 427.021   2
   1  -7  -9 5863.48 412.655   2
  -1  -7   9 5217.66 354.316   3
   1   7  -9 5322.70 336.949   4
  -1  -7   9 1909.01 451.273   2
  -1  -7   9 3542.30 450.029   1
  -1   7   9 2239.97 468.760   2
  -1   7   9 2295.36 420.585   1
   1   7  -8 14416.1 742.865   7
   1  -7  -8 14573.3 852.825   7
  -1   7   8 12999.5 832.619   7
  -1  -7   8 7158.40 909.433   2
  -1   7   8 8243.51 955.859   2
   1   7  -8 15219.2 879.065   2
   1  -7  -8 15469.5 872.474   2
  -1   7   8 13702.9 866.412   5
  -1  -7   8 13607.1 814.971   3
   1   7  -8 14034.6 791.786   4
  -1   7   8 9856.72 916.568   1
  -1  -7   8 9688.18 901.094   1
  -1   7   7 114.842 92.4495   1
  -1  -7   7 154.516 94.0242   2
  -1  -7   7 43.4900 62.0022   1
  -1   7   7 32.5460 99.0085   2
   1  -7  -7 131.800 69.9777   7
   1   7  -7 97.9897 25.1359   7
  -1   7   7 62.4285 50.2339   7
  -1   7   7 102.772 71.8788   5
  -1  -7   7 75.5999 43.5630   3
   1   7  -7 112.309 41.2173   4
   1   7  -7 121.531 71.6783   2
   1  -7  -7 91.0912 67.1790   2
   1  -7  -6 623.656 102.610   7
  -1   7   6 741.058 108.078   7
   1   7  -6 698.472 60.3991   7
   1  -7  -6 709.751 109.316   2
   1   7  -6 906.325 126.077   2
  -1   7   6 666.991 118.576   5
   1   7  -6 693.334 75.1552   4
  -1  -7   6 736.196 96.3287   3
  -1  -7   6 430.446 146.330   2
  -1   7   6 590.533 141.525   1
  -1  -7   6 1001.92 167.846   1
  -1   7   6 396.596 147.447   2
  -1  -7   5 16.6031 47.1858   1
  -1   7   5 53.9669 64.0877   1
  -1   7   5-50.8336 86.3359   2
  -1  -7   5 47.8323 92.6263   2
  -1   7   5-8.58624 46.1155   7
   1   7  -5-7.72495 20.3264   7
  -1   7   5 9.61221 47.3158   5
  -1  -7   5-6.98031 36.7329   3
   1   7  -5 29.4812 21.9408   4
   1   7  -5-8.79310 42.2407   2
   1  -7  -5-8.20919 43.1996   2
  -1   7   4 8680.38 971.870   1
  -1  -7   4 9291.11 972.754   1
  -1   7   4 7091.30 980.233   2
  -1  -7   4 6345.69 965.384   2
   1   7  -4 22949.8 984.359   2
   1  -7  -4 22395.7 972.973   2
  -1   7   4 19122.0 972.024   7
   1   7  -4 18316.4 895.442   4
  -1   7   4 18706.4 978.181   5
   1   7  -4 18594.0 952.973   3
  -1  -7   4 20592.7 965.410   3
  -1  -7   3 3222.47 592.929   1
  -1   7   3 3760.26 600.763   1
  -1   7   3 12755.8 637.609   7
   1  -7  -3 13720.8 640.915   7
  -1   7   3 4454.58 623.362   2
   1  -7  -3 15998.6 625.564   2
   1   7  -3 16000.6 632.577   2
  -1   7   3 13251.6 638.594   5
   1  -7  -3 12270.0 641.420   5
   1   7  -3 13466.1 623.830   3
  -1  -7   3 14521.3 647.342   3
   1  -7  -2 3603.58 248.070   7
   1   7  -2 3394.83 240.332   6
   1   7  -2 4553.40 253.981   2
   1  -7  -2 4366.08 246.695   2
   1  -7  -2 3138.87 246.882   5
  -1   7   2 3267.09 246.665   5
  -1  -7   2 2771.04 243.387   1
  -1   7   2 3470.98 246.472   1
   1   7  -2 3573.10 246.729   3
  -1  -7   2 2968.08 274.687   3
  -1  -7   1 1448.18 67.7127   1
  -1   7   1 1368.49 66.9114   1
   1  -7  -1 1297.00 101.223   7
   1   7  -1 320.353 79.1360   2
   1   7  -1 334.939 75.6559   1
   1  -7  -1 239.564 65.9423   1
   1  -7  -1 425.526 78.4684   2
   1   7  -1 1338.33 124.480   3
   1   7  -1 1276.94 105.951   6
  -1   7   1 1233.99 105.860   5
  -1   7   0 64968.1 3480.70   7
   1  -7   0 64230.7 3470.40   7
  -1   7   0 60624.9 3438.61   1
  -1  -7   0 60264.4 3437.79   1
   1   7   0 68804.2 3437.78   1
   1  -7   0 65901.4 3437.50   1
   1  -7   0 69656.7 3530.60   3
  -1  -7   0 59230.4 3491.04   6
  -1   7  -1 416.042 52.9581   7
   1  -7   1 354.480 44.1654   7
  -1  -7  -1 258.235 56.7533   6
   1  -7   1 295.692 32.1534   1
   1   7   1 302.747 32.6239   1
   1  -7   1 366.492 60.6601   3
   1   7   1 324.950 36.7786   2
  -1   7  -1 383.389 63.6281   3
   1  -7   1 318.792 37.8324   2
  -1  -7  -2 512.401 81.0948   6
  -1   7  -2 526.269 52.5747   7
   1  -7   2 428.699 40.3699   6
   1  -7   2 507.211 52.7660   4
  -1  -7  -2 466.573 47.9009   5
   1  -7   2 465.690 43.3635   7
   1   7   2 398.396 64.4481   7
  -1   7  -2 401.660 51.2930   2
   1  -7   2 471.961 71.7405   3
  -1  -7  -2 419.185 50.2252   2
  -1   7  -2 415.937 70.6010   3
   1  -7   2 443.787 53.8394   2
   1   7   2 446.977 53.3918   2
   1   7   3 4179.84 282.415   7
   1  -7   3 4085.25 268.493   2
   1   7   3 4108.59 267.949   2
   1  -7   3 3864.35 254.862   4
  -1  -7  -3 4083.06 267.481   2
  -1   7  -3 4049.47 268.797   2
   1   7   4 9922.18 610.865   7
  -1   7  -4 10352.7 586.298   4
   1   7   4 9853.69 571.614   5
   1  -7   4 10393.3 611.207   2
   1   7   4 10158.5 609.506   2
   1  -7   4 9295.49 583.948   4
  -1   7  -4 10355.8 611.108   2
  -1  -7  -4 10592.8 608.579   2
   1   7   5 1500.61 145.935   7
  -1   7  -5 1484.47 128.981   4
   1   7   5 1460.94 123.655   5
   1   7   5 1711.63 155.881   2
   1  -7   5 1546.52 149.239   2
   1  -7   5 1389.76 151.121   3
   1  -7   5 1289.26 123.738   4
  -1   7  -5 1455.76 149.411   2
  -1  -7  -5 1480.45 147.522   2
   1   7   6 1135.79 133.406   7
   1   7   6 1131.87 119.838   5
   1   7   6 1341.90 145.751   2
  -1   7  -6 1268.83 148.921   2
   1  -7   6 1242.14 141.691   2
   1  -7   6 1224.83 145.633   3
  -1   7  -6 1258.77 123.113   4
  -1  -7  -6 1229.06 141.615   2
   1   7   7 234.323 66.6339   7
   1   7   7 182.392 63.0453   5
  -1   7  -7 212.874 74.9390   2
   1   7   7 221.720 77.7534   2
   1  -7   7 293.388 76.3521   2
  -1  -7  -7 155.700 80.9388   2
  -1   7  -7 199.924 55.9536   4
   1  -7   7 209.275 77.5127   3
   1   7   8 514.360 98.0116   7
   1   7   8 661.310 106.954   5
   1   7   8 595.214 120.357   2
  -1   7  -8 729.289 134.845   2
  -1  -7  -8 727.158 128.675   2
   1  -7   8 777.879 130.258   2
  -1   7  -8 770.844 109.155   4
   1  -7   8 855.986 131.451   3
   1   7   9 136.108 64.9049   7
   1   7   9 95.4434 99.8279   2
  -1   7  -9 136.700 92.5037   2
  -1  -7  -9 158.481 86.3911   2
   1  -7   9 45.9757 79.1936   2
   1   7   9 97.8676 73.2113   5
  -1   7  -9 142.584 68.6031   4
   1  -7   9 104.552 89.0037   3
   1  -7  10 373.674 123.914   2
   1   7  10 463.466 137.674   2
   1   7  10 338.917 90.8662   7
  -1   7 -10 376.834 72.4069   6
  -1  -7 -10 497.958 134.228   2
   1   7  10 388.445 107.253   5
  -1   7 -10 477.197 102.861   4
   1  -7  10 364.303 103.177   3
  -1   7 -11 21.6472 49.0415   6
   1   7  11 24.1596 67.4386   7
   1   7  11 92.3113 85.0039   5
   1  -7  11-46.8996 123.408   2
   1   7  11 73.6926 131.937   2
  -1  -7 -11 40.4801 94.7779   4
  -1   7 -11 12.4523 64.1639   4
   1  -7  12 275.610 132.421   2
   1   7  12 353.618 158.944   2
  -1  -7 -12 150.333 113.995   4
  -1   7 -12 360.496 107.404   4
  -1   7 -13 127.162 87.4764   4
  -1  -7 -13 148.716 138.528   6
   1   8 -13 5130.31 389.479   4
  -1  -8  12-116.894 208.222   2
  -1   8  12-119.101 278.826   2
  -1   8  12-44.1366 227.370   1
  -1  -8  12-42.7045 171.636   1
   1  -8 -12 51.8460 96.4599   7
  -1   8  12 18.4274 98.9704   5
   1   8 -12 20.6747 61.8248   4
  -1  -8  12 12.5559 73.8721   3
  -1   8  11-198.641 191.744   1
  -1  -8  11 191.807 170.906   1
  -1   8  11 221.152 214.928   2
  -1  -8  11-53.6525 216.432   2
   1  -8 -11 692.683 142.843   7
  -1   8  11 556.203 125.178   7
  -1   8  11 594.854 144.320   5
   1   8 -11 562.619 98.8869   4
  -1  -8  11 607.374 110.859   3
  -1   8  10 2339.62 237.321   7
   1  -8 -10 2942.01 266.966   7
   1   8 -10 2719.92 284.642   2
   1  -8 -10 3017.54 285.829   2
  -1   8  10 2327.41 259.272   5
  -1  -8  10 2677.03 229.578   3
   1   8 -10 2472.43 197.410   4
  -1   8  10 822.966 245.941   1
  -1  -8  10 1012.00 268.581   1
  -1   8  10 599.661 279.300   2
  -1  -8  10 725.047 266.546   2
  -1   8   9 374.685 191.515   1
  -1   8   9 308.579 182.202   2
  -1  -8   9 528.381 175.041   1
  -1  -8   9 422.105 186.277   2
   1  -8  -9 1001.38 149.775   7
  -1   8   9 780.048 134.286   7
  -1   8   9 921.038 157.136   5
  -1  -8   9 782.160 122.405   3
   1   8  -9 1017.33 111.245   4
   1   8  -9 816.643 157.661   2
   1  -8  -9 1105.77 167.005   2
   1  -8  -8 3689.42 308.730   2
   1   8  -8 3877.92 317.007   2
  -1   8   8 3416.75 288.959   7
   1  -8  -8 3606.81 302.198   7
  -1   8   8 3706.10 312.520   5
   1   8  -8 3798.14 244.591   4
  -1  -8   8 3407.16 268.698   3
  -1   8   8 1789.66 399.395   2
  -1  -8   8 1131.53 352.208   2
  -1   8   8 2362.03 374.093   1
  -1  -8   8 2271.67 336.625   1
  -1  -8   7 5596.09 581.348   1
  -1   8   7 5686.50 594.636   1
   1  -8  -7 8696.23 542.097   2
  -1   8   7 4461.02 621.243   2
   1   8  -7 9314.33 560.478   2
  -1  -8   7 4847.38 605.353   2
  -1   8   7 7705.94 528.242   7
   1  -8  -7 8848.78 548.705   7
  -1   8   7 8404.91 549.928   5
   1   8  -7 8520.46 473.606   4
  -1  -8   7 8550.87 516.505   3
  -1  -8   6 1013.03 252.941   2
  -1   8   6 1359.53 258.813   1
  -1   8   6 1531.22 313.261   2
  -1  -8   6 1906.50 267.482   1
   1   8  -6 2869.90 161.422   7
   1  -8  -6 3048.66 247.809   7
  -1   8   6 2438.68 228.146   7
   1  -8  -6 3075.30 242.561   2
   1   8  -6 3087.72 250.052   2
  -1   8   6 2652.91 238.931   5
   1   8  -6 2884.84 183.726   4
  -1  -8   6 3135.45 230.165   3
  -1   8   5 5382.77 390.984   7
   1   8  -5 6125.76 332.473   7
   1   8  -5 6139.45 331.245   4
  -1   8   5 6737.05 414.336   5
  -1  -8   5 6974.73 400.004   3
  -1   8   5 3300.23 420.647   1
  -1  -8   5 3482.84 414.853   1
   1   8  -5 6492.09 405.815   2
  -1  -8   5 3033.28 428.287   2
   1  -8  -5 7061.82 402.413   2
  -1   8   5 2763.09 435.201   2
   1  -8  -4 90.6505 40.6982   2
   1   8  -4 42.5087 41.8215   2
   1  -8  -4 74.5326 46.3479   7
  -1   8   4-16.6033 45.5968   7
  -1   8   4 105.178 49.2794   5
  -1  -8   4 116.384 47.2691   3
   1   8  -4 83.7735 37.6485   3
  -1   8   4 16.7962 90.2733   1
  -1  -8   4 47.3226 84.7885   1
  -1  -8   4-21.8971 110.376   2
  -1   8   4 22.3165 119.906   2
  -1  -8   3 867.212 246.563   1
  -1   8   3 2556.51 342.743   2
  -1  -8   3 1439.83 287.851   2
  -1   8   3 1246.35 287.550   1
   1  -8  -3 4171.89 263.575   7
  -1   8   3 4033.90 264.580   7
   1   8  -3 4305.63 249.411   2
   1  -8  -3 4523.87 244.837   2
  -1   8   3 3486.13 252.213   5
   1  -8  -3 3551.48 258.698   5
   1   8  -3 3988.30 251.021   3
  -1  -8   3 4447.42 283.291   3
   1  -8  -2 428.919 66.2004   7
   1   8  -2 269.334 53.8168   6
   1   8  -2 385.489 53.7752   2
   1  -8  -2 338.407 49.6373   2
   1  -8  -2 396.820 67.2137   5
  -1   8   2 222.002 55.7143   5
  -1   8   2 323.318 45.9201   1
  -1  -8   2 281.401 46.7390   1
   1   8  -2 359.910 62.3704   3
  -1   8   1 35759.0 1500.73   1
  -1  -8   1 34654.0 1498.94   1
   1  -8  -1 33732.6 1552.38   7
   1   8  -1 32295.9 1535.22   7
   1   8  -1 30447.6 1553.59   6
   1   8  -1 15445.1 1523.66   2
   1  -8  -1 13509.2 1518.91   2
   1  -8  -1 28649.7 1554.79   5
   1  -8  -1 16697.2 1515.14   1
   1   8  -1 23638.5 1527.86   1
   1   8  -1 34198.6 1595.70   3
   1  -8   0 8037.54 442.524   1
  -1  -8   0 6978.79 497.056   6
   1   8   0 7728.55 481.948   7
  -1   8   0 7963.10 486.313   7
   1  -8   0 7659.47 477.411   7
   1   8   0 8670.42 442.798   1
  -1   8  -1 23679.1 1248.08   7
   1  -8   1 22406.9 1233.83   7
  -1  -8  -1 20965.0 1275.96   6
   1  -8   1 21025.7 1221.33   2
   1   8   1 21047.7 1219.72   2
   1  -8   1 24379.6 1288.80   3
  -1   8  -1 23687.9 1277.70   3
   1  -8   1 22914.9 1214.08   1
   1   8   1 22768.5 1213.16   1
   1  -8   2 97.5193 23.4887   7
   1   8   2 116.006 40.7200   7
   1  -8   2 113.144 26.4954   6
  -1  -8  -2 52.5026 43.3470   6
  -1   8  -2 118.382 28.7310   7
  -1  -8  -2 60.7365 25.2340   5
   1  -8   2 79.4322 23.5474   4
  -1   8  -2 158.596 50.8941   3
   1  -8   2 97.2588 47.1109   3
  -1   8  -2 75.2690 26.2855   2
  -1  -8  -2 81.6974 25.6415   2
   1  -8   2 96.9742 27.9775   2
   1   8   2 88.1138 27.2087   2
   1   8   3 5698.25 377.696   7
   1  -8   3 5634.26 322.081   7
   1   8   3 6182.36 362.944   2
   1  -8   3 5551.60 358.928   2
  -1   8  -3 6048.67 396.751   3
   1  -8   3 5596.26 348.305   4
  -1   8  -3 5843.52 361.653   2
  -1  -8  -3 5903.37 359.031   2
   1   8   4 8999.87 567.371   7
   1   8   4 9143.55 524.463   5
   1   8   4 10092.0 566.569   2
   1  -8   4 9575.25 563.369   2
   1  -8   4 8386.85 534.996   4
  -1  -8  -4 9052.45 556.632   2
  -1   8  -4 9385.44 561.869   2
   1   8   5 4374.59 326.673   7
   1   8   5 4627.61 292.744   5
  -1   8  -5 4821.86 302.082   4
   1   8   5 5082.05 335.562   2
   1  -8   5 4791.37 330.480   2
   1  -8   5 4051.01 297.367   4
   1  -8   5 4752.91 340.932   3
  -1  -8  -5 4854.03 330.992   2
  -1   8  -5 4831.87 333.499   2
   1   8   6 2843.85 239.559   7
   1  -8   6 3066.96 246.629   2
   1   8   6 3265.05 252.227   2
   1   8   6 3174.26 218.688   5
  -1   8  -6 2876.80 218.835   4
   1  -8   6 2955.03 252.674   3
  -1  -8  -6 2604.47 238.886   2
  -1   8  -6 2895.88 249.914   2
   1   8   7 5619.72 416.803   7
  -1   8  -7 6029.90 346.308   6
   1   8   7 6288.37 435.254   2
   1  -8   7 6603.33 437.698   2
   1   8   7 5979.72 399.755   5
   1  -8   7 5967.89 435.849   3
  -1   8  -7 6216.61 401.488   4
  -1  -8  -7 5628.51 430.124   2
  -1   8  -7 6624.56 452.762   2
   1   8   8 429.892 96.7407   7
  -1   8  -8 399.762 53.1119   6
   1  -8   8 493.842 115.741   2
   1   8   8 381.208 104.412   2
  -1   8  -8 522.050 118.207   2
  -1  -8  -8 479.193 109.972   2
   1   8   8 443.286 90.3589   5
  -1   8  -8 469.575 83.8135   4
   1  -8   8 393.364 102.335   3
   1   8   9 4707.88 390.499   7
  -1   8  -9 5542.98 336.987   6
   1  -8   9 5667.38 453.375   2
   1   8   9 5804.13 457.395   2
   1   8   9 4969.25 385.744   5
   1  -8   9 5128.55 419.814   3
  -1   8  -9 6027.79 398.216   4
  -1   8  -9 5979.31 451.118   2
  -1  -8  -9 5610.03 434.922   2
  -1   8 -10 1894.94 149.170   6
   1  -8  10 2205.24 265.548   2
   1   8  10 1853.21 251.568   2
   1   8  10 1516.47 187.048   5
  -1   8 -10 2058.69 200.346   4
   1  -8  10 1816.65 215.951   3
   1   8  10 1701.39 194.599   7
   1   8  11 614.587 125.343   5
   1   8  11 510.392 173.505   2
   1  -8  11 580.510 171.652   2
  -1   8 -11 460.366 75.8680   6
  -1  -8 -11 685.717 169.403   4
  -1   8 -11 538.305 114.555   4
   1   8  12 167.398 144.494   2
   1  -8  12 198.672 147.280   2
  -1   8 -12 288.294 97.1128   4
  -1  -8 -12 308.906 132.663   4
  -1   8 -13 1784.11 213.760   4
  -1  -8 -13 1694.72 283.420   6
  -1   9  12 2383.07 260.836   5
   1  -9 -12 2881.69 284.010   7
   1   9 -12 2664.91 204.543   4
  -1   9  12 221.049 264.005   1
  -1  -9  12 405.160 254.039   2
  -1  -9  12 426.854 220.456   1
  -1   9  11 163.227 186.432   1
  -1  -9  11 427.503 196.701   1
  -1  -9  11 54.0728 214.362   2
  -1   9  11 55.5044 219.782   2
   1  -9 -11 1377.09 199.605   7
  -1   9  11 1342.99 197.073   5
   1   9 -11 1454.07 145.175   4
  -1  -9  11 1343.14 159.655   3
  -1   9  10 73.3233 142.783   1
  -1   9  10-50.9863 182.265   2
  -1  -9  10 97.5411 148.935   2
  -1  -9  10-34.7150 112.875   1
   1  -9 -10 345.114 110.234   7
  -1   9  10 371.999 105.315   7
  -1   9  10 314.942 114.461   5
  -1  -9  10 426.670 97.9060   3
   1   9 -10 495.387 83.6715   4
   1   9 -10 595.504 144.068   2
   1  -9 -10 424.659 143.322   2
  -1  -9   9 945.282 277.524   2
  -1   9   9 752.037 241.239   1
  -1   9   9 775.185 275.734   2
  -1  -9   9 826.274 239.750   1
   1  -9  -9 2275.32 237.639   2
   1   9  -9 2091.98 238.950   2
   1  -9  -9 2287.89 234.947   7
  -1   9   9 1949.65 214.467   7
  -1   9   9 2127.78 230.676   5
   1   9  -9 2077.11 166.715   4
  -1  -9   9 1935.35 191.766   3
  -1   9   8 1015.45 304.795   2
  -1  -9   8 1345.26 274.020   1
  -1   9   8 1814.94 314.761   1
  -1  -9   8 1137.03 311.533   2
   1  -9  -8 3802.76 294.031   2
   1   9  -8 3339.85 290.713   2
  -1   9   8 2961.49 265.716   7
   1  -9  -8 3787.03 294.461   7
  -1   9   8 3257.10 283.517   5
   1   9  -8 3435.92 216.062   4
  -1  -9   8 3257.04 254.757   3
  -1   9   7 720.372 273.975   2
  -1  -9   7 785.708 204.241   1
  -1   9   7 1048.30 262.297   1
  -1  -9   7 638.074 230.753   2
   1   9  -7 2041.43 203.404   2
   1  -9  -7 2075.17 198.962   2
   1  -9  -7 1640.56 188.351   7
  -1   9   7 1789.94 188.414   7
  -1   9   7 1938.17 205.299   5
   1   9  -7 1901.86 135.171   4
  -1  -9   7 1769.91 174.781   3
  -1   9   6 3407.31 265.284   7
   1  -9  -6 3741.52 265.441   2
   1   9  -6 3833.25 276.992   2
   1   9  -6 3461.88 194.050   4
  -1   9   6 3500.20 269.127   5
  -1   9   6 1366.04 266.439   1
  -1  -9   6 1280.77 285.767   2
  -1  -9   6 1627.65 268.861   1
  -1   9   6 1266.41 288.659   2
  -1  -9   6 3618.21 257.255   3
  -1   9   5 11985.7 655.208   7
   1   9  -5 12134.8 567.038   7
  -1   9   5 12915.0 657.408   5
   1  -9  -5 15209.5 657.060   2
   1   9  -5 13991.6 662.721   2
  -1  -9   5 3032.04 633.106   2
  -1   9   5 4109.02 658.975   2
  -1   9   5 4805.71 647.467   1
  -1  -9   5 4748.20 637.059   1
  -1  -9   5 13969.9 662.077   3
   1  -9  -4-17.6750 50.2319   7
  -1   9   4-17.7358 42.5995   7
   1  -9  -4 25.5276 34.2760   2
   1   9  -4 28.1005 36.9684   2
  -1   9   4-16.4208 42.2959   5
  -1  -9   4 8.95483 39.6600   3
   1   9  -4 15.2165 32.6900   3
  -1   9   4-62.9781 81.3037   2
  -1  -9   4 31.4044 67.4668   1
  -1   9   3 8948.97 856.386   1
  -1  -9   3 6321.91 825.774   1
  -1   9   3 11332.6 886.096   2
  -1  -9   3 9087.28 869.149   2
   1   9  -3 16792.4 809.483   7
   1  -9  -3 15879.1 857.575   7
  -1   9   3 15235.4 856.130   7
   1   9  -3 14738.1 834.582   6
   1  -9  -3 19068.9 833.171   2
   1   9  -3 18676.1 840.111   2
  -1   9   3 14756.6 848.343   5
   1  -9  -3 14293.6 852.268   5
   1   9  -3 15147.6 844.848   3
  -1  -9   3 17254.2 893.558   3
   1  -9  -2 10564.7 659.007   7
   1   9  -2 10219.1 631.298   7
  -1   9   2 9051.14 651.553   5
   1   9  -2 10163.8 652.380   6
   1  -9  -2 12853.7 631.101   2
   1   9  -2 12479.7 636.482   2
   1  -9  -2 9373.26 656.260   5
  -1  -9   2 10788.8 617.011   1
  -1   9   2 12151.1 617.846   1
   1   9  -2 9755.97 663.447   3
  -1   9   1 61270.7 3928.95   7
   1  -9  -1 59490.0 3920.92   7
   1   9  -1 60689.7 3912.10   7
   1   9  -1 58283.8 3927.33   6
   1   9  -1 63835.6 3911.11   2
   1  -9  -1 59288.2 3913.04   2
   1  -9  -1 53613.8 3926.62   5
   1   9  -1 60838.5 3956.03   3
  -1  -9   0 70220.1 4258.68   6
   1   9   0 76968.2 4239.38   7
  -1   9   0 80451.1 4245.40   7
   1  -9   0 77201.6 4233.04   7
   1  -9   0 83660.0 4190.19   1
   1   9   0 87381.7 4191.16   1
  -1   9   0 75554.9 4275.61   3
   1  -9   0 71881.8 4193.46   2
  -1   9  -1 545.482 68.3500   7
   1  -9   1 455.601 55.9530   7
  -1  -9  -1 498.018 84.6502   6
   1  -9   1 471.998 46.9764   2
   1   9   1 533.522 48.3322   2
   1  -9   1 424.995 83.5129   3
  -1   9  -1 512.497 80.9495   3
   1  -9   1 496.331 40.6743   1
   1   9   1 452.356 39.1903   1
   1  -9   2 21908.9 1237.90   7
  -1   9  -2 25222.6 1257.76   7
   1  -9   2 20772.5 1239.31   6
  -1  -9  -2 22031.2 1308.78   6
   1   9   2 23449.2 1246.70   2
   1  -9   2 23404.0 1247.32   2
  -1  -9  -2 21318.1 1247.29   5
   1  -9   2 21762.0 1245.13   4
  -1   9  -2 24109.0 1302.03   3
  -1   9  -2 22405.9 1241.57   2
   1  -9   2 24528.9 1310.00   3
   1   9   3 12449.5 733.620   7
   1  -9   3 11446.1 671.687   7
  -1   9  -3 12310.1 682.635   7
  -1  -9  -3 12523.5 699.755   5
   1  -9   3 11219.6 693.409   4
  -1   9  -3 12599.9 750.952   3
   1  -9   3 12838.3 710.469   2
   1   9   3 13737.6 713.307   2
  -1  -9  -3 12434.2 703.657   2
  -1   9  -3 12374.9 707.925   2
   1   9   4 28184.1 1460.63   2
   1  -9   4 27643.8 1458.85   2
   1   9   4 24849.9 1464.88   7
   1  -9   4 23104.4 1426.57   4
  -1  -9  -4 26475.0 1453.48   2
  -1   9  -4 26509.7 1457.05   2
   1   9   5 8463.20 521.850   2
   1  -9   5 8213.22 516.698   2
   1   9   5 8149.50 522.820   7
   1   9   5 7970.80 476.203   5
  -1   9  -5 8642.36 487.457   4
   1  -9   5 8245.67 534.529   3
   1  -9   5 7238.28 482.841   4
  -1  -9  -5 7892.81 512.246   2
  -1   9  -5 8354.22 520.362   2
   1   9   6-18.2868 42.8145   2
   1  -9   6 81.5872 53.3376   2
  -1   9  -6 39.2880 52.7551   2
  -1  -9  -6-9.16921 45.1383   2
   1   9   6 46.6495 54.8946   7
   1   9   6-25.2878 43.8029   5
  -1   9  -6 39.5162 35.3623   4
   1  -9   6 21.0278 54.1652   3
   1   9   7 1636.02 178.964   2
   1  -9   7 1585.18 175.881   2
   1   9   7 1437.19 168.593   7
   1   9   7 1642.21 149.235   5
  -1   9  -7 1642.67 148.782   4
   1  -9   7 1361.95 171.269   3
  -1  -9  -7 1730.22 182.505   2
  -1   9  -7 1712.58 187.700   2
   1   9   8 3960.99 327.281   2
   1  -9   8 3328.22 308.069   2
   1   9   8 3046.54 279.577   7
  -1   9  -8 3759.76 270.273   4
   1   9   8 3496.79 265.430   5
   1  -9   8 3056.78 291.741   3
  -1  -9  -8 3612.12 305.721   2
  -1   9  -8 3686.82 317.488   2
   1  -9   9 166.201 96.7527   2
   1   9   9 252.938 112.185   2
   1   9   9 161.553 69.8659   7
  -1  -9  -9 240.376 102.465   2
  -1   9  -9 150.792 97.7917   2
   1   9   9 216.097 76.9284   5
  -1   9  -9 259.313 72.6952   4
   1  -9   9 185.963 85.1094   3
   1  -9  10 705.490 164.871   2
   1   9  10 820.674 180.322   2
   1   9  10 753.993 129.177   7
  -1   9 -10 597.233 56.6118   6
  -1   9 -10 897.079 126.583   4
   1  -9  10 1005.50 151.233   3
   1   9  10 824.524 127.144   5
  -1   9 -11 4824.60 363.026   4
   1  -9  11 3816.23 436.130   2
   1   9  11 4342.11 467.424   2
  -1   9 -12 610.390 122.384   4
  -1  -9 -12 453.489 164.905   6
   1  -9  12 550.594 194.216   2
   1   9  12 435.689 211.985   2
  -1   9 -13 12.4801 78.1707   4
   1 -10 -12 373.327 133.316   7
   1  10 -12 260.203 72.1474   4
  -1 -10  12-42.1800 163.618   1
  -1  10  12-43.9053 249.723   1
  -1 -10  11-78.7361 158.227   1
  -1  10  11-41.2728 193.247   1
  -1 -10  11-53.9362 192.154   2
  -1  10  11-110.303 251.342   2
   1 -10 -11-17.4265 99.0530   7
  -1  10  11 194.696 112.948   5
   1  10 -11 68.8359 50.6485   4
  -1 -10  11 77.0855 74.3200   3
  -1 -10  10 1495.06 398.240   1
  -1  10  10 1695.32 419.495   1
  -1  10  10 1279.25 415.470   2
  -1 -10  10 1237.69 395.727   2
   1 -10 -10 6418.73 438.953   7
  -1  10  10 5092.40 392.077   7
   1  10 -10 6121.65 448.098   2
   1 -10 -10 6119.38 431.414   2
  -1  10  10 5586.43 411.792   5
   1  10 -10 6301.01 329.040   4
  -1 -10  10 5456.44 374.714   3
  -1 -10   9-44.7523 192.353   2
  -1 -10   9 31.4933 122.080   1
  -1  10   9-46.4891 217.730   2
  -1  10   9-33.4923 143.996   1
   1 -10  -9 75.2038 87.1550   7
  -1  10   9 110.355 74.2642   7
   1 -10  -9 216.631 93.2200   2
   1  10  -9 31.3431 95.3643   2
  -1  10   9 127.554 86.2714   5
   1  10  -9 150.251 50.3084   4
  -1 -10   9 104.121 68.2585   3
  -1 -10   8 168.101 124.495   1
  -1  10   8 119.161 124.346   1
  -1 -10   8-79.6227 200.835   2
  -1  10   8 41.5166 178.669   2
   1 -10  -8 289.739 94.2766   7
  -1  10   8 205.397 81.0395   7
   1  10  -8 138.139 87.1114   2
   1 -10  -8 152.488 79.0622   2
  -1  10   8 259.754 90.9767   5
   1  10  -8 245.945 48.4559   4
  -1 -10   8 266.086 78.7462   3
   1 -10  -7 723.651 122.864   7
  -1  10   7 801.912 125.765   7
  -1  10   7 689.401 120.991   5
   1  10  -7 591.584 62.0094   4
   1  10  -7 663.163 120.544   2
   1 -10  -7 706.859 116.549   2
  -1 -10   7 148.731 92.5988   1
  -1 -10   7 139.652 127.461   2
  -1  10   7 241.124 131.680   1
  -1  10   7 74.2196 129.094   2
  -1 -10   7 817.104 115.374   3
  -1  10   6 32.9880 50.1292   7
   1  10  -6 112.927 64.3137   2
   1 -10  -6 37.4701 54.2027   2
  -1  10   6 51.6886 64.7626   5
  -1 -10   6 70.7981 53.2392   3
  -1 -10   6-30.9942 115.337   2
  -1 -10   6 22.0012 57.9033   1
  -1  10   6-96.9588 147.295   2
  -1  10   6-23.7199 72.0774   1
  -1  10   5 3707.05 640.812   1
  -1 -10   5 3766.81 632.739   1
   1  10  -5 13667.0 581.270   7
  -1  10   5 12344.0 676.642   7
   1  10  -5 10978.6 581.152   7
  -1 -10   5 3425.26 648.332   2
  -1  10   5 3453.10 659.603   2
   1 -10  -5 13766.7 658.378   2
   1  10  -5 14728.6 677.498   2
  -1  10   5 12719.2 669.667   5
   1  10  -5 12149.3 659.639   3
  -1 -10   5 14013.1 690.367   3
  -1  10   4 94.4338 52.8853   7
   1 -10  -4 75.5474 52.8856   7
   1  10  -4 135.315 29.1212   7
   1  10  -4 163.800 47.4092   6
   1 -10  -4 154.579 47.6279   2
   1  10  -4 159.381 51.2130   2
  -1  10   4 111.605 52.3443   5
   1 -10  -4 77.2696 49.9442   5
  -1 -10   4 153.911 56.3657   3
   1  10  -4 133.630 54.0008   3
  -1  10   4-40.4928 89.7731   2
  -1 -10   4-31.9204 54.3856   1
  -1  10   4-17.1892 61.3904   1
  -1 -10   4-20.1823 65.1806   2
  -1  10   3 6627.51 531.400   1
  -1 -10   3 7514.01 562.923   2
  -1 -10   3 5162.15 515.493   1
   1 -10  -3 8693.52 524.249   7
   1  10  -3 8897.13 477.659   7
   1  10  -3 8130.42 502.886   6
   1  10  -3 9380.73 497.583   2
   1 -10  -3 9229.45 488.599   2
  -1  10   3 7883.53 512.568   5
   1 -10  -3 7078.65 510.685   5
   1  10  -3 7696.91 511.092   3
  -1 -10   3 8490.32 581.576   3
   1  10  -2 30346.4 1766.97   7
   1 -10  -2 29602.9 1793.55   7
   1  10  -2 28569.6 1785.94   6
   1  10  -2 34199.2 1762.51   2
   1 -10  -2 33569.0 1755.51   2
   1 -10  -2 26437.2 1789.34   5
  -1 -10   2 33381.8 1740.29   1
  -1  10   2 34212.3 1741.39   1
   1  10  -2 28741.4 1803.74   3
   1 -10  -1 3216.35 247.425   7
   1  10  -1 3384.38 240.003   7
  -1  10   1 3411.27 256.907   7
   1  10  -1 3156.83 253.480   6
   1  10  -1 4598.39 227.183   2
   1 -10  -1 4416.84 220.779   2
   1 -10  -1 2995.92 254.464   5
   1  10  -1 3681.01 296.359   3
  -1  10   1 3349.57 199.892   1
  -1 -10   1 3252.85 199.749   1
  -1 -10   0 18122.6 874.775   6
   1 -10   0 18513.4 867.212   5
  -1  10   0 20155.2 853.970   7
   1 -10   0 19123.9 836.790   7
   1  10   0 18843.6 844.449   7
   1 -10   0 17430.3 779.692   1
   1  10   0 17226.7 796.023   1
   1  10   0 6478.50 882.419   3
  -1  10   0 20298.8 904.175   3
   1  10   0 8596.09 767.271   2
   1 -10   0 17370.6 774.932   2
   1 -10   1 1099.40 97.8297   7
  -1  10  -1 1262.97 111.252   7
  -1 -10  -1 1048.91 126.681   6
   1 -10   1 1054.02 78.9226   2
   1  10   1 1006.83 77.6963   2
  -1  10  -1 1181.07 132.642   3
   1 -10   1 1386.58 161.929   3
   1 -10   1 1062.20 70.7290   1
   1  10   1 1028.68 70.3771   1
  -1  10  -2 70909.4 3578.43   7
   1 -10   2 64115.5 3557.20   7
  -1 -10  -2 63286.1 3633.21   6
   1 -10   2 60241.3 3561.13   6
   1  10   2 69897.7 3562.57   2
   1 -10   2 66673.0 3561.50   2
  -1 -10  -2 61769.5 3569.68   5
  -1  10  -2 70087.5 3628.31   3
   1 -10   2 70123.1 3637.23   3
   1 -10   3 19458.9 1124.10   7
   1  10   3 20013.9 1183.70   7
  -1  10  -3 21109.5 1138.73   7
  -1 -10  -3 20202.5 1225.04   6
  -1 -10  -3 20446.0 1151.77   5
   1 -10   3 19564.1 1143.21   4
  -1  10  -3 21394.3 1209.29   3
  -1  10  -3 20818.0 1154.40   2
  -1 -10  -3 20313.8 1147.47   2
   1  10   3 22732.3 1160.97   2
   1 -10   3 21872.3 1158.90   2
   1  10   4 8029.42 537.145   7
   1  10   4 9245.17 527.408   2
   1 -10   4 9130.15 525.645   2
   1 -10   4 7652.22 497.658   4
  -1 -10  -4 8648.95 517.893   2
  -1  10  -4 8367.40 520.795   2
   1  10   5 493.109 88.1629   7
   1  10   5 614.754 65.8367   5
   1 -10   5 438.692 89.1893   3
   1 -10   5 485.926 67.0252   4
  -1 -10  -5 549.663 85.6693   2
  -1  10  -5 429.982 84.8778   2
   1 -10   5 450.132 79.8643   2
   1  10   5 570.246 89.4486   2
   1  10   6 28968.9 1505.86   2
   1 -10   6 26311.3 1494.20   2
   1  10   6 23947.3 1494.00   7
   1  10   6 25080.4 1445.50   5
   1 -10   6 27095.6 1516.55   3
  -1  10  -6 25247.7 1497.50   2
  -1 -10  -6 26918.1 1496.62   2
   1  10   7 3876.12 307.276   2
   1 -10   7 3417.93 290.425   2
   1  10   7 3335.38 285.102   7
   1  10   7 3675.84 249.267   5
  -1  10  -7 3502.27 250.582   4
   1 -10   7 3416.14 295.189   3
  -1 -10  -7 3338.80 283.704   2
  -1  10  -7 3272.86 292.005   2
  -1 -10  -8 185.850 82.8339   2
   1  10   8 324.212 111.397   2
  -1  10  -8 252.180 97.3687   2
   1 -10   8 239.976 94.1678   2
   1  10   8 146.883 70.6500   7
   1  10   8 164.613 56.3059   5
  -1  10  -8 334.328 68.5699   4
   1 -10   8 152.132 84.7207   3
   1 -10   9 86.5215 96.6185   2
   1  10   9 17.5735 94.4191   2
  -1 -10  -9-28.0336 81.1216   2
  -1  10  -9 30.0746 83.9703   2
   1  10   9 15.9790 50.8372   5
   1  10   9 48.2796 66.1591   7
  -1  10  -9 116.754 62.1167   4
   1 -10   9 108.436 75.6986   3
   1 -10  10 14.3928 67.4367   3
   1  10  10 45.1845 59.8918   5
  -1  10 -10 55.5468 50.7694   4
   1  10  10 180.393 141.257   2
   1 -10  10 44.3661 109.224   2
  -1  10 -11 497.199 100.910   4
   1 -10  11 423.351 154.191   2
  -1  10 -12 707.221 121.761   4
  -1 -10 -12 676.350 181.776   6
   1 -10  12 373.828 195.233   2
   1  10  12 435.230 201.913   2
   1 -11 -12 19.3069 103.696   7
   1  11 -12 21.9278 46.4531   4
  -1  11  12-44.2478 195.969   1
  -1  11  12-55.7704 198.688   2
  -1  11  11-122.960 206.572   1
  -1  11  11-107.508 258.281   2
  -1 -11  11-39.2240 133.347   1
   1 -11 -11 18.0795 93.2945   7
  -1  11  11 200.868 105.111   5
   1  11 -11 244.986 64.2406   4
  -1 -11  11 163.680 85.6049   3
  -1 -11  10 99.0935 192.004   2
  -1  11  10-101.619 267.457   2
  -1 -11  10 36.0631 139.825   1
   1 -11 -10 237.384 112.468   7
   1 -11 -10 96.6754 101.133   2
   1  11 -10 70.1317 103.363   2
  -1  11  10 219.819 114.788   5
   1  11 -10 110.875 43.4729   4
  -1 -11  10 247.445 95.1071   3
  -1 -11   9 32.5836 135.557   1
  -1  11   9 34.6712 139.351   1
  -1  11   9-139.754 212.302   2
  -1 -11   9-45.0394 181.022   2
   1 -11  -9 94.8383 84.8969   7
  -1  11   9 42.9672 65.2762   7
  -1  11   9 13.5650 69.8849   5
  -1 -11   9 24.7853 62.4426   3
   1  11  -9 53.7161 35.5855   4
   1 -11  -9 42.8020 89.3656   2
   1  11  -9-62.4435 106.057   2
   1 -11  -8 2182.79 226.489   7
  -1  11   8 2220.98 220.348   7
  -1  11   8 2122.66 213.426   5
   1  11  -8 2384.86 144.625   4
   1  11  -8 2291.84 232.787   2
   1 -11  -8 2275.49 221.862   2
  -1  11   8 310.155 247.528   1
  -1 -11   8 521.808 216.610   1
  -1 -11   8 161.748 216.419   2
  -1  11   8 629.751 297.354   2
  -1 -11   8 2304.33 213.348   3
  -1  11   7 15295.0 815.546   7
   1 -11  -7 17415.0 847.216   7
  -1  11   7 16917.5 815.333   5
   1  11  -7 18867.1 841.348   2
  -1 -11   7 4906.65 820.141   2
   1 -11  -7 17846.0 817.714   2
  -1  11   7 5612.83 861.679   2
  -1 -11   7 6075.22 804.698   1
  -1  11   7 4379.37 790.146   1
  -1 -11   7 17441.1 821.655   3
  -1  11   6 11873.5 651.925   7
   1 -11  -6 14285.2 647.432   2
   1  11  -6 14796.0 664.244   2
  -1 -11   6 3620.62 636.527   2
  -1  11   6 13214.2 651.256   5
  -1 -11   6 14285.4 673.192   3
  -1  11   6 4054.48 629.916   1
  -1 -11   6 4068.26 617.899   1
  -1 -11   5 2176.96 498.929   1
  -1  11   5 2239.12 505.079   1
   1 -11  -5 10833.5 578.288   7
  -1  11   5 9354.02 560.195   7
   1  11  -5 11115.7 468.782   7
   1  11  -5 9708.63 519.971   6
  -1  11   5 2732.69 537.228   2
   1  11  -5 11320.8 554.459   2
   1 -11  -5 10504.5 535.138   2
  -1  11   5 9706.10 550.363   5
   1  11  -5 10007.9 553.014   3
  -1 -11   5 9909.23 569.794   3
  -1  11   4 256.099 99.0840   1
  -1  11   4 645.626 143.496   2
  -1 -11   4 482.903 132.945   2
  -1 -11   4 349.064 103.683   1
   1  11  -4 853.993 76.5073   7
  -1  11   4 870.342 119.717   7
   1 -11  -4 938.130 124.183   7
   1  11  -4 881.552 101.753   6
   1  11  -4 964.768 106.813   2
   1 -11  -4 1024.38 101.163   2
  -1  11   4 943.886 118.895   5
   1 -11  -4 788.830 114.606   5
   1  11  -4 872.707 113.586   3
  -1 -11   4 1159.53 143.118   3
  -1  11   3 9350.33 529.318   1
  -1 -11   3 7426.05 517.969   1
   1  11  -3 9976.00 495.802   7
   1 -11  -3 8805.63 540.963   7
  -1  11   3 7723.73 522.263   5
   1  11  -3 8561.65 519.290   6
   1  11  -3 10321.3 509.575   2
   1 -11  -3 9637.29 497.265   2
   1 -11  -3 7839.22 530.088   5
  -1 -11   3 7615.91 451.260   4
  -1 -11   3 4742.24 563.801   3
   1  11  -3 8498.92 534.263   3
   1 -11  -2 27254.8 1637.09   7
   1  11  -2 27733.5 1608.32   7
   1  11  -2 26449.3 1629.10   6
   1 -11  -2 24230.1 1632.15   5
   1  11  -2 25789.8 1647.81   3
  -1  11   2 30402.8 1575.92   1
  -1 -11   2 30765.5 1575.30   1
   1 -11  -2 29756.6 1588.08   2
   1  11  -2 29261.5 1595.25   2
   1 -11  -1 218.835 51.4099   7
   1  11  -1 164.969 46.8802   7
  -1  11   1 191.574 54.9569   7
   1 -11  -1 235.990 26.5375   2
   1  11  -1 198.869 29.9565   2
   1 -11  -1 233.574 61.6463   5
  -1  11   1 184.178 21.0065   1
  -1 -11   1 173.252 19.9114   1
   1  11  -1 253.575 84.3757   3
   1 -11   0 2601.55 226.727   5
  -1 -11   0 2589.07 231.889   6
  -1  11   0 3418.24 227.785   7
   1  11   0 3040.13 218.925   7
   1 -11   0 2912.83 210.704   7
  -1  11   0 2927.60 251.574   3
  -1  11  -1 25897.5 1388.35   7
   1  11   1 25558.7 1399.21   7
   1 -11   1 23493.8 1369.57   7
   1 -11   1 22205.1 1374.94   6
  -1 -11  -1 22702.3 1419.46   6
   1  11   1 25713.4 1339.49   2
   1 -11   1 24583.0 1339.78   2
  -1  11  -1 25407.3 1426.86   3
   1 -11   1 25711.8 1473.95   3
   1 -11   1 24437.6 1330.19   1
   1  11   1 24604.1 1329.91   1
   1 -11   2 827.139 77.6542   7
  -1  11  -2 726.667 85.8344   7
   1 -11   2 762.119 82.0324   6
  -1 -11  -2 755.900 115.968   6
   1  11   2 828.949 74.7912   2
   1 -11   2 826.910 75.7001   2
  -1 -11  -2 749.545 85.6476   5
  -1  11  -2 798.947 113.488   3
   1 -11   2 901.728 128.867   3
  -1  11  -3 9027.38 521.160   7
  -1 -11  -3 8488.73 597.422   6
  -1 -11  -3 7948.82 526.888   5
   1 -11   3 8189.10 518.179   4
  -1  11  -3 9686.80 592.016   3
   1 -11   3 9780.52 534.496   2
   1  11   3 10112.4 536.277   2
  -1 -11  -3 8882.67 520.261   2
  -1  11  -3 8538.50 523.205   2
  -1  11  -4 139.631 48.6840   2
   1 -11   4 158.496 46.1859   2
  -1 -11  -4 99.8040 41.9074   2
   1  11   4 177.626 51.4440   2
   1 -11   4 100.983 32.6684   4
  -1  11  -4 133.389 67.8848   3
   1  11   4 126.458 55.3052   7
   1  11   5 2825.38 217.292   2
   1 -11   5 2790.00 214.278   2
   1  11   5 2356.92 220.879   7
   1 -11   5 2094.33 180.148   4
   1 -11   5 2887.92 243.383   3
  -1  11  -5 2727.31 218.165   2
  -1 -11  -5 2707.98 212.139   2
   1  11   6 69.6727 38.7695   5
   1  11   6 104.294 65.5857   7
  -1  11  -6 97.3379 55.6359   2
  -1 -11  -6 63.8113 58.2259   2
   1 -11   6 210.237 65.9887   2
   1  11   6 203.365 78.7536   2
   1 -11   6 139.655 64.0119   3
   1  11   7 2211.63 174.303   5
   1  11   7 1976.09 211.176   7
   1 -11   7 2193.93 222.282   3
  -1 -11  -7 2244.67 217.232   2
  -1  11  -7 2106.07 217.499   2
   1 -11   7 2435.04 229.772   2
   1  11   7 2424.15 234.605   2
   1 -11   8 9005.47 614.259   2
   1  11   8 9861.05 627.473   2
   1  11   8 7446.81 562.788   7
   1  11   8 8215.12 520.955   5
  -1  11  -8 8410.85 527.496   4
   1 -11   8 8683.39 588.663   3
  -1  11  -8 8454.33 589.350   2
  -1 -11  -8 8958.72 588.867   2
  -1 -11  -9 884.183 149.814   2
  -1  11  -9 886.949 156.038   2
  -1  11  -9 887.122 113.192   4
   1  11   9 954.782 115.303   5
   1  11   9 933.111 146.712   7
   1 -11   9 1127.77 161.028   3
   1 -11   9 731.056 156.246   2
   1  11   9 1050.19 188.886   2
   1  11  10 196.453 75.6090   5
  -1  11 -10 178.800 62.0654   4
   1  11  10 194.403 117.111   2
   1 -11  10 119.351 96.3959   2
  -1  11 -11 861.527 121.310   4
   1  11  11 709.418 241.725   2
   1 -11  11 883.837 204.196   2
  -1  11 -12 188.728 71.9145   4
  -1 -11 -12 26.8252 119.011   6
   1  11  12 100.135 186.433   1
   1 -11  12 162.364 138.056   2
   1  11  12 42.9137 206.267   2
   1 -12 -12 59.7741 104.881   7
  -1 -12  12-160.814 207.624   2
  -1  12  12 55.0362 277.299   2
  -1 -12  12-42.5344 151.554   1
  -1  12  12-45.0354 232.014   1
  -1  12  11 5677.71 403.905   5
   1  12 -11 5469.56 305.116   4
  -1  12  11 1072.37 397.313   1
  -1  12  11 1296.49 457.148   2
   1 -12 -11 5788.88 452.096   7
   1 -12 -10 2657.19 272.900   7
   1 -12 -10 2397.40 256.653   2
  -1  12  10 2268.80 234.854   5
   1  12 -10 2298.49 156.421   4
  -1  12  10 226.485 232.025   1
  -1 -12  10 428.583 211.587   1
  -1 -12  10 2224.41 227.742   3
   1 -12  -9 723.572 141.977   7
  -1  12   9 578.943 126.529   7
  -1  12   9 1144.48 159.012   5
   1 -12  -9 622.407 128.180   2
   1  12  -9 699.806 150.146   2
  -1  12   9-69.0422 204.329   1
  -1 -12   9-44.6442 193.118   2
  -1 -12   9-65.5007 142.481   1
  -1 -12   9 911.767 136.498   3
  -1  12   8 3823.81 299.196   7
   1 -12  -8 4573.31 328.165   7
  -1  12   8 3907.56 283.200   5
   1 -12  -8 4314.17 298.400   2
   1  12  -8 4839.17 320.953   2
  -1 -12   8 685.737 254.939   2
  -1  12   8 964.451 277.938   1
  -1 -12   8 676.380 236.595   1
  -1  12   8 772.646 274.410   2
  -1 -12   8 4562.25 307.527   3
  -1  12   7 17756.2 900.766   7
  -1 -12   7 5292.88 884.758   2
   1  12  -7 22202.8 919.223   2
   1 -12  -7 21694.0 899.478   2
  -1  12   7 19450.0 889.455   5
  -1 -12   7 5316.29 844.378   1
  -1  12   7 5153.15 850.534   1
  -1 -12   7 21363.4 920.955   3
  -1  12   6 12903.9 651.099   7
   1  12  -6 13914.2 593.263   6
   1  12  -6 14646.3 641.975   2
   1 -12  -6 15146.0 630.910   2
  -1  12   6 3712.63 621.380   2
  -1 -12   6 3876.32 618.091   2
  -1  12   6 13847.0 639.655   5
  -1 -12   6 14310.8 667.488   3
  -1 -12   6 3185.46 577.051   1
  -1  12   6 2846.96 578.537   1
  -1  12   5 5720.13 789.317   2
  -1  12   5 4231.43 745.767   1
  -1 -12   5 3901.69 735.394   1
  -1  12   5 14751.9 805.057   7
   1 -12  -5 16172.4 819.645   7
   1  12  -5 17615.5 704.563   7
   1  12  -5 15926.7 762.576   6
   1  12  -5 16642.4 781.555   2
  -1 -12   5 4935.12 768.328   2
   1 -12  -5 16606.9 767.984   2
  -1  12   5 15484.1 790.939   5
   1  12  -5 14075.9 786.569   3
  -1 -12   5 16155.1 829.625   3
   1 -12  -4 316.109 78.8434   7
   1  12  -4 330.521 47.8701   7
   1  12  -4 225.910 60.7289   6
   1  12  -4 316.195 65.1985   2
   1 -12  -4 342.606 61.7544   2
   1 -12  -4 228.832 75.4181   5
  -1  12   4 171.554 61.3985   5
   1  12  -4 379.352 75.9133   3
  -1 -12   4 302.834 96.5048   3
  -1 -12   4 109.392 72.5768   1
  -1 -12   4 121.705 80.4578   2
  -1  12   4 145.329 102.100   1
  -1 -12   3 206.012 45.2158   1
  -1  12   3 191.752 41.3894   1
   1  12  -3 327.995 52.3869   7
   1 -12  -3 170.152 64.2814   7
   1  12  -3 150.018 48.1489   6
   1 -12  -3 199.339 69.2065   5
   1  12  -3 227.599 63.6730   3
  -1 -12   3 176.695 22.0807   4
   1 -12  -3 255.976 45.6284   2
   1  12  -3 180.509 46.2958   2
   1  12  -2 4185.98 282.270   7
   1 -12  -2 3670.29 299.313   7
  -1  12   2 3877.44 308.557   7
   1 -12  -2 3367.17 298.930   5
   1  12  -2 4126.09 258.260   2
   1 -12  -2 4222.61 252.371   2
  -1  12   2 4343.53 244.694   1
  -1 -12   2 4471.49 244.184   1
   1  12  -2 3859.33 318.811   3
   1  12  -1 1717.74 120.477   7
  -1  12   1 1607.40 133.513   7
   1 -12  -1 1234.09 113.815   7
   1  12  -1 1615.18 55.9103   2
   1 -12  -1 1377.38 130.828   5
  -1 -12   1 1474.31 39.9797   1
   1  12  -1 1658.52 166.413   3
   1 -12   0 1179.90 140.608   5
  -1 -12   0 1369.51 153.899   6
   1 -12   0 1479.81 132.746   7
  -1  12   0 1363.14 137.109   7
   1  12   0 1427.32 134.889   7
  -1  12   0 1618.88 172.194   3
   1  12   1 206.290 58.6081   7
   1 -12   1 141.623 42.5810   7
  -1 -12  -1 117.367 62.2612   6
   1 -12   1 101.190 41.5759   6
  -1  12  -1 202.029 53.7849   7
   1  12   1 157.348 23.5722   2
   1 -12   1 149.652 25.1226   2
   1 -12   1 19.2413 85.6107   3
  -1  12  -1 85.2314 57.8041   3
   1 -12   1 154.590 24.3296   1
   1  12   1 175.747 21.4638   1
   1 -12   2 3250.53 225.738   7
  -1  12  -2 3803.80 248.513   7
  -1 -12  -2 3285.22 287.644   6
   1 -12   2 2996.84 230.817   6
   1 -12   2 3663.62 220.904   2
   1  12   2 3821.96 221.798   2
  -1 -12  -2 3451.14 243.509   5
  -1  12  -2 3064.87 271.756   3
   1  12   2 3373.36 206.521   1
   1 -12   2 3341.90 207.079   1
  -1  12  -3 17909.9 969.382   7
  -1 -12  -3 16792.3 1050.16   6
   1 -12   3 18647.7 970.585   2
   1  12   3 19197.9 973.969   2
   1 -12   3 15264.9 957.789   4
  -1 -12  -3 15738.5 972.600   5
  -1  12  -3 17586.3 1036.64   3
  -1  12  -3 16317.7 959.067   2
   1  12   4 1350.00 149.644   7
   1 -12   4 1319.30 125.291   2
   1  12   4 1590.89 133.487   2
  -1 -12  -4 1245.64 172.840   6
  -1  12  -4 1270.08 158.428   3
   1 -12   4 1107.17 109.043   4
  -1  12  -4 1500.30 131.865   2
  -1 -12  -4 1266.43 120.234   2
   1  12   5 1325.23 158.033   7
   1 -12   5 1321.55 122.152   4
   1 -12   5 1509.30 175.232   3
  -1 -12  -5 1460.90 143.550   2
  -1  12  -5 1382.99 145.896   2
   1 -12   5 1565.40 150.693   2
   1  12   5 1687.63 157.288   2
   1  12   6 1196.00 156.394   7
   1 -12   6 1555.90 163.882   2
   1  12   6 1735.22 172.545   2
   1 -12   6 1078.81 115.464   4
  -1 -12  -6 1239.82 143.895   2
   1 -12   6 1185.26 162.419   3
  -1  12  -6 1396.89 155.632   2
   1  12   7 3294.91 243.154   5
   1  12   7 3494.96 303.847   7
   1  12   7 3923.28 323.583   2
   1 -12   7 3892.72 320.515   2
  -1 -12  -7 3371.67 290.954   2
   1 -12   7 4025.73 323.002   3
  -1  12  -7 3969.42 310.456   2
   1  12   8 1924.17 168.969   5
   1  12   8 1473.28 200.387   7
  -1 -12  -8 2577.34 235.565   2
  -1  12  -8 2427.22 238.841   2
   1 -12   8 2345.93 236.723   3
   1 -12   8 2320.90 258.111   2
   1  12   8 2154.23 252.684   2
   1  12   9 141.775 56.9318   5
   1 -12   9 172.196 83.4789   3
   1 -12   9 180.473 110.189   2
   1  12   9 318.161 135.082   2
  -1  12  -9 120.600 98.8969   2
  -1 -12  -9 180.617 95.9711   2
  -1  12 -10 31.9008 50.6880   4
   1 -12  10-25.7551 67.7707   2
   1  12  10 54.5669 120.838   2
  -1  12 -11 4052.71 294.950   4
   1 -12  11 3099.26 421.217   2
   1  12  11 2734.99 428.934   2
  -1 -12 -11 4754.77 453.962   6
   1  12  12-67.8967 171.042   1
   1  12  12-91.9892 220.950   2
  -1  12 -12 18.4714 61.1574   4
  -1  13  12 91.0547 224.244   1
  -1  13  12 430.180 305.741   2
  -1 -13  12 52.9245 179.948   2
  -1 -13  12 171.496 152.946   1
  -1  13  11 102.057 263.047   2
  -1 -13  11-49.5982 141.279   2
  -1  13  11-167.774 281.524   1
  -1 -13  11 274.993 169.062   1
   1 -13 -11 705.239 160.541   7
   1 -13 -10 475.620 141.196   7
   1 -13 -10 407.056 122.274   2
  -1  13  10 479.476 110.072   5
  -1 -13  10 35.7587 116.289   1
  -1  13  10 47.3923 197.781   2
  -1 -13  10 264.916 94.8267   3
   1 -13  -9 2017.54 229.409   7
   1  13  -9 1737.77 145.768   6
   1 -13  -9 1960.53 212.422   2
   1  13  -9 2298.50 236.387   2
  -1  13   9 1682.50 190.141   5
  -1  13   9 173.526 154.436   1
  -1 -13   9 257.823 161.138   1
  -1  13   9 478.925 238.510   2
  -1 -13   9 1826.97 200.895   3
   1 -13  -8 4114.28 335.542   7
  -1  13   8 4087.35 326.477   7
   1  13  -8 4489.94 263.840   6
   1 -13  -8 4670.89 323.119   2
   1  13  -8 4225.96 324.898   2
  -1  13   8 4226.27 312.382   5
  -1 -13   8 607.357 269.480   1
  -1  13   8 875.541 285.040   1
  -1  13   8 1089.82 345.134   2
  -1 -13   8 4420.36 330.478   3
  -1  13   7 27.2858 71.8401   7
   1  13  -7 123.337 55.7147   6
   1 -13  -7 63.4104 70.9419   2
   1  13  -7 47.0697 77.9623   2
  -1  13   7 45.3087 67.7940   5
  -1 -13   7-25.7511 138.329   1
  -1  13   7-102.837 241.467   2
  -1  13   7-254.248 231.114   1
  -1 -13   7 68.4181 72.0541   3
  -1  13   6 15723.5 819.345   7
   1  13  -6 18380.7 763.635   6
   1 -13  -6 18289.0 788.944   2
  -1 -13   6 4877.74 779.207   2
   1  13  -6 18989.4 807.561   2
  -1  13   6 17457.5 804.414   5
  -1  13   6 7424.44 846.487   2
  -1 -13   6 3795.50 741.230   1
  -1  13   6 5007.19 779.425   1
  -1 -13   6 18285.8 853.797   3
   1 -13  -5-12.1398 69.0020   7
   1  13  -5 21.2252 23.4871   7
  -1  13   5-23.8713 62.8090   7
   1  13  -5 7.39870 42.7982   6
   1  13  -5-24.5074 56.8683   2
   1 -13  -5-7.22952 49.7247   2
  -1  13   5-39.2728 63.2782   5
   1  13  -5 77.6869 57.1721   3
  -1 -13   5 28.6855 65.3640   3
  -1  13   5 20.8700 136.362   1
  -1 -13   5-67.9046 126.337   2
  -1  13   5-21.9524 147.260   2
  -1 -13   4 768.812 149.262   1
  -1  13   4 1142.29 160.494   1
   1 -13  -4 1560.94 166.659   7
   1  13  -4 1511.61 116.069   7
  -1  13   4 1177.89 143.861   5
   1  13  -4 1405.62 138.522   6
   1 -13  -4 1359.99 122.814   2
   1  13  -4 1448.67 133.632   2
   1 -13  -4 1416.52 163.275   5
   1  13  -4 1150.38 145.851   3
  -1 -13   4 1004.26 194.948   3
  -1 -13   3 1171.60 90.7990   1
  -1  13   3 1398.37 93.1654   1
   1  13  -3 1229.12 112.376   7
   1 -13  -3 1079.37 137.532   7
   1  13  -3 1061.86 125.233   6
   1 -13  -3 960.775 131.681   5
   1  13  -3 1062.60 136.268   3
  -1 -13   3 1024.95 74.4266   4
   1 -13  -3 1194.17 100.073   2
   1  13  -3 1271.41 107.216   2
   1 -13  -2 35622.2 2043.78   7
   1  13  -2 37843.9 2017.12   7
  -1  13   2 36177.9 2052.97   7
   1 -13  -2 31789.5 2038.63   5
   1 -13  -2 34107.4 1970.06   2
   1  13  -2 37387.2 1979.19   2
  -1  13   2 38260.3 1967.18   1
  -1 -13   2 37062.0 1964.66   1
   1  13  -2 32861.4 2059.21   3
   1 -13  -1 1600.23 155.872   7
   1  13  -1 1663.30 151.532   7
  -1  13   1 1744.31 170.578   7
   1  13  -1 1731.64 192.067   3
   1 -13  -1 1595.57 169.468   5
  -1 -13   0-10.6313 42.7361   6
   1 -13   0-9.88518 41.1321   5
  -1  13   0 16.1252 37.7587   7
   1  13   0 45.1158 43.5030   7
   1 -13   0 20.2663 35.5580   7
  -1  13   0 24.7791 49.8018   3
   1  13   0 33.6658 74.5551   3
  -1  13  -1 7516.12 445.730   7
   1 -13   1 6706.26 421.123   7
   1  13   1 7170.20 452.490   7
  -1 -13  -1 5832.79 424.655   5
  -1 -13  -1 6286.51 468.304   6
   1 -13   1 6509.73 431.231   6
   1 -13   1 7162.02 382.495   2
  -1  13  -1 7018.50 480.711   3
   1 -13   1 7012.15 369.278   1
   1  13   2 1422.09 145.723   7
  -1  13  -2 1452.51 132.125   7
   1 -13   2 1168.19 110.215   7
  -1 -13  -2 1259.25 163.031   6
   1 -13   2 1120.34 116.977   6
   1 -13   2 1399.50 103.255   2
   1  13   2 1418.73 104.622   2
  -1 -13  -2 1096.11 121.227   5
  -1  13  -2 1318.25 158.937   3
   1  13   2 1203.43 87.1901   1
   1 -13   2 1322.24 89.8335   1
  -1 -13  -3 16285.6 1030.10   5
   1 -13   3 15393.9 1010.02   4
   1 -13   3 20005.3 1025.41   2
   1  13   3 21411.8 1030.97   2
  -1  13  -3 18550.7 1098.15   3
  -1  13  -3 18469.6 1028.22   7
  -1 -13  -3 17246.5 1106.84   6
   1  13   4 7883.46 553.802   7
  -1 -13  -4 8243.94 602.778   6
  -1  13  -4 7952.42 488.704   7
   1 -13   4 9793.91 535.373   2
   1  13   4 10443.8 540.900   2
  -1 -13  -4 7904.26 522.195   5
   1 -13   4 7766.01 503.170   4
  -1  13  -4 8527.89 583.953   3
  -1 -13  -4 8478.70 511.870   2
  -1  13  -4 9031.59 522.293   2
   1 -13   4 9287.19 597.940   3
  -1 -13  -5 1345.81 193.643   6
   1  13   5 1151.58 153.033   7
   1 -13   5 1161.42 115.723   4
  -1  13  -5 1396.31 142.989   2
   1 -13   5 1198.22 166.662   3
  -1 -13  -5 1319.39 135.271   2
   1 -13   5 1671.88 156.824   2
   1  13   5 1816.00 168.507   2
   1  13   6 798.883 129.110   7
   1 -13   6 929.316 99.8785   4
  -1  13  -6 830.348 123.115   2
  -1 -13  -6 816.566 114.290   2
   1 -13   6 1258.19 154.121   2
   1  13   6 1404.66 164.370   2
   1 -13   6 764.513 133.415   3
   1  13   7 6004.80 437.742   2
   1 -13   7 5555.08 424.169   2
   1  13   7 4914.55 399.670   7
   1 -13   7 5511.34 423.538   3
  -1 -13  -7 4914.78 385.124   2
  -1  13  -7 5458.87 400.950   2
   1 -13   8 5546.02 467.131   2
   1  13   8 6398.45 495.872   2
   1  13   8 5521.25 359.842   5
   1  13   8 5232.21 425.215   7
   1 -13   8 5360.72 439.471   3
  -1  13  -8 5946.50 441.854   2
  -1 -13  -8 6504.03 439.326   2
   1  13   9 4515.62 457.696   2
   1 -13   9 4492.74 438.891   2
  -1 -13  -9 5151.83 394.191   2
  -1  13  -9 4925.09 400.806   2
   1  13   9 4569.41 310.967   5
  -1 -13 -10 328.578 139.464   6
   1  13  10 338.508 166.140   2
   1 -13  10 289.237 132.892   2
   1  13  11 1308.88 337.740   2
   1  13  11 1886.25 335.405   1
   1 -13  11 1344.10 284.902   2
  -1 -14  12-51.1895 198.263   2
  -1  14  12 206.183 259.707   2
  -1  14  12 45.0608 246.813   1
  -1 -14  12 42.8247 200.521   1
  -1  14  11 395.656 344.297   2
  -1 -14  11 48.9410 166.260   2
  -1 -14  11-79.1335 194.780   1
  -1  14  11 211.635 268.992   1
   1 -14 -11 20.3120 104.665   7
   1 -14 -10 1210.97 194.341   7
   1  14 -10 1136.05 102.789   6
  -1  14  10 1282.85 167.064   5
  -1 -14  10 271.440 172.494   2
  -1  14  10 138.445 207.822   2
  -1 -14  10 109.447 135.312   1
  -1  14  10 38.9228 181.331   1
  -1 -14  10 1027.43 167.147   3
   1 -14  -9 336.318 121.715   7
   1  14  -9 496.100 78.4437   6
   1 -14  -9 510.056 118.102   2
   1  14  -9 382.489 122.222   2
  -1  14   9 326.481 104.430   5
  -1  14   9 84.7180 223.698   2
  -1 -14   9 65.7212 133.404   1
  -1  14   9 248.932 213.513   1
  -1 -14   9-41.3241 148.417   2
  -1 -14   9 447.679 122.175   3
   1 -14  -8 165.304 94.0625   7
   1  14  -8 139.324 50.5868   6
   1 -14  -8 133.202 85.4101   2
   1  14  -8 134.940 102.589   2
  -1  14   8 154.958 85.0470   5
  -1  14   8-127.969 209.081   1
  -1  14   8-151.266 181.717   2
  -1 -14   8-29.4575 161.405   1
  -1 -14   8-74.1611 191.072   2
  -1 -14   8 317.154 101.407   3
  -1  14   7 3202.85 270.907   7
   1  14  -7 3532.03 214.158   6
   1  14  -7 3238.60 254.337   2
   1 -14  -7 3555.72 251.680   2
  -1  14   7 2860.78 241.204   5
  -1 -14   7 497.115 206.790   1
  -1 -14   7 488.345 221.367   2
  -1  14   7 1434.72 307.418   2
  -1  14   7 912.254 253.326   1
  -1 -14   7 3163.31 278.089   3
  -1  14   6 79.9198 80.9387   7
   1 -14  -6 97.3304 84.4895   7
   1  14  -6 87.2362 52.3855   6
   1  14  -6-9.79220 75.1181   2
   1 -14  -6 8.68262 61.8673   2
  -1  14   6 10.5478 80.9139   5
  -1 -14   6 107.414 85.6489   3
  -1 -14   6 22.4666 105.193   1
  -1 -14   6-134.875 156.038   2
  -1  14   6-195.605 159.758   1
  -1 -14   5 3363.62 372.803   2
  -1  14   5 3146.55 356.993   1
  -1  14   5 3924.14 331.927   7
   1 -14  -5 4101.47 336.640   7
   1  14  -5 4637.44 257.489   7
  -1  14   5 3713.45 305.657   5
   1  14  -5 4290.37 295.754   6
   1 -14  -5 4601.30 295.063   2
   1  14  -5 4633.17 304.698   2
   1  14  -5 3811.86 321.688   3
  -1 -14   5 4075.79 380.516   3
  -1 -14   4 6351.10 432.135   1
  -1  14   4 7417.92 433.800   1
   1  14  -4 7264.85 407.245   7
   1 -14  -4 7035.77 474.383   7
   1  14  -4 7163.84 441.375   6
   1 -14  -4 5713.27 450.770   5
   1  14  -4 5773.47 451.848   3
   1 -14  -4 7160.53 412.497   2
   1  14  -4 7105.95 422.274   2
  -1  14   3 146.364 28.6457   1
  -1 -14   3 144.667 27.5086   1
   1 -14  -3 141.739 34.6645   2
   1  14  -3 96.3846 35.2036   2
  -1  14   3 110.639 62.1032   7
   1 -14  -3 20.9280 53.1301   7
   1  14  -3 120.197 42.6608   7
   1 -14  -3 94.8611 56.9908   5
  -1 -14   3 126.906 21.1835   4
  -1  14   3 126.249 112.022   3
   1  14  -3 122.796 61.4968   3
   1 -14  -2 1566.61 164.724   7
  -1  14   2 1463.08 166.524   7
   1  14  -2 1498.08 143.279   7
   1 -14  -2 1248.08 155.604   5
   1  14  -2 1479.69 108.879   2
  -1 -14   2 1988.66 108.347   1
  -1  14   2 1560.42 99.5857   1
   1 -14  -2 1453.57 100.890   2
   1  14  -2 1427.36 177.509   3
  -1  14   1 18819.1 1096.81   7
   1 -14  -1 17834.3 1077.86   7
   1  14  -1 19362.7 1075.11   7
   1  14  -1 18841.9 1141.72   3
   1 -14  -1 17716.1 1098.21   5
  -1 -14   0 23720.3 1490.24   6
   1 -14   0 24247.3 1485.87   5
  -1  14   0 27006.2 1527.71   3
   1  14   0 28399.0 1573.91   3
  -1  14   0 27224.2 1478.11   7
   1  14   0 27517.4 1471.58   7
   1 -14   0 23847.5 1451.63   7
  -1 -14  -1 5487.93 379.514   6
   1 -14   1 4961.24 327.920   6
  -1 -14  -1 4815.11 325.776   5
   1 -14   1 4526.21 310.962   7
  -1  14  -1 5352.76 337.979   7
   1  14   1 4786.47 336.442   7
  -1  14  -1 5127.22 378.895   3
   1 -14   2 1107.82 108.781   7
  -1  14  -2 1070.50 122.057   7
   1  14   2 980.672 131.490   7
  -1 -14  -2 1088.90 154.897   6
   1 -14   2 1184.99 121.367   6
   1  14   2 1322.67 112.186   2
   1 -14   2 1124.90 101.499   2
  -1 -14  -2 1129.03 121.690   5
  -1  14  -2 1162.21 152.852   3
   1 -14   2 1157.62 79.6071   1
   1  14   2 1201.63 78.5533   1
   1 -14   3 13637.7 857.354   4
  -1 -14  -3 13147.2 875.790   5
   1 -14   3 17198.9 878.482   2
   1  14   3 18216.5 885.823   2
  -1  14  -3 14945.8 943.317   3
  -1  14  -3 15452.1 878.107   7
  -1 -14  -3 13420.6 948.989   6
  -1 -14  -4 5391.26 438.582   6
  -1  14  -4 5182.78 329.569   7
   1 -14   4 6090.94 373.834   2
   1  14   4 6705.61 385.651   2
  -1 -14  -4 4887.68 356.898   5
   1 -14   4 4826.01 334.651   4
  -1  14  -4 5283.03 414.160   3
   1 -14   4 5740.73 430.773   3
  -1  14  -4 5425.07 347.167   2
   1 -14   5 428.550 92.9238   2
   1  14   5 701.036 121.420   2
  -1 -14  -5 474.803 129.377   6
   1  14   5 401.655 98.9900   7
   1 -14   5 468.175 66.2340   4
  -1 -14  -5 506.417 79.5078   2
  -1  14  -5 484.482 82.6775   2
   1 -14   5 557.397 120.779   3
  -1 -14  -6 1960.31 248.550   6
   1  14   6 1677.91 200.251   2
   1 -14   6 1774.48 195.619   2
   1  14   6 1744.67 197.903   7
   1 -14   6 1432.21 137.223   4
  -1  14  -6 1825.23 178.026   2
  -1 -14  -6 1646.33 165.692   2
   1 -14   6 1989.86 217.413   3
   1  14   7 854.869 139.354   7
  -1 -14  -7 715.445 123.271   2
  -1  14  -7 942.552 137.080   2
   1 -14   7 847.863 153.672   2
   1  14   7 1042.43 175.158   2
   1 -14   7 980.475 159.259   3
   1 -14   8 5301.72 470.061   2
   1  14   8 5686.42 489.688   2
  -1  14  -8 5823.93 435.511   2
   1 -14   8 5351.13 442.838   3
  -1 -14  -8 6078.51 426.258   2
  -1 -14  -8 5164.14 492.918   6
   1  14   9 1362.50 261.680   2
   1 -14   9 1429.75 243.062   2
  -1  14  -9 1645.28 211.860   2
  -1 -14  -9 1695.96 203.877   2
  -1 -14  -9 1973.42 275.724   6
  -1 -14 -10 182.494 129.029   6
   1 -14  10 470.266 165.522   2
   1  14  10 139.435 167.990   2
   1  14  11 540.935 214.948   1
   1 -14  11 661.320 187.209   1
   1  14  11 568.883 245.558   2
   1 -14  11 201.110 179.930   2
  -1  15  12 1320.08 429.271   2
  -1  15  11 461.420 255.943   1
  -1  15  11 708.143 333.342   2
  -1 -15  11 708.747 259.835   2
  -1 -15  11 234.977 169.863   1
  -1 -15  10-72.6696 135.215   1
  -1 -15  10-43.9750 133.618   2
  -1  15  10 441.398 303.599   2
  -1  15  10-38.6803 215.903   1
   1 -15 -10-19.5766 98.6501   7
   1 -15  -9 6995.75 488.757   7
   1  15  -9 6686.58 342.735   6
   1 -15  -9 7693.15 452.705   2
   1  15  -9 7262.87 464.488   2
  -1  15   9 7096.05 431.215   5
  -1 -15   9 7048.48 473.782   3
  -1 -15   9 1487.52 393.850   1
  -1  15   9 1836.59 433.950   1
  -1 -15   9 2081.90 448.087   2
  -1  15   9 1770.52 479.688   2
   1  15  -8 265.435 61.0482   6
   1 -15  -8 367.038 98.3096   2
   1  15  -8 239.083 101.487   2
  -1  15   8 152.328 81.3444   5
  -1 -15   8 361.487 122.778   3
  -1  15   8 158.502 152.681   1
  -1 -15   8 143.546 116.169   2
  -1  15   8 71.3531 148.831   2
  -1 -15   8-29.5634 115.028   1
   1  15  -7 1172.95 124.551   6
  -1  15   7 1177.03 173.288   7
   1  15  -7 1746.70 180.816   2
   1 -15  -7 1369.54 155.414   2
  -1  15   7 1160.85 153.923   5
  -1 -15   7 1368.63 193.722   3
  -1 -15   7 335.774 161.949   1
  -1  15   7 450.186 222.982   1
  -1  15   7 298.584 207.974   2
  -1 -15   7 701.058 226.660   2
  -1 -15   6 2458.70 370.550   2
  -1 -15   6 2080.90 338.159   1
  -1  15   6 2981.28 412.071   1
  -1  15   6 4400.35 326.605   5
   1  15  -6 4692.14 301.200   6
   1 -15  -6 4563.97 362.957   7
  -1  15   6 3889.08 343.463   7
   1  15  -6 3856.25 331.850   3
  -1 -15   6 4681.23 392.718   3
   1  15  -6 4541.18 320.885   2
   1 -15  -6 4663.05 311.384   2
  -1 -15   5 731.098 163.357   1
  -1  15   5 1029.87 178.234   1
   1 -15  -5 1220.97 124.056   2
   1  15  -5 1152.15 131.978   2
   1 -15  -5 1254.56 168.465   7
   1  15  -5 1408.23 108.270   7
   1  15  -5 1078.17 152.733   3
  -1 -15   5 847.096 208.642   3
   1  15  -4 1418.38 124.435   7
   1 -15  -4 1274.84 166.476   7
   1  15  -4 1352.29 128.791   2
   1 -15  -4 1294.35 119.534   2
   1 -15  -4 1285.04 167.779   5
   1  15  -4 1180.49 158.701   3
  -1 -15   4 1396.55 117.888   1
  -1  15   4 1446.64 115.490   1
  -1  15   3 1925.61 121.550   1
   1  15  -3 1787.73 137.506   2
   1 -15  -3 1575.91 125.135   2
  -1  15   3 1403.88 178.913   7
   1  15  -3 1963.07 159.036   7
   1 -15  -3 1625.72 181.766   7
   1 -15  -3 1598.80 185.124   5
  -1 -15   3 1697.74 114.068   4
  -1 -15   3 2009.45 120.576   1
   1  15  -3 1584.96 185.935   3
  -1  15   3 1566.26 262.404   3
  -1  15   2 131.327 63.3071   7
   1  15  -2-7.10336 42.4855   7
   1 -15  -2 69.4238 62.1200   7
   1 -15  -2 10.6914 52.6296   5
   1  15  -2-3.51323 18.2024   2
  -1  15   2 4.00304 6.39459   1
  -1 -15   2 25.3864 11.3988   1
   1  15  -2 77.8535 69.6909   3
   1 -15  -1 10872.0 696.157   7
   1  15  -1 12190.1 696.173   7
  -1  15   1 11643.8 716.173   7
   1  15  -1 11826.9 761.596   3
   1 -15  -1 10127.4 712.553   5
  -1 -15   0 4549.43 359.889   6
   1 -15   0 4035.00 332.345   6
   1 -15   0 4263.56 349.628   5
  -1  15   0 4716.80 382.756   3
   1  15   0 5494.52 423.500   3
  -1  15   0 5110.06 350.778   7
   1 -15   0 4521.94 325.448   7
   1  15   0 4942.09 338.272   7
   1 -15   1 13221.8 836.931   5
  -1 -15  -1 12937.5 846.440   6
   1 -15   1 12706.8 800.184   6
  -1 -15  -1 12465.1 799.995   5
   1 -15   1 13398.0 788.925   7
  -1  15  -1 15039.8 817.700   7
   1  15   1 14988.8 825.474   7
  -1  15  -1 14683.5 869.336   3
   1 -15   2 4851.53 214.249   1
   1  15   2 4926.92 213.235   1
   1 -15   2 4844.91 270.686   7
  -1  15  -2 5127.72 297.730   7
   1  15   2 5093.88 320.125   7
  -1 -15  -2 4400.28 342.990   6
   1 -15   2 4270.98 276.535   6
   1 -15   2 2932.83 250.282   2
   1  15   2 945.359 217.119   2
  -1 -15  -2 3998.66 279.955   5
  -1  15  -2 5099.01 350.128   3
   1 -15   2 3899.43 244.959   1
   1  15   2 1729.46 225.797   1
   1  15   3 695.902 107.071   2
   1 -15   3 529.644 86.9536   2
   1 -15   3 492.332 55.4592   1
   1  15   3 433.494 52.8665   1
   1  15   3 459.588 101.934   7
  -1 -15  -3 428.813 109.557   6
  -1  15  -3 588.136 85.6547   7
  -1 -15  -3 432.843 82.8857   5
   1 -15   3 353.687 62.1281   4
  -1  15  -3 611.567 121.252   3
  -1  15  -4 10956.5 646.951   7
  -1 -15  -4 12333.1 782.775   6
   1 -15   4 12355.9 704.561   2
   1  15   4 12945.9 714.889   2
  -1 -15  -4 10474.1 675.620   5
  -1  15  -4 11227.4 743.305   3
   1 -15   4 9960.31 646.400   4
   1 -15   4 12071.6 769.374   3
  -1 -15  -5 3931.39 365.034   6
   1  15   5 3632.87 311.993   7
   1  15   5 4502.20 333.210   2
   1 -15   5 3798.47 307.739   2
   1 -15   5 3374.91 247.747   4
  -1  15  -5 3158.88 316.507   3
   1 -15   5 4090.34 350.501   3
  -1  15  -5 3730.23 270.760   2
  -1 -15  -5 3862.91 264.294   2
   1  15   6 900.403 158.817   2
   1 -15   6 543.209 121.024   2
  -1 -15  -6 720.134 155.934   6
   1  15   6 603.896 121.137   7
   1 -15   6 382.274 66.1737   4
  -1 -15  -6 545.885 92.9535   2
   1 -15   6 469.599 118.559   3
  -1  15  -6 567.211 99.6719   2
   1 -15   7 1690.57 223.168   2
   1  15   7 1888.76 244.700   2
  -1 -15  -7 1655.95 178.985   2
  -1  15  -7 1858.19 194.969   2
   1 -15   7 1823.68 221.134   3
   1  15   7 1492.68 195.131   7
   1 -15   8 5714.62 533.543   2
   1  15   8 6124.48 560.775   2
  -1 -15  -8 6584.19 467.478   2
  -1  15  -8 7177.18 491.155   2
   1 -15   9 113.058 113.612   2
   1  15   9-31.4973 126.604   2
  -1 -15  -9 25.1454 101.078   6
  -1  15  -9 43.1022 95.1508   2
  -1 -15  -9 26.0886 79.2811   2
  -1 -15 -10 268.689 147.903   6
   1  15  10 57.5529 210.164   1
   1 -15  10 353.392 174.579   2
   1  15  10 194.178 243.689   2
   1 -15  10 433.707 152.014   1
   1 -15  11 62.4033 125.449   1
   1  15  11-332.840 234.468   1
   1 -15  11 87.7337 156.316   2
  -1 -16  11 155.743 152.550   1
  -1  16  11 889.099 338.444   2
  -1 -16  11 664.443 248.314   2
  -1  16  11 880.357 325.540   1
  -1 -16  10 71.4527 127.578   1
  -1 -16  10 82.8581 154.405   2
  -1  16  10 115.675 315.551   1
   1 -16 -10 224.221 109.825   7
   1  16  -9 541.208 126.126   2
   1 -16  -9 485.068 114.629   2
  -1  16   9 404.433 100.751   5
  -1 -16   9 64.8617 117.065   1
  -1 -16   9 301.295 157.811   2
  -1  16   9 411.363 220.826   2
  -1  16   9 210.906 178.100   1
   1 -16  -9 608.659 152.689   7
  -1  16   8 3474.93 279.823   5
   1 -16  -8 3913.46 289.831   2
   1  16  -8 4231.98 313.869   2
  -1 -16   8 3240.09 326.220   3
  -1  16   8 2858.04 428.492   2
  -1 -16   8 1860.18 319.609   1
  -1  16   8 1259.96 317.604   1
  -1 -16   8 1661.61 332.897   2
   1 -16  -7 959.735 126.007   2
   1  16  -7 1190.47 147.756   2
  -1  16   7 815.215 130.943   5
  -1 -16   7 964.415 179.111   3
  -1 -16   7 325.221 140.199   1
  -1 -16   7 309.429 153.346   2
  -1  16   7 583.110 188.804   1
  -1 -16   6 1045.36 190.008   1
  -1  16   6 1073.45 206.436   1
   1  16  -6 524.792 51.5777   7
  -1  16   6 1094.43 159.241   7
   1 -16  -6 1158.13 165.066   7
   1  16  -6 782.244 57.8002   7
  -1 -16   6 1200.11 231.872   3
   1  16  -6 1471.67 170.374   3
   1 -16  -6 1350.11 130.164   2
   1  16  -6 1164.59 136.096   2
  -1  16   5 5503.17 341.873   1
  -1 -16   5 4381.47 333.683   1
   1 -16  -5 4758.13 315.127   2
   1  16  -5 5469.56 337.293   2
   1  16  -5 5456.87 302.167   7
   1 -16  -5 4562.93 378.094   7
   1 -16  -5 4067.78 362.084   5
   1  16  -5 4996.30 380.339   3
  -1 -16   4 27317.9 1388.10   1
  -1  16   4 29236.6 1391.20   1
   1  16  -4 24066.3 1413.10   2
   1  16  -4 26908.5 1420.84   7
   1 -16  -4 25056.3 1490.31   7
  -1  16   4 22839.5 1481.40   7
   1 -16  -4 21814.3 1466.92   5
   1  16  -4 21867.9 1473.31   3
   1 -16  -4 24097.0 1399.78   2
   1  16  -3 42950.2 2163.92   7
   1 -16  -3 38569.7 2209.16   7
  -1  16   3 40354.6 2220.51   7
  -1  16   3 42344.7 2105.10   1
  -1 -16   3 41774.3 2104.15   1
   1 -16  -3 35368.9 2198.95   5
  -1 -16   3 33919.8 2101.47   4
   1  16  -3 38313.1 2118.45   2
   1  16  -3 36773.6 2214.28   3
  -1  16   3 45341.9 2361.07   3
   1 -16  -3 37552.3 2107.93   2
   1 -16  -2 4744.43 392.080   5
   1  16  -2 5003.75 417.190   3
   1 -16  -2 5361.00 394.588   7
   1  16  -2 6055.37 377.501   7
  -1  16   2 5754.69 411.253   7
   1 -16  -1 27036.7 1683.40   5
  -1  16   1 29395.2 1682.60   7
   1 -16  -1 28485.7 1665.75   7
   1  16  -1 31537.9 1664.84   7
   1  16  -1 29310.6 1730.91   3
   1 -16   0 7906.14 561.274   5
   1 -16   0 8238.51 529.430   7
   1  16   0 8475.29 540.447   7
  -1  16   0 9046.30 554.048   7
  -1 -16   0 7022.19 552.677   6
   1 -16   0 7940.72 543.926   6
   1  16   0 8798.31 620.329   3
  -1  16   0 8826.50 600.577   3
   1 -16   1 185.832 86.2395   5
  -1 -16  -1 250.950 70.0235   5
   1  16   1 267.558 75.6862   7
   1 -16   1 271.614 65.8971   7
  -1  16  -1 257.192 94.2991   3
   1  16   1 370.776 159.862   3
   1 -16   1 245.143 68.8622   6
  -1 -16  -1 124.088 75.2323   6
  -1  16  -1 353.351 81.6167   7
   1 -16   2 4.96326 11.1693   1
   1  16   2 31.8663 57.0494   7
  -1 -16  -2-44.8612 70.0159   6
  -1  16  -2-8.42051 58.6183   7
   1 -16   2 7.76237 37.2890   6
  -1 -16  -2 8.43710 47.0919   5
  -1  16  -2 69.9421 68.8571   3
   1 -16   2-21.7979 48.2704   2
   1 -16   2-10.6977 31.3528   1
   1 -16   3 33202.0 1565.18   1
   1  16   3 32183.9 1561.57   1
   1  16   3 32917.1 1674.94   7
  -1 -16  -3 30972.6 1719.83   6
  -1  16  -3 34690.1 1630.46   7
   1  16   3 14996.1 1601.04   2
   1 -16   3 22107.1 1621.34   2
   1 -16   3 29549.7 1591.36   4
  -1 -16  -3 29544.6 1626.77   5
  -1  16  -3 31674.0 1705.90   3
   1 -16   3 27990.6 1615.93   1
   1  16   3 19584.4 1600.52   1
  -1  16  -4 6783.37 397.117   7
  -1 -16  -4 6313.68 504.106   6
   1 -16   4 5935.26 445.944   2
   1  16   4 5996.52 468.072   2
  -1 -16  -4 6110.60 418.838   5
   1 -16   4 6061.90 389.514   4
  -1  16  -4 5936.30 475.181   3
   1 -16   4 7215.96 522.286   3
   1  16   5 3096.04 321.712   2
   1 -16   5 2955.45 278.386   2
  -1  16  -5 3282.29 231.240   2
   1 -16   5 3212.27 310.064   3
  -1  16  -5 2666.25 282.978   3
   1 -16   5 2725.24 207.402   4
  -1 -16  -5 2939.15 317.993   6
  -1 -16  -6 3394.69 352.778   6
   1  16   6 3301.44 298.809   7
   1 -16   6 3598.08 326.383   2
   1  16   6 2750.31 331.711   2
   1 -16   6 2887.81 221.591   4
  -1 -16  -6 3199.89 246.860   2
   1 -16   6 3521.09 329.227   3
  -1  16  -6 3543.80 263.588   2
  -1 -16  -7 9566.65 708.000   6
   1 -16   7 9298.69 659.555   3
  -1 -16  -7 9150.69 581.357   2
  -1  16  -7 9625.78 597.055   2
   1 -16   7 7650.52 655.870   2
   1  16   7 8230.45 691.822   2
   1  16   8 7910.24 645.604   1
  -1 -16  -8 8193.92 537.050   2
  -1  16  -8 8882.30 562.901   2
   1 -16   8 6362.18 623.951   2
   1  16   8 6612.35 662.807   2
  -1 -16  -9 77.8248 100.693   6
  -1 -16  -9 174.039 88.8287   2
   1 -16   9 292.130 133.506   1
   1  16   9 52.6997 113.414   1
   1  16   9 36.0847 159.955   2
   1 -16   9 95.4229 96.8694   2
  -1  16  -9 140.818 93.4840   2
   1 -16  10 1119.31 270.349   2
   1 -16  10 1172.81 244.341   1
   1  16  10 731.184 267.512   1
   1  16  10 1068.72 322.853   2
   1  16  11-105.273 206.471   1
   1 -16  11-46.2850 149.174   2
   1  16  11-98.3613 264.152   2
   1 -16  11 32.6222 116.247   1
  -1  17  11 236.992 216.347   1
  -1 -17  11 41.4702 126.004   2
  -1 -17  11-37.6826 140.227   1
  -1 -17  10 555.112 183.533   1
  -1  17  10 1308.62 328.200   2
  -1  17  10 999.675 328.201   1
  -1 -17  10 776.375 224.552   2
  -1  17   9 413.077 105.326   5
  -1  17   9 365.456 209.555   1
  -1 -17   9 381.768 164.371   2
  -1 -17   9 188.631 124.246   1
   1 -17  -9 550.438 148.374   7
   1 -17  -9 691.512 126.077   2
   1  17  -9 628.959 137.365   2
  -1 -17   8 1892.18 312.449   2
  -1  17   8 1657.35 307.145   1
   1 -17  -8 2307.55 211.255   2
  -1 -17   8 2397.76 286.458   3
   1  17  -8 2199.14 225.058   2
   1 -17  -7 119.961 97.4420   7
  -1 -17   7 141.779 121.757   3
  -1 -17   7-64.2370 159.372   1
  -1  17   7-20.2131 161.043   1
   1  17  -7 75.1156 68.2421   2
   1 -17  -7 45.4827 53.5823   2
  -1 -17   6 6635.18 523.202   1
  -1  17   6 9298.09 545.730   1
   1  17  -6 8492.26 508.725   2
   1 -17  -6 8685.10 578.795   7
   1  17  -6 7555.12 425.710   7
   1  17  -6 7761.00 548.468   3
   1 -17  -6 8218.69 489.510   2
   1  17  -5 27.8862 41.1421   2
   1 -17  -5 74.2591 41.7393   2
   1 -17  -5 87.9864 63.0896   7
   1  17  -5 102.279 40.9864   7
   1 -17  -5-26.5343 83.1595   5
  -1  17   5 72.0828 44.8187   1
  -1 -17   5 38.7377 37.6446   1
   1  17  -5 112.543 77.1194   3
   1  17  -4 152.616 50.8112   7
  -1  17   4 41.1059 69.1475   7
   1 -17  -4 40.3265 61.3874   7
   1 -17  -4 37.6908 63.4223   5
   1 -17  -4 55.4560 33.7361   2
   1  17  -4 34.3739 38.9627   2
  -1  17   4 89.5878 128.370   3
   1  17  -4 95.7904 72.1197   3
  -1 -17   4 92.1131 30.8334   1
  -1  17   4 89.4395 31.1624   1
  -1  17   3 2444.61 130.260   1
   1 -17  -3 1751.56 201.791   5
  -1 -17   3 1649.57 124.576   4
   1  17  -3 1900.49 214.816   3
   1 -17  -3 1687.26 119.522   2
  -1  17   3 2343.79 302.205   3
   1  17  -3 1609.92 130.194   2
  -1  17   3 1792.22 208.018   7
   1 -17  -3 1706.67 200.854   7
   1  17  -3 1953.23 175.120   7
   1 -17  -2 48756.2 3017.14   5
  -1  17   2 55069.0 3034.98   7
   1 -17  -2 52666.3 3018.58   7
   1  17  -2 59688.6 2998.11   7
   1  17  -2 53106.3 3055.73   3
   1 -17  -1 12.3757 63.7620   5
   1 -17  -1 12.5345 57.1330   6
   1 -17  -1 10.0577 52.9367   7
   1  17  -1 27.2762 59.4155   7
   1  17  -1 64.4056 81.1299   3
   1 -17   0 1720.87 196.405   5
  -1 -17   0 1473.01 184.777   6
   1 -17   0 1378.27 169.630   6
   1 -17   0 1436.96 158.138   7
   1  17   0 1573.66 171.907   7
  -1  17   0 2105.03 195.097   7
  -1  17   0 1778.00 215.709   3
   1  17   0 1797.42 228.439   3
  -1 -17  -1 652.491 112.377   5
   1 -17   1 513.006 120.546   5
   1 -17   1 598.220 100.716   6
  -1 -17  -1 572.933 120.838   6
  -1  17  -1 688.953 109.400   7
   1  17   1 673.777 112.537   7
   1 -17   1 609.671 92.7671   7
  -1  17  -1 821.281 144.586   3
   1  17   1 687.115 173.393   3
  -1  17  -2 2025.40 185.372   7
   1  17   2 1897.41 197.884   7
  -1 -17  -2 1666.74 214.484   6
   1 -17   2 1726.95 169.594   6
  -1 -17  -2 1953.95 185.111   5
  -1  17  -2 1873.62 215.597   3
   1  17   2 1133.51 295.100   3
   1  17   3 846.903 135.219   7
  -1  17  -3 1118.80 120.291   7
  -1 -17  -3 988.759 167.421   6
  -1  17  -3 924.801 149.967   3
   1 -17   3 933.230 91.3498   4
  -1 -17  -3 961.003 118.657   5
   1  17   3 295.114 92.6599   1
   1 -17   3 149.701 72.5517   1
   1 -17   3 219.713 84.2238   2
   1  17   3 434.248 104.274   2
   1  17   3 1041.49 64.8956   1
   1 -17   3 1099.87 67.0384   1
   1 -17   4 1060.39 91.4053   1
   1  17   4 1059.31 90.1449   1
   1 -17   4 1036.86 192.328   3
  -1  17  -4 977.345 105.273   7
  -1 -17  -4 900.590 164.931   6
  -1 -17  -4 856.981 120.200   5
   1 -17   4 926.454 96.7206   4
  -1  17  -4 1276.96 175.880   3
   1  17   4 432.343 159.835   2
   1  17   4 534.132 138.457   1
   1 -17   4 734.305 126.921   1
   1 -17   4 438.470 118.856   2
  -1 -17  -5 13435.1 849.439   6
   1 -17   5 14642.5 853.658   3
   1  17   5 8226.39 778.195   2
   1 -17   5 8992.08 765.961   2
   1 -17   5 12490.7 684.021   4
  -1  17  -5 13032.9 804.649   3
   1 -17   5 12068.4 766.624   1
   1  17   5 10953.8 775.566   1
  -1  17  -6 392.149 81.9193   2
   1 -17   6 508.249 129.524   3
   1 -17   6 335.516 59.9640   4
   1 -17   6 458.709 113.325   1
   1 -17   6 399.046 116.885   2
   1  17   6 170.377 112.840   2
   1  17   6 592.240 143.994   1
  -1 -17  -6 605.611 158.930   6
   1 -17   7 1067.82 180.790   1
   1  17   7 774.598 207.390   2
   1  17   7 1121.87 201.185   1
   1 -17   7 715.451 182.368   2
  -1 -17  -7 1343.43 142.434   2
  -1  17  -7 1009.19 137.712   2
  -1 -17  -7 1026.51 203.552   6
  -1  17  -8-34.9610 72.9915   2
  -1 -17  -8 30.7861 66.1386   2
   1 -17   8 21.9468 94.2978   1
   1  17   8-24.1014 109.837   1
   1  17   8 33.7460 144.995   2
   1 -17   8 30.1614 85.7177   2
  -1  17  -9 267.994 102.493   2
   1 -17   9 330.127 139.614   1
   1 -17   9 251.075 144.665   2
   1  17   9-156.443 317.409   2
   1  17   9 83.7466 218.635   1
   1 -17  10 621.205 193.354   1
   1 -17  10 462.985 209.674   2
   1  17  10 654.256 245.572   1
   1  17  10 777.577 312.404   2
   1 -17  11 171.793 143.291   1
   1 -17  11 145.748 147.945   2
   1  17  11 407.240 266.957   1
   1  17  11 153.126 300.470   2
  -1  18  11 1410.98 392.631   1
  -1 -18  10 194.550 170.862   1
  -1  18  10 64.7433 305.257   1
   1 -18  -9 1329.35 218.650   7
  -1  18   9 1349.91 335.469   1
  -1 -18   9 756.742 214.833   1
   1  18  -9 1725.45 199.872   2
  -1  18   8-106.045 180.825   1
  -1 -18   8-152.839 183.177   1
   1  18  -8 46.8263 73.3231   2
   1 -18  -8 60.8349 66.2484   2
   1 -18  -7 657.540 146.646   7
   1  18  -7 620.531 107.159   2
   1 -18  -7 470.700 94.9529   2
  -1  18   7 804.675 157.568   1
  -1 -18   7 280.880 117.671   1
  -1 -18   7 268.802 165.815   3
   1 -18  -6 363.374 113.454   7
   1  18  -6 322.432 43.6591   7
   1  18  -6 336.588 100.018   3
  -1  18   6 399.312 79.2657   1
  -1 -18   6 194.868 64.7098   1
   1 -18  -6 347.383 72.7547   2
   1  18  -6 294.490 76.4189   2
  -1  18   5 2527.88 159.828   1
  -1 -18   5 2375.15 155.330   1
   1 -18  -5 1851.65 224.765   7
  -1  18   5 1986.11 237.619   7
   1  18  -5 2259.52 172.639   7
   1 -18  -5 1726.51 217.855   5
   1  18  -5 1876.88 225.537   3
   1  18  -5 1900.63 173.743   2
   1 -18  -5 2211.17 171.752   2
   1 -18  -4 126.866 71.5758   7
  -1  18   4 158.427 85.2017   7
   1  18  -4 198.140 57.0704   7
   1 -18  -4 208.888 88.0289   5
   1  18  -4 166.107 46.1465   2
  -1  18   4 300.563 152.768   3
   1 -18  -4 141.899 37.0832   2
   1  18  -4 174.180 79.9975   3
  -1 -18   4 173.546 34.5819   1
  -1  18   4 164.100 36.0608   1
  -1 -18   3 2186.42 143.270   4
   1 -18  -3 2222.24 229.812   5
   1  18  -3 2002.53 135.457   2
   1  18  -3 2584.95 252.808   3
  -1  18   3 2559.81 311.227   3
   1  18  -3 2667.20 207.111   7
  -1  18   3 2470.72 243.648   7
   1 -18  -3 2504.75 236.853   7
   1 -18  -2 12.6032 69.0570   5
   1  18  -2 62.2909 53.2554   7
  -1  18   2 12.8936 64.9903   7
   1 -18  -2 23.4930 64.3667   7
   1  18  -2 62.3480 78.5553   3
   1 -18  -1 2177.23 235.719   5
   1 -18  -1 2582.05 245.875   6
  -1  18   1 2327.41 235.272   7
   1 -18  -1 2200.77 219.344   7
   1  18  -1 2608.33 222.661   7
   1  18  -1 2248.67 259.618   3
   1 -18   0 135.043 81.1511   5
  -1  18   0 137.894 72.4067   7
   1 -18   0 294.463 85.2398   6
  -1 -18   0 168.568 84.3836   6
   1 -18   0 113.623 58.9592   7
   1  18   0 83.4760 59.8335   7
  -1  18   0 185.459 96.1562   3
   1  18   0 204.435 111.432   3
  -1 -18  -1 6213.87 458.530   5
  -1 -18  -1 6344.82 500.743   6
   1 -18   1 5885.40 451.901   6
   1 -18   1 6549.55 490.926   5
  -1  18  -1 7692.46 477.769   7
   1 -18   1 6362.79 439.694   7
   1  18   1 7107.14 476.039   7
   1  18   1 8071.66 591.192   3
  -1  18  -1 6764.26 513.024   3
   1  18   2 2604.80 249.620   7
  -1  18  -2 2668.19 230.919   7
  -1 -18  -2 2735.54 277.898   6
  -1 -18  -2 2606.34 228.899   5
  -1  18  -2 2538.02 265.375   3
   1  18   3 10277.9 657.609   7
  -1  18  -3 10439.1 617.991   7
  -1 -18  -3 9828.49 699.166   6
   1 -18   3 10108.9 535.174   1
   1  18   3 9964.81 533.625   1
   1 -18   3 9627.07 577.665   4
  -1 -18  -3 9084.33 612.558   5
  -1  18  -3 10170.9 687.725   3
   1  18   3 10755.1 552.751   1
   1 -18   3 8609.56 591.512   2
   1  18   4 909.246 211.057   1
   1 -18   4 876.234 192.851   1
   1 -18   4 995.757 211.261   2
   1  18   4 1020.66 221.775   2
   1  18   4 4026.57 301.730   7
  -1 -18  -4 3166.95 314.681   6
  -1  18  -4 3680.49 225.430   7
   1 -18   4 2890.72 366.615   3
  -1 -18  -4 3119.35 240.750   5
   1 -18   4 3268.62 204.032   4
  -1  18  -4 3431.61 304.953   3
   1 -18   4 3787.06 185.964   1
   1  18   4 3646.28 182.122   1
  -1 -18  -5 2258.65 272.224   6
   1 -18   5 2174.44 148.638   4
  -1  18  -5 2264.19 243.234   3
   1  18   5 800.530 217.235   2
   1 -18   5 1286.27 190.745   1
   1  18   5 865.620 190.949   1
   1 -18   5 902.706 196.951   2
   1 -18   5 2696.24 295.973   3
   1 -18   6 25.3499 34.8785   4
  -1 -18  -6 111.982 112.841   6
   1  18   6-53.6396 128.839   2
   1  18   6-19.6742 99.1263   1
   1 -18   6-16.8770 57.3321   1
   1 -18   6 24.3847 82.8329   2
  -1  18  -7-9.31760 54.8200   2
  -1 -18  -7-24.1231 109.936   6
   1 -18   7 28.7552 92.6636   2
   1  18   7 68.4655 151.117   1
   1 -18   7 20.0018 80.3906   1
   1  18   7-31.6289 206.659   2
   1 -18   8 67.0787 114.234   2
   1 -18   8 187.519 107.151   1
   1  18   8 78.5125 140.808   1
   1  18   8 145.542 170.569   2
  -1  18  -8 221.518 87.8280   2
   1  18   9 41.6724 313.378   2
   1 -18   9 82.5818 106.722   1
   1  18   9-211.478 257.622   1
   1 -18   9 39.1191 139.450   2
  -1  18  -9 229.599 98.9214   2
   1  18  10 139.114 294.734   2
   1 -18  10 125.368 126.090   1
   1  18  10 136.919 226.722   1
   1 -18  10 44.4862 143.463   2
   1  18  11-50.0155 268.647   2
   1  18  11-75.6387 222.535   1
  -1  19  11-156.874 236.795   1
  -1  19  10 240.839 205.742   1
  -1  19   9-153.840 167.812   1
   1  19  -9 51.9493 77.6738   2
  -1  19   8 440.782 144.435   1
  -1 -19   8 187.882 117.384   1
   1  19  -8 348.506 105.233   2
  -1 -19   7 3828.36 312.107   1
  -1  19   7 4208.73 314.153   1
   1  19  -7 4240.73 321.439   2
   1 -19  -7 4470.37 396.049   7
  -1 -19   6 4558.61 286.180   1
  -1  19   6 4983.99 289.903   1
   1  19  -6 4173.89 263.889   7
   1 -19  -6 4315.13 386.938   7
   1  19  -6 3786.18 364.703   3
   1  19  -6 4469.32 315.209   2
   1 -19  -6 4638.13 305.026   2
   1  19  -5-5.84010 46.0998   2
   1 -19  -5-70.8580 111.863   5
  -1 -19   5 34.0272 29.3481   1
  -1  19   5 65.9677 34.8962   1
   1 -19  -5-15.8800 72.3705   7
   1  19  -5-23.2039 43.6198   7
   1  19  -5 47.1187 71.5786   3
  -1  19   5-64.6560 138.903   3
   1 -19  -5-4.64100 34.5402   2
   1  19  -4 4468.78 303.421   7
  -1  19   4 3263.38 339.793   7
   1 -19  -4 3997.85 353.302   7
   1 -19  -4 3199.39 329.211   5
  -1 -19   4 4249.49 246.537   1
  -1  19   4 4868.38 254.314   1
   1  19  -4 3390.69 339.236   3
  -1  19   4 4596.04 460.845   3
   1  19  -4 3753.95 258.285   2
   1 -19  -3 6485.10 486.622   5
  -1 -19   3 6084.56 379.151   4
   1 -19  -3 7140.23 497.558   7
  -1  19   3 7332.43 506.352   7
   1  19  -3 6263.35 496.041   3
  -1  19   3 6271.03 553.865   3
   1 -19  -2 6657.78 512.280   5
   1 -19  -2 7187.80 536.994   6
   1  19  -2 8404.40 500.428   7
  -1  19   2 7477.40 530.360   7
   1 -19  -2 6382.62 501.450   7
   1  19  -2 7330.66 550.776   3
   1 -19  -1 123.519 78.3708   5
   1 -19  -1 97.2516 71.9652   6
  -1  19   1 154.819 78.7554   7
   1 -19  -1 122.698 77.0882   7
   1  19  -1 185.420 77.8205   7
   1  19  -1 194.923 109.603   3
   1 -19   0 2478.24 256.157   5
   1 -19   0 1946.82 220.875   6
  -1 -19   0 2201.06 239.850   6
  -1 -19   0 2361.77 229.943   5
   1  19   0 2528.90 232.782   7
  -1  19   0 2523.11 239.489   7
   1 -19   0 2219.79 213.636   7
   1  19   0 2427.56 285.795   3
  -1  19   0 2261.79 271.075   3
   1 -19   1 993.055 159.067   5
  -1 -19  -1 992.215 141.490   5
  -1 -19  -1 933.087 165.001   6
   1 -19   1 776.510 124.213   6
  -1  19  -1 1037.66 143.153   7
   1  19   1 850.883 138.157   7
  -1  19  -1 862.745 157.932   3
   1  19   1 1434.39 256.336   3
   1 -19   2 799.618 148.316   5
  -1 -19  -2 736.145 120.660   5
  -1 -19  -2 485.900 126.999   6
  -1  19  -2 744.001 120.768   7
   1  19   2 723.641 135.051   7
   1  19   2 1039.76 260.668   3
  -1  19  -2 916.243 155.788   3
   1  19   3-13.2480 72.5623   7
  -1 -19  -3 18.6977 72.4162   6
  -1  19  -3 27.6835 56.0729   7
  -1 -19  -3-29.6650 58.1783   5
   1 -19   3 11.1490 37.8725   4
   1  19   3-158.097 228.630   3
  -1  19  -3-33.8259 79.1899   3
   1  19   4 281.406 110.108   1
   1 -19   4 116.050 73.3349   2
   1 -19   4 169.840 69.0392   1
   1  19   4 489.159 116.992   7
  -1  19  -4 377.399 75.5912   7
  -1 -19  -4 565.579 143.643   6
   1 -19   4 129.550 152.925   3
  -1  19  -4 523.384 127.254   3
  -1 -19  -4 300.880 83.1368   5
   1 -19   4 377.925 62.6159   4
   1  19   4 437.859 46.9331   1
   1 -19   4 480.881 49.7264   1
  -1  19  -5 35.9313 77.4719   3
   1 -19   5 213.908 52.8074   1
   1  19   5 181.059 47.2095   1
   1 -19   5 193.179 49.6501   4
  -1 -19  -5 279.973 120.386   6
   1 -19   5 41.0770 79.8162   2
   1  19   5 15.8130 85.1831   1
   1 -19   5 14.4092 58.2854   1
   1  19   5 108.081 95.0203   2
   1 -19   6 654.235 74.9794   4
  -1 -19  -6 717.440 168.483   6
   1 -19   6 182.127 103.589   2
   1 -19   6 220.870 110.920   1
   1  19   6 316.187 167.521   1
   1  19   7 499.710 208.187   2
   1 -19   7 668.011 165.578   1
   1 -19   7 585.407 182.931   2
   1  19   7 739.007 199.325   1
  -1 -19  -8 26.5406 110.415   6
   1  19   8-82.6110 250.988   1
   1 -19   8-24.9134 107.044   1
   1 -19   8-35.4944 126.452   2
   1  19   8-36.4072 287.379   2
  -1  19  -8 31.4191 66.5544   2
   1 -19   9 643.182 220.009   2
   1  19   9 163.406 247.958   2
   1  19   9 403.764 207.300   1
   1  19  10 264.078 272.087   2
   1  19  10 339.898 231.501   1
  -1  20  10 1150.27 222.094   1
  -1  20   9 843.061 175.694   1
   1 -20  -8 636.236 165.122   7
  -1  20   8 551.379 118.049   1
   1  20  -8 624.587 122.527   2
   1  20  -7-72.8939 86.9975   2
   1 -20  -7 76.4109 98.4117   7
  -1  20   7 44.4756 208.244   3
  -1 -20   7-23.0835 50.3675   1
  -1  20   7 5.70678 50.9274   1
  -1  20   6 1859.35 131.781   1
  -1 -20   6 1620.13 123.137   1
   1  20  -6 1316.47 113.453   7
   1 -20  -6 1349.78 208.304   7
   1  20  -6 1449.35 204.911   3
   1  20  -6 1225.15 144.763   2
  -1  20   6 1103.49 315.948   3
   1 -20  -5 2841.98 309.153   7
   1  20  -5 3294.93 237.481   7
  -1  20   5 3367.81 204.653   1
  -1 -20   5 3412.50 202.784   1
   1 -20  -5 2514.78 285.063   5
   1  20  -5 2645.63 296.287   3
   1 -20  -5 3048.50 206.632   2
  -1  20   5 3397.56 415.325   3
   1  20  -5 2936.53 219.323   2
  -1  20   4 110.889 88.5474   7
  -1  20   4 98.6859 17.7257   1
  -1 -20   4 66.1438 21.0701   1
   1 -20  -4 56.6459 74.6754   5
   1  20  -4 173.909 64.2856   7
   1 -20  -4 213.758 95.7518   7
   1  20  -4 16.1759 77.8531   3
  -1  20   4 198.953 122.510   3
  -1 -20   3 569.061 57.4122   4
   1 -20  -3 660.977 140.422   5
   1 -20  -3 747.589 151.459   6
   1  20  -3 644.630 107.533   7
   1 -20  -3 577.044 127.745   7
  -1  20   3 484.392 124.687   7
  -1  20   3 540.208 167.021   3
   1  20  -3 682.517 139.972   3
   1 -20  -2 23955.7 1576.99   5
   1 -20  -2 24965.0 1604.50   6
   1 -20  -2 26915.8 1579.55   7
  -1  20   2 27604.2 1601.53   7
   1  20  -2 29987.1 1563.60   7
   1  20  -2 27525.8 1627.71   3
   1 -20  -1 3811.53 339.936   5
   1 -20  -1 3710.72 333.449   6
   1  20  -1 4230.82 319.635   7
  -1  20   1 3804.82 331.156   7
   1 -20  -1 3585.15 314.018   7
   1  20  -1 3739.98 365.298   3
   1 -20   0 2685.21 278.272   5
   1 -20   0 2658.70 263.010   6
  -1 -20   0 2502.88 257.374   5
   1  20   0 3013.90 268.327   7
  -1  20   0 2902.79 269.583   7
  -1  20   0 3128.38 316.991   3
   1  20   0 3094.09 326.466   3
  -1 -20  -1 3239.60 283.286   5
  -1 -20  -1 2977.85 312.741   6
   1 -20   1 2898.91 304.119   5
   1 -20   1 3058.06 281.643   6
   1  20   1 3201.91 293.372   7
  -1  20  -1 3678.72 299.283   7
  -1  20  -1 3731.58 341.517   3
   1  20   1 3732.46 372.440   3
   1  20   2 1974.62 220.145   7
  -1  20  -2 2029.98 206.899   7
  -1 -20  -2 1772.55 197.385   5
  -1 -20  -2 1764.71 231.613   6
   1 -20   2 1897.07 230.892   5
  -1  20  -2 1683.88 228.595   3
   1  20   2 2654.10 340.340   3
   1  20   3 10179.9 642.530   7
   1 -20   3 8784.78 544.370   4
  -1 -20  -3 8616.33 589.141   5
   1  20   3 6614.44 749.514   3
  -1  20  -3 8631.48 652.667   3
  -1  20  -3 10601.5 604.127   7
  -1 -20  -3 8736.88 668.042   6
  -1 -20  -4 4858.22 455.583   6
  -1  20  -4 5274.74 354.434   7
   1  20   4 5682.67 295.473   1
   1 -20   4 4367.78 307.464   1
  -1 -20  -4 4526.63 367.000   5
  -1  20  -4 5035.29 437.840   3
   1 -20   4 4747.51 326.859   4
   1  20   4 4863.55 287.424   1
   1 -20   4 5334.62 291.038   1
  -1  20  -5 771.021 157.287   3
   1 -20   5 609.989 69.4336   1
   1  20   5 566.877 67.2322   1
   1 -20   5 479.002 70.3544   4
  -1 -20  -5 675.501 162.494   6
   1 -20   5 213.333 85.0214   1
   1 -20   5 266.688 98.1849   2
   1  20   5 367.322 128.326   1
   1 -20   6 140.768 76.2634   1
   1  20   6 276.235 139.198   2
   1  20   6 364.795 144.712   1
   1 -20   6 46.1763 79.0617   2
   1 -20   7 105.523 94.0690   1
   1 -20   7 173.684 120.893   2
   1  20   7 110.164 180.262   2
   1  20   7 186.240 158.510   1
   1  20   8 399.836 276.872   1
   1  20   8 358.350 293.482   2
   1  20   9 183.277 227.605   1
   1  20   9 258.880 302.751   2
  -1  21   8 2760.28 201.629   1
  -1  21   8 609.709 317.759   3
   1 -21  -7 238.344 111.295   7
   1  21  -7 141.845 80.7652   2
  -1  21   7 190.523 63.6347   1
  -1  21   7 210.875 283.087   3
   1 -21  -6 5525.04 450.051   7
   1  21  -6 4240.20 297.791   7
  -1  21   6 5584.23 308.430   1
   1  21  -6 4250.90 409.347   3
   1  21  -6 5152.79 333.191   2
  -1  21   6 5251.32 566.837   3
  -1  21   5 942.020 80.1913   1
   1 -21  -5 874.274 155.705   5
   1  21  -5 895.759 109.539   7
   1 -21  -5 756.752 157.315   7
   1  21  -5 919.023 165.976   3
   1  21  -5 782.521 83.8473   2
   1 -21  -4 470.507 122.624   5
   1 -21  -4 242.292 116.148   6
   1 -21  -4 414.968 117.642   7
   1  21  -4 312.998 77.5675   7
   1  21  -4 288.877 103.188   3
  -1  21   4 326.264 151.159   3
   1 -21  -3 382.072 113.181   7
   1  21  -3 517.680 102.625   7
   1 -21  -3 293.877 110.949   5
   1 -21  -3 351.811 124.034   6
  -1  21   3 318.767 109.892   7
  -1 -21   3 316.774 43.4881   4
   1  21  -3 410.454 119.115   3
  -1  21   3 489.258 155.406   3
   1 -21  -2 145.308 97.0391   5
  -1  21   2 242.707 94.4480   7
   1 -21  -2 218.964 91.3369   6
   1 -21  -2 190.647 89.8647   7
   1  21  -2 341.575 93.2966   7
   1  21  -2 289.237 113.925   3
   1 -21  -1 496.717 123.677   5
   1 -21  -1 676.872 135.623   6
  -1  21   1 462.650 121.101   7
   1 -21  -1 530.412 113.386   7
   1  21  -1 675.945 123.838   7
   1  21  -1 593.244 145.605   3
   1 -21   0 8753.15 648.528   5
  -1 -21   0 8527.39 623.016   5
   1 -21   0 7974.02 620.062   6
   1  21   0 10310.1 636.299   7
  -1  21   0 9546.83 639.939   7
  -1  21   0 9536.46 690.436   3
   1  21   0 11052.8 730.140   3
  -1 -21  -1 2680.19 254.313   5
   1 -21   1 2109.60 259.087   5
  -1 -21  -1 2388.38 275.662   6
   1 -21   1 2136.96 235.373   6
   1  21   1 2828.24 267.982   7
  -1  21  -1 2842.68 261.639   7
   1  21   1 2920.98 327.616   3
  -1  21  -1 2576.96 286.453   3
  -1 -21  -2 1035.72 148.799   5
   1 -21   2 1186.06 189.231   5
  -1 -21  -2 871.015 173.630   6
  -1  21  -2 1122.98 156.933   7
   1  21   2 1058.74 164.565   7
  -1  21  -2 1069.47 181.021   3
   1  21   2 1446.04 249.020   3
  -1 -21  -3 40.7001 81.8256   6
  -1  21  -3 116.284 70.9548   7
   1 -21   3 17.7066 35.9453   4
   1  21   3 98.1290 144.888   3
  -1  21  -3-18.7702 80.6851   3
  -1 -21  -3 145.013 77.6908   5
  -1 -21  -4 5843.07 440.304   5
   1 -21   4 6196.74 395.363   4
  -1  21  -4 6596.05 521.160   3
  -1  21  -4 6485.47 424.443   7
  -1 -21  -4 6390.81 538.474   6
   1  21   5 254.783 41.2395   1
  -1 -21  -5 257.869 118.907   6
   1  21   5 333.491 73.8845   1
  -1  21  -5 137.465 95.3319   3
   1  21   6 3903.53 247.850   1
  -1 -21  -6 4142.65 422.284   6
   1  21   7 2064.37 372.401   1
   1  21   7 2480.31 398.237   2
   1  21   8 26.0626 187.833   1
   1  21   8 114.783 204.494   2
  -1  22   7 507.123 261.315   3
  -1  22   7 222.317 56.7075   1
   1 -22  -6 827.634 191.556   6
  -1  22   6 797.415 79.6553   1
   1 -22  -6 844.387 169.104   7
  -1  22   6 1072.02 274.649   3
   1  22  -6 663.029 154.087   3
   1 -22  -5 11777.0 821.216   7
   1  22  -5 12789.9 725.575   7
   1 -22  -5 10637.8 788.981   5
   1 -22  -5 12247.2 867.839   6
   1  22  -5 10709.2 804.980   3
  -1  22   5 13752.6 948.184   3
   1 -22  -4 197.660 100.114   5
   1 -22  -4 166.921 103.451   6
   1  22  -4 250.134 79.5159   7
   1 -22  -4 216.934 105.250   7
  -1  22   4 354.638 163.728   3
   1  22  -4 267.175 107.243   3
   1  22  -3 16198.7 905.457   7
   1 -22  -3 14412.9 940.560   7
   1 -22  -3 12786.8 923.864   5
   1 -22  -3 13165.4 958.781   6
   1  22  -3 15383.3 971.167   3
  -1  22   3 15637.7 1039.10   3
   1 -22  -2 212.028 105.741   5
   1 -22  -2 420.754 123.390   6
  -1  22   2 303.135 109.903   7
   1  22  -2 436.558 100.086   7
   1 -22  -2 352.013 107.423   7
   1  22  -2 317.839 115.052   3
   1 -22  -1 4571.89 403.241   5
   1 -22  -1 4539.27 403.677   6
  -1 -22   1 4284.73 389.122   5
  -1  22   1 5638.62 422.405   7
   1  22  -1 5485.64 393.865   7
   1  22  -1 4944.02 442.984   3
  -1 -22   0 27.5692 67.9486   5
   1 -22   0 229.278 107.065   5
  -1  22   0 28.7460 74.1293   7
   1 -22   0 117.895 76.0017   6
   1  22   0 39.0128 75.3092   7
  -1  22   0 102.069 98.1297   3
   1  22   0 21.4420 86.2532   3
  -1 -22  -1 2058.12 227.683   5
   1 -22   1 2062.35 252.367   5
  -1 -22  -1 1843.49 244.890   6
   1 -22   1 1944.72 219.229   6
  -1  22  -1 2371.55 242.143   7
   1  22   1 2506.37 244.454   7
   1  22   1 2238.36 293.580   3
  -1  22  -1 2172.27 267.714   3
  -1 -22  -2 24.1827 69.9948   5
  -1 -22  -2 40.1745 80.7785   6
  -1  22  -2 62.2363 70.8006   7
   1  22   2 144.653 86.5543   7
   1  22   2-25.4882 119.370   3
  -1  22  -2 58.0489 85.7395   3
  -1  22  -3 189.148 79.1432   7
  -1 -22  -3 191.748 114.957   6
   1 -22   3 200.290 51.6899   4
  -1  22  -3 176.819 95.0203   3
  -1 -22  -3 211.739 85.4767   5
  -1 -22  -4 1070.40 154.492   5
  -1  22  -4 1663.44 232.587   3
  -1 -22  -4 1292.58 223.753   6
  -1  22  -4 1440.75 154.482   7
   1  22   5 348.556 41.3945   1
  -1 -22  -5 459.122 150.686   6
   1  22   5 462.933 42.7381   1
  -1  22  -5 450.669 140.856   3
  -1 -22  -6 1629.16 268.735   6
   1  22   6 1922.87 183.574   1
  -1  23   6 3163.52 416.335   3
   1  23  -6 2398.46 300.996   3
   1 -23  -6 3326.82 370.298   6
   1 -23  -5 2095.68 283.011   6
   1  23  -5 1966.33 182.932   7
   1 -23  -5 1389.81 214.358   5
   1  23  -5 1931.94 245.178   3
  -1  23   5 2383.39 340.106   3
   1 -23  -4 15.7331 84.4999   5
   1  23  -4-9.39895 58.8701   7
   1 -23  -4 21.5656 100.974   6
  -1  23   4-25.8295 117.713   3
   1  23  -4 55.9875 89.6515   3
   1 -23  -3 47.7119 92.0115   5
   1  23  -3 43.3874 64.8920   7
   1 -23  -3 39.6458 92.8283   6
   1  23  -3-18.7674 83.1345   3
  -1  23   3 73.7053 118.033   3
   1 -23  -2 126.393 93.0570   5
   1  23  -2 106.941 75.6384   7
   1 -23  -2 55.0593 73.8949   6
   1  23  -2 58.2833 86.1558   3
   1 -23  -1 2047.03 256.060   5
   1  23  -1 2545.08 245.036   7
  -1  23   1 2292.73 258.993   7
   1 -23  -1 2112.20 255.126   6
  -1 -23   1 2315.98 252.517   5
   1  23  -1 2429.98 294.858   3
   1 -23   0 1062.19 186.115   5
  -1 -23   0 1071.47 170.940   5
   1  23   0 1261.75 177.884   7
  -1  23   0 1251.63 182.948   7
   1 -23   0 1004.26 173.903   6
  -1  23   0 1431.18 213.849   3
   1  23   0 1081.85 211.847   3
  -1 -23  -1-27.4599 80.7791   5
   1  23   1 28.6934 68.9188   7
  -1  23  -1 20.3372 78.7651   3
   1  23   1-94.8533 127.360   3
   1 -23   1 13.5326 76.9182   6
  -1 -23  -1-18.8202 75.6410   6
  -1  23  -1 28.5603 76.6959   7
  -1 -23  -2 203.346 92.3941   5
  -1  23  -2 243.260 115.872   3
  -1 -23  -2 41.3675 86.9165   6
  -1  23  -2 393.045 106.954   7
  -1 -23  -3 234.092 91.2454   5
  -1  23  -3 371.553 128.424   3
   1  23   3 491.226 167.951   3
  -1 -23  -3 269.314 119.234   6
  -1  23  -3 315.031 95.2121   7
  -1 -23  -4 6643.35 502.929   5
  -1  23  -4 7414.24 486.227   7
  -1 -23  -4 8066.05 626.275   6
  -1  23  -4 7355.51 586.939   3
  -1  23  -5 1427.76 223.297   3
  -1 -23  -5 1429.29 243.997   6
   1  24  -6-19.9392 93.3645   3
   1 -24  -5 1755.05 234.848   5
  -1  24   5 2091.82 323.335   3
   1  24  -5 2069.70 264.136   3
   1 -24  -5 1725.15 265.372   6
   1 -24  -4 81.3864 83.8594   5
  -1  24   4-263.593 169.888   3
   1  24  -4 38.9550 83.6950   3
   1  24  -4-30.1044 66.4551   7
   1 -24  -4-22.1569 98.1364   6
   1 -24  -3 2991.16 341.195   6
   1  24  -3 3816.95 302.526   7
   1 -24  -3 3069.80 323.848   5
   1  24  -3 2999.12 332.317   3
  -1  24   3 3883.36 404.693   3
   1 -24  -2 707.660 157.170   5
   1  24  -2 1091.37 154.138   7
   1 -24  -2 841.063 171.746   6
   1  24  -2 1185.26 200.581   3
   1 -24  -1 3030.51 320.165   5
   1  24  -1 3706.46 311.577   7
  -1 -24   1 2922.21 310.116   5
   1 -24  -1 2979.04 319.186   6
   1  24  -1 3361.32 356.494   3
  -1 -24   0 3162.60 324.228   5
  -1  24   0 4021.98 352.774   7
   1  24   0 3787.45 331.916   7
   1  24   0 4261.96 404.312   3
  -1  24   0 3618.70 380.967   3
   1 -24   0 3032.47 323.134   6
  -1 -24  -1 715.162 142.304   5
  -1  24  -1 530.264 159.773   3
   1  24   1 585.982 169.244   3
  -1  24  -1 644.381 135.980   7
  -1 -24  -2 3935.87 415.866   6
  -1  24  -2 5029.82 393.388   7
  -1 -24  -2 4247.70 373.151   5
  -1  24  -2 5504.89 457.859   3
   1  24   2 4867.76 480.189   3
  -1 -24  -3 284.101 92.4486   5
  -1  24  -3 367.682 138.434   3
   1  24   3 481.082 185.638   3
  -1  24  -3 304.285 100.930   7
  -1 -24  -3 231.599 127.922   6
  -1 -24  -4 269.130 94.7179   5
  -1  24  -4 174.339 115.397   3
  -1 -24  -4 269.651 132.285   6
  -1 -24  -5 1214.01 229.614   6
   1 -25  -4 503.069 136.861   5
   1  25  -4 346.196 122.134   3
   1 -25  -4 526.288 159.157   6
   1 -25  -3 1845.57 263.142   6
   1  25  -3 2015.68 214.941   7
   1 -25  -3 1897.92 248.163   5
   1  25  -3 1957.73 260.663   3
  -1  25   3 2342.06 317.402   3
   1  25  -2-13.1260 74.6131   7
   1  25  -2 145.321 104.599   3
   1 -25  -2-19.8548 90.4887   6
   1  25  -1 7177.32 495.079   7
   1  25  -1 6775.71 555.157   3
  -1 -25   0 2119.94 255.778   5
  -1  25   0 2521.40 276.342   7
   1 -25   0 2058.95 252.163   6
  -1  25   0 2301.16 295.663   3
   1  25   0 2406.36 311.052   3
  -1  25  -1 607.828 143.982   7
   1  25   1 521.737 179.357   3
  -1  25  -1 684.244 163.371   3
  -1 -25  -1 416.529 123.007   5
  -1 -25  -2 1150.86 208.822   6
  -1  25  -2 1439.54 191.440   7
   1  25   2 1297.54 250.906   3
  -1  25  -2 1301.70 222.227   3
  -1 -25  -2 874.067 160.871   5
  -1 -25  -3 1088.70 217.284   6
  -1  25  -3 1315.74 178.832   7
  -1  25  -3 1599.99 241.917   3
  -1 -25  -3 1424.45 187.079   5
  -1 -25  -4 332.947 146.660   6
   1 -26  -4 95.3118 114.578   6
   1 -26  -3 640.278 164.461   6
   1 -26  -2 328.770 126.027   6
   1  26  -2 313.410 106.929   7
   1 -26  -1 1955.26 260.330   6
   1 -26   0 135.464 98.2177   6
  -1 -26  -1 15.3711 91.9952   5
  -1  26  -1 145.350 96.6501   7
  -1 -26  -2 1758.66 214.260   5
  -1  26  -2 1572.18 211.595   7
  -1 -26  -2 1336.26 233.593   6
  -1 -26  -3 2709.81 335.009   6
   1 -27  -3-45.5785 97.9478   6
   1 -27  -2 1563.36 246.947   6
   1 -27  -1 58.6152 116.895   6
   1 -28  -2 264.642 134.752   6
   1 -28  -1 19.8285 118.593   6
   2   0 -14 106.305 104.395   4
   2   0 -13 34.0370 103.417   4
   2   0 -13 11.8133 70.6604   7
  -2   0  12 1949.98 455.873   2
  -2   0  12 1353.44 360.651   1
  -2   0  11-11.5362 64.4010   7
   2   0 -11-10.6378 55.9924   7
  -2   0  11-83.3085 141.496   1
   2   0 -10 6001.45 455.269   2
  -2   0  10 5259.28 379.651   7
   2   0 -10 6719.78 393.856   7
   2   0  -9-15.7477 81.1607   2
  -2   0   9-52.3752 78.8006   7
   2   0  -9-27.8322 58.1586   7
  -2   0   9-95.6996 178.066   2
  -2   0   9-35.5394 120.745   1
   2   0  -8 29188.6 1199.34   2
  -2   0   8 5984.06 1131.28   2
  -2   0   8 22438.3 1096.76   7
   2   0  -8 27347.1 1103.08   7
  -2   0   8 7112.82 1110.26   1
   2   0  -7-12.3428 62.1863   2
  -2   0   7 27.0427 47.4357   7
   2   0  -7 15.7848 38.8500   7
  -2   0   7-28.7661 151.376   1
  -2   0   7-77.6707 181.833   2
  -2   0   6 7437.34 436.438   7
   2   0  -6 8366.83 436.545   7
  -2   0   5-22.3481 40.0142   7
   2   0  -5-6.75508 29.9242   7
   2   0  -5 11.3276 65.5280   2
  -2   0   5 22.7379 69.0849   1
  -2   0   5-27.7375 78.8316   2
  -2   0   4 556.904 78.3586   7
  -2   0   4 290.937 104.645   1
   2   0  -4 806.655 138.875   2
  -2   0   4 384.473 114.344   2
   2   0  -4 859.552 91.5836   7
  -2   0   3-49.4549 62.8764   1
   2   0  -3-19.6515 63.3476   2
   2   0  -3-14.5566 58.5276   1
   2   0  -2 4097.94 364.120   1
  -2   0   2 6819.30 344.483   1
   2   0  -1 25.8431 18.9526   1
  -2   0   1 5.24161 18.2624   1
  -2   0   0 39848.9 2121.59   1
   2   0   0 38039.4 2119.33   1
   2   0   0 40098.0 2144.38   5
   2   0   1 13.3278 24.8005   5
   2   0   1 3.44486 23.6980   4
  -2   0  -1-6.74793 21.7498   4
   2   0   1 32.7301 27.1734   1
   2   0   2 492449. 27207.4   2
  -2   0  -2 525247. 27207.7   4
   2   0   2 503925. 27205.4   4
   2   0   2 521405. 27194.3   5
   2   0   2 490898. 27200.8   6
   2   0   3-5.67550 25.1410   2
  -2   0  -3 16.5918 36.1397   2
  -2   0  -3 10.5668 27.2218   6
   2   0   3 21.3918 27.5544   4
  -2   0  -4 180.227 52.8024   2
   2   0   4 230.195 57.5664   2
  -2   0  -4 141.780 45.4165   6
  -2   0  -5-26.3595 60.4344   2
   2   0   5-33.4956 57.5967   2
   2   0   5 9.12671 24.9966   7
  -2   0  -5 7.24534 33.9256   6
  -2   0  -6 11575.6 669.130   6
   2   0   6 9885.56 621.259   7
   2   0   6 9852.55 666.583   2
  -2   0  -6 11822.2 686.212   4
  -2   0  -6 11260.1 689.105   2
   2   0   7-78.5119 55.2315   2
  -2   0  -7-24.3157 56.9459   2
   2   0   7-10.9620 32.8164   7
  -2   0  -7-34.3186 56.3315   4
  -2   0  -7-19.8234 46.4340   6
  -2   0  -8 442.694 113.002   2
   2   0   8 391.903 99.0349   2
   2   0   8 332.615 63.5006   7
  -2   0  -8 479.465 105.165   4
  -2   0  -8 339.526 83.9866   6
  -2   0  -9-15.6249 80.4919   2
   2   0   9-56.0635 75.2767   2
   2   0   9 13.2430 39.6011   7
  -2   0  -9 14.4456 65.8328   4
  -2   0  -9 25.4026 62.5214   6
   2   0  10 4190.84 359.082   2
  -2   0 -10 4713.39 369.967   6
  -2   0 -10 5011.50 391.452   4
   2   0  11 17.4051 89.6643   2
  -2   0 -11-15.2452 80.2268   6
   2   0  11-8.01997 53.1081   7
  -2   0 -11-34.8020 87.6727   4
   2   0  12 385.893 146.730   2
  -2   0 -12 300.537 120.688   4
  -2   0 -12 329.550 117.423   6
  -2   0 -13 20.1620 103.881   4
  -2   0 -13 52.0936 95.1272   6
   2   1 -14 873.490 173.811   4
   2  -1 -14 1137.57 197.277   4
   2   1 -13 2878.53 304.819   4
   2  -1 -13 3172.23 322.934   4
  -2  -1  13 2797.30 265.544   3
   2  -1 -13 3344.42 290.084   7
   2   1 -13 3059.12 274.109   7
  -2  -1  12 57.2735 163.571   2
  -2  -1  12-45.0131 153.753   1
   2   1 -12 520.022 107.552   7
   2  -1 -12 375.073 109.161   7
   2   1 -12 260.154 107.751   4
  -2   1  12 316.648 97.5532   7
  -2  -1  12 408.141 101.837   3
  -2   1  11 601.938 120.104   7
   2   1 -11 772.873 113.596   7
   2  -1 -11 781.730 123.220   7
  -2  -1  11 249.329 163.006   1
  -2   1  11 41.7635 137.046   1
   2  -1 -10 5575.76 401.516   2
   2   1 -10 5119.83 394.167   2
  -2   1  10 3982.20 310.235   7
  -2  -1  10 3751.42 296.029   7
   2  -1 -10 4843.83 320.129   7
   2   1 -10 4949.47 309.380   7
  -2  -1  10 888.582 320.361   1
  -2   1  10 854.475 304.803   1
   2  -1  -9-15.6669 73.3589   2
   2   1  -9 79.0712 91.4811   2
  -2  -1   9 9.78954 54.6454   7
  -2   1   9 21.7112 62.7991   7
   2  -1  -9-9.81078 62.3502   7
   2   1  -9 17.4010 45.7905   7
  -2  -1   9-141.775 152.292   1
  -2  -1   9-47.7708 198.738   2
  -2   1   9-35.6446 153.154   1
  -2  -1   8 3939.11 779.354   2
   2  -1  -8 16589.4 815.988   2
   2   1  -8 16581.7 819.321   2
  -2   1   8 12690.5 729.741   7
  -2  -1   8 12919.2 721.226   7
   2   1  -8 15901.0 730.217   7
   2  -1  -8 15484.7 739.418   7
  -2  -1   8 4525.17 756.548   1
  -2   1   8 4068.16 752.561   1
   2  -1  -7 12803.9 643.376   2
   2   1  -7 12595.8 642.022   2
  -2  -1   7 9538.11 561.821   7
  -2   1   7 10528.4 578.979   7
   2   1  -7 12387.4 572.479   7
   2  -1  -7 11945.3 583.425   7
  -2  -1   7 2868.35 608.559   2
  -2  -1   7 3183.22 581.778   1
  -2   1   7 3261.49 588.063   1
   2   1  -6 31.9357 54.8389   2
   2  -1  -6 31.6368 53.1316   2
  -2  -1   6-15.3578 42.8599   7
  -2   1   6 25.5449 45.7324   7
   2   1  -6-6.86613 32.9836   7
   2  -1  -6 15.3450 39.5249   7
  -2  -1   6-25.1537 66.1832   1
  -2   1   6-25.3267 76.9475   1
  -2   1   5 11925.1 1477.30   2
   2  -1  -5 46552.4 1552.91   2
  -2  -1   5 11790.9 1476.73   2
   2   1  -5 45965.4 1553.91   2
  -2   1   5 32087.0 1443.24   7
  -2  -1   5 31516.7 1429.79   7
  -2   1   5 8877.91 1423.52   1
  -2  -1   5 8903.43 1424.76   1
   2   1  -5 36389.6 1436.55   7
   2  -1  -5 36825.6 1446.48   7
  -2   1   4 19.5781 63.1518   1
   2   1  -4 81.0675 60.3949   2
   2  -1  -4 176.509 77.1335   2
  -2   1   4 42.1442 64.0816   2
  -2  -1   4-21.3098 64.8031   2
  -2  -1   4-19.4298 69.2765   1
   2   1  -4 105.322 41.1179   7
   2  -1  -4 72.4251 34.7595   7
  -2   1   4 91.7840 42.9916   7
  -2  -1   3 78645.0 2878.53   1
  -2   1   3 73079.6 2882.58   1
   2   1  -3 28174.9 2820.39   1
   2  -1  -3 29173.8 2821.97   1
   2   1  -3 79759.9 2819.80   7
  -2   1   3 78616.8 2830.15   7
   2   1  -3 25979.5 2834.02   2
   2  -1  -3 27323.5 2841.95   2
   2   1  -2 7.78860 42.6948   1
  -2  -1   2 14.0647 15.5045   1
  -2   1   2 73.4064 20.6419   1
  -2   1   1 45595.9 2406.36   5
  -2  -1   1 46168.0 2368.93   1
   2  -1  -1 43218.1 2362.19   1
   2   1  -1 41433.8 2360.92   1
  -2   1   1 45912.7 2369.36   1
   2  -1  -1 42623.8 2355.12   3
   2   1   0 3533.13 217.521   1
   2  -1   0 3608.75 217.586   1
  -2   1   0 3720.21 219.600   1
  -2  -1   0 3751.78 219.479   1
   2  -1   0 3565.33 240.990   5
  -2  -1   0 3582.41 220.651   4
   2  -1   0 3637.69 224.559   4
   2  -1   1 533878. 29024.0   5
  -2   1  -1 542331. 29017.7   4
  -2  -1  -1 519707. 29010.8   5
   2   1   1 556184. 29014.8   5
   2  -1   1 533442. 29019.3   4
  -2  -1  -1 549914. 29020.2   4
   2   1   1 538643. 29010.9   1
   2  -1   1 556737. 29011.7   1
   2   1   2 2182.13 168.019   6
   2  -1   2 2283.51 159.663   6
   2  -1   2 2281.80 163.047   5
   2  -1   2 2073.17 163.688   4
  -2   1  -2 2263.07 166.761   4
  -2  -1  -2 2465.12 173.256   4
   2   1   2 2259.75 168.979   4
   2  -1   2 2348.43 171.303   2
   2   1   2 2368.47 170.268   2
   2   1   2 2381.91 152.447   5
  -2   1  -3 17508.6 973.709   2
   2   1   3 15803.8 967.836   2
  -2  -1  -3 17040.3 972.332   2
   2  -1   3 15681.2 967.966   2
  -2  -1  -3 18028.8 978.305   4
   2  -1   3 16554.1 967.503   4
  -2  -1  -3 18828.8 982.837   6
   2  -1   4 1425.91 140.924   2
   2   1   4 1424.03 139.516   2
   2   1   4 1381.23 120.518   7
  -2  -1  -4 1417.65 141.273   2
  -2   1  -4 1489.30 145.099   2
  -2   1  -4 1465.45 128.626   6
  -2  -1  -4 1481.92 139.200   6
   2  -1   5 33.5330 45.0464   2
   2   1   5 8.37504 43.1666   2
  -2  -1  -5 70.1047 51.5759   2
  -2   1  -5-8.80667 50.9617   2
   2   1   5 14.9859 27.3958   7
   2  -1   5 49.1743 26.4474   7
  -2   1  -5 65.4628 46.5317   4
  -2   1  -5 25.9432 32.7071   6
  -2  -1  -5 8.04376 38.6658   6
  -2   1  -6 10604.3 619.047   6
  -2  -1  -6 10261.4 635.808   6
   2   1   6 9322.14 588.924   7
   2  -1   6 9882.54 580.935   7
   2   1   6 9115.47 628.541   2
   2  -1   6 9028.81 626.179   2
  -2   1  -6 10758.1 640.211   4
  -2  -1  -6 10627.7 651.501   2
  -2   1  -6 10814.7 652.958   2
   2  -1   7 751.932 119.017   2
   2   1   7 908.876 130.078   2
  -2  -1  -7 774.676 127.777   2
  -2   1  -7 816.377 133.750   2
   2   1   7 899.930 97.7635   7
   2  -1   7 643.951 82.1103   7
  -2   1  -7 1091.75 139.633   4
  -2  -1  -7 796.700 125.798   4
  -2   1  -7 1007.21 121.030   6
  -2  -1  -7 915.738 129.185   6
   2  -1   8 101.181 68.0407   2
  -2  -1  -8-13.8274 68.1770   2
  -2   1  -8 111.046 80.3895   2
   2  -1   8 50.1550 35.1236   7
   2   1   8 52.7143 42.6480   7
  -2  -1  -8 107.674 76.6020   4
  -2   1  -8 137.536 74.8808   4
  -2  -1  -8 158.673 69.4866   6
  -2   1  -8 103.605 56.8812   6
  -2   1  -9 3005.25 266.561   6
  -2  -1  -9 3227.12 286.211   6
   2  -1   9 2531.62 209.651   7
   2   1   9 2495.95 218.402   7
   2  -1   9 3204.89 287.362   2
  -2   1  -9 2902.19 279.845   4
  -2  -1  -9 3822.99 313.029   4
  -2   1  -9 3527.39 310.609   2
  -2  -1  -9 2800.80 286.333   2
   2  -1  10 2578.78 266.785   2
   2  -1  10 2283.87 199.104   7
   2   1  10 2385.94 210.337   7
  -2   1 -10 2870.25 283.252   4
  -2  -1 -10 2888.12 288.869   4
  -2  -1 -10 2844.16 274.421   6
  -2   1 -10 3045.01 270.873   6
   2  -1  11 156.663 104.220   2
   2   1  11 137.008 65.2225   7
  -2   1 -11 113.245 82.0286   6
   2  -1  11 59.4190 56.0600   7
  -2  -1 -11 65.1961 94.4085   6
  -2  -1 -11 53.6025 92.1736   4
  -2   1 -11 67.7805 92.9395   4
   2  -1  12 8468.44 660.027   2
  -2  -1 -12 8816.23 647.187   4
  -2   1 -12 8622.86 637.356   4
  -2  -1 -12 7698.80 618.748   6
  -2   1 -12 8453.39 608.165   6
  -2   1 -13 153.942 111.376   4
  -2  -1 -13 18.6367 98.1470   6
   2   2 -14-32.7734 112.721   4
   2  -2 -13 795.292 148.002   7
   2   2 -13 745.001 156.299   4
  -2  -2  13 582.453 123.670   3
  -2  -2  12-114.330 212.725   2
   2   2 -12 136.529 72.6128   7
   2  -2 -12 89.9390 80.5089   7
   2   2 -12 58.1415 81.1633   4
  -2  -2  12 10.4951 73.9618   3
  -2   2  12 53.6458 67.6112   7
  -2   2  11 3429.41 295.298   7
   2   2 -11 4241.33 275.125   7
   2  -2 -11 4009.66 297.524   7
  -2  -2  11 3859.28 274.780   3
  -2   2  10 1031.65 148.330   7
   2  -2 -10 1040.27 144.587   7
   2   2 -10 1473.44 146.334   7
   2  -2 -10 1214.72 197.599   2
  -2  -2  10 1197.65 139.083   3
   2  -2  -9 5652.70 395.070   2
   2   2  -9 5291.71 311.936   7
   2  -2  -9 5369.90 337.915   7
  -2   2   9 4265.09 324.449   7
  -2  -2   9 1192.63 366.972   2
  -2  -2   9 1128.48 331.972   1
   2  -2  -8 37211.5 1627.41   2
  -2  -2   8 8471.43 1575.41   2
   2   2  -8 35758.6 1529.17   7
   2  -2  -8 36007.2 1560.69   7
  -2   2   8 29757.6 1548.83   7
  -2  -2   8 10212.0 1563.52   1
   2  -2  -7 2037.24 199.291   2
   2  -2  -7 1657.52 159.808   7
   2   2  -7 1733.08 147.111   7
  -2   2   7 1528.52 161.831   7
   2  -2  -6 2308.42 209.529   2
   2   2  -6 2057.90 173.361   7
   2  -2  -6 2334.28 191.704   7
  -2   2   6 1794.93 184.528   7
  -2   2   5 83234.3 3927.17   7
   2   2  -5 89143.2 3909.05   7
   2  -2  -5 90625.1 3923.08   7
  -2  -2   5 29057.0 3942.89   2
   2  -2  -5 109646. 4008.28   2
  -2  -2   5 83500.4 3869.00   3
  -2  -2   5 22245.7 3901.24   1
   2  -2  -4 40887.2 2241.33   2
  -2   2   4 40460.5 2156.15   7
   2   2  -4 42090.0 2140.12   7
  -2  -2   4 44105.8 2102.03   3
  -2   2   3 36893.3 1750.56   7
   2   2  -3 35108.3 1730.83   7
   2  -2  -3 12445.7 1751.99   2
  -2  -2   3 37360.1 1688.48   3
  -2  -2   3 36960.2 1782.27   1
   2  -2  -3 14224.4 1738.30   1
  -2   2   2 25400.4 1439.26   5
  -2   2   2 26742.7 1378.48   3
   2   2  -2 24697.8 1367.78   3
   2  -2  -2 19368.9 1420.15   1
  -2  -2   2 29770.8 1390.73   1
   2  -2  -2 24156.4 1414.41   7
  -2   2   2 23334.8 1415.25   7
   2  -2  -1 9272.26 528.965   3
   2  -2  -1 8894.40 566.126   5
  -2   2   1 9838.96 571.644   5
   2  -2  -1 9011.06 558.243   7
  -2   2   1 9406.20 529.496   3
   2  -2  -1 9370.06 528.500   1
  -2  -2   1 10091.6 536.261   1
   2  -2   0 72.5779 22.6037   3
   2  -2   0 57.1521 35.2858   5
  -2  -2   0 83.0651 21.6390   4
  -2  -2   0 72.7469 22.8441   1
   2  -2   0 67.1137 20.6399   1
   2  -2   1 59998.3 3363.42   5
  -2   2  -1 62272.0 3352.25   4
   2   2   1 63184.7 3345.41   5
  -2  -2  -1 61938.7 3340.48   5
   2   2   1 58693.0 3369.08   6
  -2  -2  -1 61866.7 3354.82   4
   2  -2   1 59531.4 3352.73   4
   2  -2   1 65404.1 3346.69   1
   2  -2   2 23496.6 1280.13   6
   2   2   2 23125.7 1303.59   6
   2   2   2 23096.4 1299.81   4
   2  -2   2 22451.2 1292.71   4
  -2  -2  -2 24245.7 1302.51   4
   2  -2   2 22990.7 1297.54   2
   2   2   2 23400.8 1269.35   5
   2  -2   3 782.482 92.5867   2
  -2  -2  -3 854.167 96.0054   2
   2  -2   3 936.014 94.4292   4
  -2  -2  -3 1095.16 107.058   4
  -2  -2  -3 1029.48 108.726   6
   2  -2   4 265.710 60.0351   2
  -2  -2  -4 236.946 59.0266   2
   2   2   4 218.629 48.8879   7
   2  -2   4 200.114 46.3371   4
  -2  -2  -4 231.960 58.8557   4
  -2  -2  -4 344.947 65.4879   6
  -2   2  -4 199.153 43.1358   6
  -2   2  -5 2163.37 159.360   6
  -2  -2  -5 2101.69 183.634   6
   2   2   5 1686.47 148.134   7
   2  -2   5 1696.40 133.618   7
   2  -2   5 1747.72 171.517   2
  -2   2  -5 2176.45 178.948   4
  -2  -2  -5 1821.84 176.538   2
  -2  -2  -6 20.7778 63.1519   2
   2  -2   6 9.73782 46.8122   2
   2   2   6 11.9536 33.4068   7
   2  -2   6 35.8344 27.4428   7
  -2   2  -6 28.0605 41.4635   4
  -2   2  -6 101.454 41.7729   6
  -2  -2  -6 20.4336 46.5947   6
  -2   2  -7 1294.14 135.479   6
  -2  -2  -7 1338.20 159.493   6
   2  -2   7 1121.89 104.320   7
   2   2   7 1084.66 116.341   7
   2  -2   7 1078.47 146.690   2
  -2   2  -7 1440.40 160.585   4
  -2  -2  -7 1452.65 171.081   4
  -2  -2  -7 1239.57 163.042   2
  -2   2  -8 2870.08 235.236   6
  -2  -2  -8 2541.43 257.271   6
   2  -2   8 2500.24 192.026   7
   2   2   8 2399.28 207.854   7
   2  -2   8 2657.82 255.680   2
  -2  -2  -8 3268.71 282.194   4
  -2   2  -8 3051.40 263.232   4
  -2  -2  -8 2944.11 273.504   2
  -2  -2  -9 218.021 102.060   2
   2  -2   9 69.6986 72.2463   2
   2   2   9 132.320 55.3950   7
   2  -2   9 156.071 50.0049   7
  -2   2  -9 164.383 82.3090   4
  -2  -2  -9 216.440 95.7260   4
  -2   2  -9 170.127 72.6694   6
  -2  -2  -9 131.319 83.3119   6
   2  -2  10 476.985 118.894   2
   2   2  10 294.037 77.4136   7
  -2   2 -10 364.849 108.437   4
  -2  -2 -10 220.194 107.459   4
  -2   2 -10 332.084 88.9979   6
  -2  -2 -10 481.113 126.571   6
   2  -2  10 267.595 63.2560   7
   2  -2  11 11001.0 732.663   2
   2   2  11 8559.22 629.898   7
  -2   2 -11 10369.2 684.209   6
  -2  -2 -11 10805.0 731.474   6
  -2   2 -11 11019.7 724.907   4
  -2  -2 -11 11506.4 751.575   4
   2  -2  12 64.3046 103.434   2
  -2   2 -12 244.755 116.176   4
  -2  -2 -12 177.616 118.436   4
  -2  -2 -12 204.182 121.677   6
  -2   2 -12 266.409 100.386   6
  -2   2 -13 919.046 182.622   4
  -2  -2 -13 971.983 192.507   6
   2   3 -14 677.936 146.925   4
   2   3 -13-29.7916 103.702   4
   2  -3 -13-14.2449 97.9833   7
  -2  -3  12-45.3441 155.255   1
  -2  -3  12 113.424 173.402   2
  -2   3  12 57.2451 175.012   2
  -2   3  12 406.551 114.365   7
   2   3 -12 494.449 120.534   4
  -2  -3  12 445.400 101.411   3
   2  -3 -12 474.961 117.332   7
   2   3 -12 529.334 96.7519   7
  -2   3  11 435.292 116.245   7
   2   3 -11 773.372 108.585   7
   2  -3 -11 442.832 110.146   7
   2   3 -11 599.485 119.919   4
  -2  -3  11 495.741 101.197   3
  -2   3  10 767.977 136.690   7
   2  -3 -10 1049.12 144.506   7
   2   3 -10 962.801 119.738   7
   2  -3 -10 903.950 169.441   2
  -2  -3  10 940.231 122.837   3
  -2  -3  10 152.261 201.239   2
  -2  -3  10 191.200 179.525   1
  -2   3   9 1945.48 200.047   7
   2   3  -9 2060.25 172.952   7
   2  -3  -9 2107.02 199.850   7
  -2  -3   9 1546.47 163.025   3
  -2   3   8 7120.97 463.435   7
   2   3  -8 8650.03 437.961   7
   2  -3  -8 8430.73 472.039   7
   2  -3  -8 9358.69 527.177   2
  -2  -3   8 7436.27 426.756   3
  -2  -3   8 1784.77 453.215   1
  -2  -3   8 1682.54 481.974   2
  -2   3   7 37938.4 2129.43   7
   2  -3  -7 44381.6 2135.79   7
   2   3  -7 44706.6 2099.01   7
   2  -3  -7 50121.3 2190.88   2
  -2  -3   7 40933.1 2088.14   3
   2  -3  -6 9715.38 570.078   2
   2   3  -6 8460.14 512.989   7
   2  -3  -6 8331.50 535.623   7
  -2  -3   6 7772.12 496.245   3
  -2   3   6 8117.43 541.225   7
  -2   3   5 957.656 116.289   7
   2   3  -5 973.006 100.867   7
   2  -3  -5 1091.99 119.210   7
   2  -3  -5 1311.57 146.930   2
  -2  -3   5 1014.94 86.3974   3
  -2  -3   5 300.533 132.550   2
  -2  -3   5 179.802 112.062   1
   2   3  -4 29222.2 1584.31   7
  -2   3   4 30949.2 1615.70   7
   2  -3  -4 33113.6 1700.45   2
  -2  -3   4 31086.0 1558.36   3
  -2   3   3 1869.29 170.290   5
  -2  -3   3 1951.06 116.071   3
  -2   3   3 1618.10 144.945   7
  -2  -3   3 1803.26 163.603   1
   2  -3  -3 488.018 146.747   2
   2  -3  -3 735.470 146.640   1
  -2   3   2 16862.1 1006.89   5
  -2   3   2 18426.8 964.293   3
   2   3  -2 16902.9 951.041   3
  -2  -3   2 20108.0 961.951   1
   2  -3  -2 17067.2 990.352   7
  -2   3   2 16015.7 989.387   7
   2  -3  -1 4636.10 277.912   3
  -2   3   1 4192.88 302.452   5
   2  -3  -1 4300.73 303.103   5
   2  -3  -1 4266.39 296.227   7
  -2   3   1 4121.04 295.999   7
   2   3  -1 4524.45 265.305   4
  -2   3   1 4810.82 276.210   3
   2  -3  -1 4543.46 267.310   1
  -2  -3   1 5114.18 277.681   1
   2  -3   0 9178.15 563.740   5
  -2   3   0 9720.03 566.797   5
   2  -3   0 9350.95 559.081   7
   2  -3   0 9586.57 546.613   3
  -2  -3   0 9132.01 536.900   4
  -2  -3   0 9648.67 534.302   1
   2  -3   0 9789.08 534.505   1
   2  -3   1 33745.5 1968.23   5
   2  -3   1 34764.5 1953.67   4
  -2  -3  -1 37660.3 1940.11   5
   2  -3   1 34670.9 1962.58   3
  -2  -3  -1 36054.0 1957.22   4
   2   3   1 35025.0 1977.43   6
   2  -3   1 36219.5 1944.86   1
   2  -3   2 682.524 76.6025   2
   2  -3   2 660.283 73.4368   4
  -2  -3  -2 922.863 88.7650   4
   2   3   2 678.842 85.6644   6
   2  -3   3 4978.59 337.680   2
  -2  -3  -3 5396.08 340.393   2
   2  -3   3 5007.19 330.914   4
  -2  -3  -3 5539.71 351.109   4
  -2  -3  -3 5256.10 356.390   6
  -2  -3  -4 23828.4 1332.16   6
   2   3   4 22603.5 1295.87   7
   2  -3   4 21304.0 1309.37   2
  -2  -3  -4 25425.0 1333.32   4
  -2   3  -4 24197.6 1309.59   4
   2  -3   4 21681.8 1298.49   4
  -2  -3  -4 23710.4 1318.23   2
  -2   3  -5 4958.47 299.259   6
  -2  -3  -5 5018.61 347.649   6
   2  -3   5 4162.68 276.689   7
   2   3   5 4332.66 304.056   7
   2  -3   5 4138.85 322.185   2
  -2   3  -5 5042.67 327.335   4
  -2  -3  -5 4992.71 346.169   4
  -2  -3  -5 4924.79 339.183   2
  -2   3  -6 15952.8 855.758   6
  -2  -3  -6 15333.1 910.179   6
   2   3   6 13149.1 849.940   7
   2  -3   6 14098.1 822.744   7
   2  -3   6 14217.5 887.236   2
  -2   3  -6 15661.1 887.909   4
  -2  -3  -6 16123.9 907.734   2
  -2   3  -7 3433.15 235.199   6
  -2  -3  -7 2936.55 268.501   6
   2   3   7 2838.63 223.531   7
   2  -3   7 2662.25 194.166   7
   2  -3   7 2837.08 255.884   2
  -2   3  -7 3254.71 260.608   4
  -2  -3  -7 2983.14 267.908   2
  -2   3  -8 3324.24 253.112   6
  -2  -3  -8 3245.95 299.391   6
   2  -3   8 2901.56 210.650   7
   2   3   8 2690.31 234.553   7
   2  -3   8 3213.66 287.078   2
  -2   3  -8 3496.23 285.219   4
  -2  -3  -8 3753.14 318.111   4
  -2  -3  -8 3878.80 315.577   2
  -2   3  -9 1391.02 155.210   6
  -2  -3  -9 1207.78 177.941   6
   2   3   9 1130.73 135.462   7
   2  -3   9 1215.09 115.232   7
   2  -3   9 1130.44 163.707   2
  -2   3  -9 1185.73 166.082   4
  -2  -3  -9 1526.08 202.915   4
  -2  -3  -9 1717.38 209.878   2
   2  -3  10 1014.37 162.549   2
   2   3  10 943.898 125.010   7
   2  -3  10 855.431 99.9256   7
  -2   3 -10 1247.26 174.511   4
  -2  -3 -10 1102.02 178.460   4
  -2   3 -10 777.756 129.156   6
  -2  -3 -10 1052.45 178.331   6
   2   3  11 479.887 144.036   2
   2  -3  11 336.914 117.297   2
   2   3  11 305.884 89.6161   7
  -2  -3 -11 312.261 133.615   6
  -2   3 -11 354.595 100.837   6
  -2   3 -11 437.556 123.566   4
  -2  -3 -11 226.750 123.150   4
   2  -3  12 65.0974 104.459   2
   2   3  12 130.468 132.303   2
  -2   3 -12 50.3380 82.8734   4
  -2  -3 -12 101.122 94.9368   4
  -2   3 -12 278.292 94.3832   6
  -2  -3 -12 156.675 111.523   6
  -2   3 -13 1388.13 211.306   4
  -2  -3 -13 1296.61 221.554   6
   2   4 -14 1680.62 215.320   4
   2   4 -13-41.6635 90.7543   4
   2  -4 -13-15.0156 96.7871   7
   2   4 -12 1790.48 151.053   7
   2  -4 -12 1412.22 180.133   7
   2   4 -12 1090.10 160.875   4
  -2  -4  12 1518.66 164.662   3
  -2   4  12 228.678 209.469   2
  -2  -4  12 226.313 216.142   2
  -2   4  12 185.701 186.345   1
  -2  -4  12-45.5539 162.293   1
  -2   4  12 1290.74 176.384   7
  -2   4  11-107.695 258.695   2
  -2   4  11-42.4869 164.584   1
  -2   4  11 82.6962 71.0814   7
   2   4 -11 90.9849 54.7378   7
   2  -4 -11 79.7159 76.9271   7
   2   4 -11 35.5897 59.8649   4
  -2  -4  11 87.9664 67.3101   3
  -2  -4  10-202.694 249.815   2
  -2   4  10-77.8401 177.901   1
  -2  -4  10-38.0898 174.128   1
  -2   4  10 277.296 101.231   7
   2  -4 -10 376.085 104.341   7
   2   4 -10 378.985 76.7358   7
   2  -4 -10 254.261 120.184   2
   2   4 -10 368.518 141.726   2
   2   4 -10 433.297 96.2278   4
  -2  -4  10 278.721 76.6695   3
  -2   4   9 2258.39 216.949   7
   2  -4  -9 2286.95 210.199   7
   2   4  -9 2591.25 178.528   7
   2  -4  -9 2783.55 259.217   2
   2   4  -9 2745.46 261.700   2
  -2  -4   9 2342.86 187.204   3
  -2  -4   9 383.998 195.330   1
  -2   4   9 660.104 264.932   2
  -2   4   9 214.368 183.478   1
  -2   4   8 186.603 81.2534   7
   2  -4  -8 42.6588 61.7761   7
   2   4  -8 130.177 51.0032   7
   2  -4  -8 68.7864 79.6460   2
   2   4  -8 128.597 93.4164   2
  -2   4   8-42.7279 159.024   2
  -2  -4   8-63.2423 148.091   1
  -2   4   8 64.8109 143.557   1
  -2  -4   8 43.1844 45.1973   3
  -2   4   7 108.479 64.9746   7
   2   4  -7 73.5821 40.2209   7
   2  -4  -7 117.859 61.6182   7
   2  -4  -7 97.1433 70.3304   2
   2   4  -7 88.2214 71.7224   2
  -2  -4   7 62.5492 43.6865   3
  -2  -4   7 37.6265 99.0644   2
  -2  -4   7-28.2501 100.706   1
   2  -4  -6 5692.70 352.888   7
   2   4  -6 5774.93 318.179   7
   2  -4  -6 6895.62 384.048   2
  -2  -4   6 2120.35 383.738   2
   2   4  -6 6699.81 384.139   2
  -2   4   6 5825.24 360.679   7
  -2  -4   6 5470.26 307.102   3
  -2  -4   6 1146.22 317.886   1
  -2   4   6 1851.77 371.866   2
   2  -4  -5 5818.53 364.423   7
   2   4  -5 6426.52 346.094   7
  -2   4   5 6401.59 381.598   7
   2  -4  -5 7883.61 423.802   2
  -2  -4   5 5751.79 322.836   3
  -2  -4   5 1626.92 354.340   1
  -2  -4   5 1868.03 384.883   2
  -2   4   4 13542.0 794.991   7
   2   4  -4 12570.5 759.599   7
   2  -4  -4 15936.2 874.241   2
  -2   4   4 14922.8 834.742   5
  -2  -4   4 14554.1 749.442   3
  -2  -4   4 10993.5 876.539   2
  -2  -4   3 13962.9 644.667   3
  -2   4   3 12692.3 669.106   7
   2  -4  -3 4463.64 663.976   2
  -2   4   3 11856.4 682.420   5
   2   4  -3 12422.1 611.469   3
  -2  -4   3 12296.4 663.820   1
   2  -4  -3 5192.14 652.028   1
   2  -4  -2 13263.4 794.057   7
  -2   4   2 13681.8 812.257   5
   2   4  -2 13425.0 742.687   4
  -2   4   2 15199.6 781.913   3
   2   4  -2 13657.1 765.048   3
  -2  -4   2 15801.0 763.964   1
  -2   4   2 12320.9 795.095   7
   2  -4  -1 80989.7 4487.21   7
  -2   4   1 85735.3 4467.27   3
   2  -4  -1 84390.2 4472.85   3
   2  -4  -1 73641.6 4488.97   5
  -2   4   1 79331.6 4492.90   5
  -2  -4   1 77670.1 4441.99   4
   2   4  -1 80223.3 4446.33   4
   2  -4  -1 82755.1 4448.88   1
   2  -4   0 20937.3 1154.57   3
  -2   4   0 20264.8 1171.69   5
   2  -4   0 19423.6 1169.49   5
   2  -4   0 20638.7 1164.72   7
  -2  -4   0 19749.0 1139.38   4
   2   4   0 20723.6 1142.45   4
   2  -4   0 21819.2 1138.52   1
  -2  -4   0 21373.8 1136.61   1
   2  -4   1 76681.6 4123.27   4
   2  -4   1 73147.8 4142.15   5
  -2  -4  -1 77207.0 4126.89   4
   2  -4   1 77708.6 4136.51   3
   2  -4   1 78154.3 4112.04   1
   2   4   1 73122.9 4149.00   6
   2  -4   1 75056.3 4128.37   7
   2   4   2 28155.9 1630.03   6
  -2  -4  -2 31192.8 1623.19   4
   2  -4   2 27905.7 1606.96   4
   2  -4   2 30563.1 1628.21   3
   2  -4   2 28385.6 1611.01   2
   2  -4   3 7909.50 485.395   2
  -2   4  -3 7721.94 475.959   4
   2  -4   3 7547.42 475.141   4
  -2  -4  -3 8351.59 497.935   4
  -2  -4  -3 8032.70 483.005   2
  -2  -4  -4 8685.80 538.559   6
   2   4   4 7447.52 497.132   7
   2  -4   4 7667.64 509.577   2
   2  -4   4 7537.85 496.927   4
  -2   4  -4 8784.84 507.839   4
  -2  -4  -4 9585.47 537.639   4
  -2  -4  -4 8467.97 516.974   2
  -2  -4  -5 4133.94 314.126   6
   2  -4   5 3607.64 235.242   7
   2   4   5 3670.43 270.032   7
   2  -4   5 3862.23 291.149   2
   2  -4   5 3739.50 274.357   4
  -2  -4  -5 4736.41 320.810   4
  -2   4  -5 4189.73 287.262   4
  -2  -4  -5 4202.61 299.933   2
  -2   4  -5 4101.60 300.887   2
  -2   4  -6 2379.67 170.489   6
  -2  -4  -6 2145.46 219.300   6
   2  -4   6 1939.96 145.998   7
   2   4   6 2251.76 185.635   7
   2  -4   6 2365.75 210.834   2
   2   4   6 2120.31 202.775   2
  -2   4  -6 2345.45 199.163   4
  -2  -4  -6 2462.87 218.606   2
  -2   4  -6 2678.00 224.597   2
  -2   4  -7 991.519 105.014   6
  -2  -4  -7 840.168 139.136   6
   2  -4   7 970.723 83.6495   7
   2   4   7 817.211 108.358   7
  -2  -4  -7 1014.59 146.974   2
   2  -4   7 799.980 129.385   2
   2   4   7 1002.85 139.734   2
  -2   4  -7 911.841 126.744   4
  -2   4  -7 1166.89 155.300   2
  -2   4  -8 1860.27 157.115   6
  -2  -4  -8 1589.87 197.132   6
   2  -4   8 1475.68 118.058   7
   2   4   8 1347.07 149.121   7
   2   4   8 1579.05 187.447   2
   2  -4   8 1499.67 183.118   2
  -2   4  -8 1443.31 169.990   4
  -2   4  -8 1419.41 191.284   2
  -2  -4  -8 1391.53 186.120   2
  -2  -4  -9 2573.76 271.178   6
  -2   4  -9 2657.04 218.009   6
   2   4   9 2570.12 219.715   7
   2  -4   9 2295.96 176.029   7
   2   4   9 2396.03 257.676   2
   2  -4   9 2388.99 250.548   2
  -2   4  -9 2566.12 248.567   4
  -2  -4  -9 2834.79 280.633   4
  -2   4  -9 2688.79 275.771   2
  -2  -4  -9 2703.35 277.677   2
   2  -4  10 29.8872 73.5779   2
   2   4  10 89.9651 75.5634   2
  -2  -4 -10 35.8537 86.1335   6
  -2   4 -10 28.5503 56.9416   6
   2  -4  10 19.1059 36.3183   7
  -2   4 -10 137.598 88.6974   4
  -2  -4 -10-18.1089 84.8054   4
   2   4  10 9.35392 55.9680   7
   2   4  11 2847.90 299.678   2
   2  -4  11 2589.85 289.630   2
  -2   4 -11 3086.09 289.011   4
  -2  -4 -11 2609.23 302.150   4
  -2   4 -11 3028.64 250.798   6
  -2  -4 -11 2785.20 306.968   6
   2   4  11 2034.87 225.238   7
  -2   4 -12 16.2661 89.1130   4
  -2  -4 -12 124.657 107.046   4
  -2  -4 -12 20.6238 110.783   6
  -2   4 -12 78.7587 69.4535   6
   2  -4  12-43.4043 111.815   2
   2   4  12 43.5446 99.2412   2
  -2  -4 -13 153.536 126.880   6
  -2   4 -13-34.7809 91.5188   4
   2  -5 -14 803.356 166.108   7
  -2   5  13 2219.76 308.989   5
   2   5 -13 2588.98 255.195   4
   2  -5 -13 2329.83 266.312   7
   2  -5 -12 2018.22 217.664   7
   2   5 -12 1985.57 195.481   4
  -2  -5  12 1810.92 177.646   3
  -2   5  12 513.424 275.059   2
  -2  -5  12 363.238 199.984   1
  -2   5  12 140.957 193.460   1
  -2  -5  12 506.791 243.293   2
  -2   5  12 1983.32 216.575   7
  -2   5  11-53.5370 215.262   2
  -2  -5  11-52.9620 234.644   2
  -2   5  11 43.1392 196.695   1
  -2   5  11 129.961 82.3097   7
   2   5 -11 188.443 58.6116   7
   2  -5 -11 167.004 86.0989   7
   2   5 -11 180.734 80.7226   4
  -2  -5  11 48.7678 60.5026   3
   2  -5 -10 12278.0 791.638   2
   2   5 -10 12504.9 799.940   2
   2   5 -10 11596.2 674.705   7
   2  -5 -10 12005.6 746.575   7
   2   5 -10 11588.5 711.766   4
  -2  -5  10 10638.3 692.671   3
  -2   5  10 9085.17 719.529   7
  -2   5   9 8958.80 571.790   7
   2  -5  -9 10485.3 582.259   7
   2   5  -9 11018.1 514.229   7
   2  -5  -9 11084.3 625.645   2
   2   5  -9 10939.9 635.745   2
   2   5  -9 10727.1 549.063   4
  -2  -5   9 9870.83 530.350   3
  -2  -5   9 2315.62 584.241   2
  -2  -5   9 1842.76 533.940   1
  -2   5   9 2468.91 571.599   1
  -2   5   8-24.3695 71.6880   7
   2   5  -8 47.6670 42.9343   7
   2  -5  -8 11.2393 71.4237   7
   2  -5  -8 109.622 85.8260   2
   2   5  -8 28.6978 75.5082   2
  -2  -5   8 14.6409 39.3168   3
  -2  -5   8-125.946 147.425   1
  -2  -5   8-41.9619 142.536   2
  -2   5   8-32.4635 120.797   1
   2   5  -7 6671.71 367.865   7
   2  -5  -7 6853.13 418.427   7
  -2   5   7 6404.76 422.133   7
   2   5  -7 8565.83 472.223   2
   2  -5  -7 7396.30 448.563   2
  -2  -5   7 6327.55 371.999   3
  -2   5   7 1894.15 434.011   2
  -2   5   7 1439.14 387.045   1
   2  -5  -6 9264.91 472.562   7
   2   5  -6 8915.03 420.286   7
  -2   5   6 8959.52 477.203   7
   2  -5  -6 10327.4 494.271   2
  -2  -5   6 2287.95 464.597   2
  -2   5   6 2202.73 468.848   2
   2   5  -6 10661.1 505.720   2
  -2   5   6 9840.84 534.396   5
  -2  -5   6 8593.70 416.709   3
  -2  -5   6 1687.78 416.341   1
  -2   5   6 2084.40 437.167   1
   2   5  -5 1661.58 137.317   7
  -2   5   5 1741.72 167.963   7
   2   5  -5 2398.17 201.737   2
   2  -5  -5 2488.89 203.277   2
  -2   5   5 1782.42 193.491   5
  -2  -5   5 2015.62 140.650   3
  -2  -5   5 580.579 172.622   1
  -2   5   5 578.416 194.081   1
  -2  -5   5 554.413 186.902   2
  -2   5   5 1012.86 248.410   2
  -2   5   4 8.74181 39.8498   7
   2   5  -4 929.156 193.574   2
  -2   5   4 53.3531 61.7317   5
  -2  -5   4-19.5920 49.0824   3
  -2   5   4 891.831 217.611   1
  -2  -5   4 53.3834 179.309   1
   2  -5  -4-63.7314 144.253   2
  -2  -5   4 197.293 226.276   2
   2   5  -3 1024.66 181.456   2
   2  -5  -3 776.187 164.623   2
  -2   5   3 1831.42 141.820   1
  -2  -5   3 1879.98 144.576   1
   2   5  -3 864.783 158.632   1
   2  -5  -3 876.733 150.675   1
  -2   5   3 1877.78 156.858   7
   2  -5  -3 1748.91 145.885   7
  -2   5   3 1700.67 162.583   5
   2   5  -3 1550.27 111.871   3
  -2  -5   3 900.008 128.563   3
  -2  -5   2 995.737 60.0871   1
   2   5  -2 508.088 94.5374   1
  -2   5   2 961.480 59.7574   1
   2  -5  -2 582.998 95.3335   1
   2   5  -2 847.690 120.084   2
   2  -5  -2 719.329 81.4186   7
  -2   5   2 852.487 91.1242   7
  -2   5   2 753.557 89.7988   5
   2   5  -2 803.626 68.3089   3
  -2   5   2 955.416 83.7021   3
   2  -5  -1 2774.74 172.309   1
   2   5  -1 2889.89 173.792   1
  -2  -5   1 3874.43 200.909   1
  -2   5   1 4275.63 210.748   1
   2  -5  -1 2587.61 204.710   7
  -2  -5   1 2362.31 165.252   4
   2  -5  -1 2575.26 210.753   5
  -2   5   1 2706.06 213.549   5
   2   5  -1 2624.30 169.702   4
   2  -5  -1 2964.01 207.381   3
  -2   5   1 2847.74 197.642   3
   2  -5   0 10528.4 618.075   3
   2  -5   0 9099.99 625.026   5
   2  -5   0 10446.5 621.200   7
   2   5   0 8779.84 626.186   6
  -2   5   0 10024.2 629.556   5
  -2  -5   0 9466.94 594.439   4
  -2  -5   0 10383.9 591.011   1
   2  -5   0 12630.4 602.484   1
   2   5   0 13279.9 608.587   1
  -2   5   0 10361.8 591.261   1
   2  -5   1-5.20830 25.6375   3
   2  -5   1-6.25006 30.7655   5
   2  -5   1 3.82072 20.5204   4
  -2  -5  -1 12.7445 22.3551   4
   2   5   1-2.51416 17.5020   1
   2  -5   1 5.10451 16.2192   1
   2  -5   1-8.88411 20.7984   7
   2   5   1-6.73673 29.8362   6
   2  -5   2 2959.01 209.867   7
   2  -5   2 3594.20 239.959   3
   2  -5   2 3210.43 218.221   4
  -2  -5  -2 3313.45 230.935   4
   2   5   2 3292.33 221.835   2
   2  -5   2 3211.61 220.649   2
   2   5   3 37724.2 2070.01   7
   2  -5   3 35101.5 2066.34   2
   2   5   3 35562.5 2066.16   2
  -2   5  -3 38928.7 2057.44   4
   2  -5   3 39264.4 2086.60   3
  -2  -5  -3 42021.7 2091.06   4
   2  -5   3 35891.7 2056.04   4
  -2  -5  -3 36632.1 2062.35   2
  -2   5  -3 37167.7 2064.04   2
   2   5   4 6458.80 421.372   7
  -2  -5  -4 6561.06 455.827   6
   2  -5   4 6513.73 428.954   2
   2   5   4 6175.59 426.401   2
  -2   5  -4 7088.18 421.753   4
   2  -5   4 6318.24 415.225   4
  -2  -5  -4 7183.67 450.544   4
  -2  -5  -4 6845.91 432.229   2
  -2   5  -4 6848.95 433.937   2
  -2  -5  -5 1362.22 156.144   6
   2   5   5 1149.53 122.273   7
   2  -5   5 1047.18 83.2570   7
   2  -5   5 1281.10 135.701   2
   2   5   5 1194.56 133.681   2
  -2   5  -5 1249.24 127.173   4
   2  -5   5 1147.79 118.383   4
  -2  -5  -5 1390.96 154.344   4
  -2  -5  -5 1270.77 138.802   2
  -2   5  -5 1161.55 134.917   2
  -2  -5  -6 5735.47 423.832   6
   2   5   6 5404.83 373.567   7
   2  -5   6 5218.53 321.760   7
   2   5   6 5449.92 395.305   2
   2  -5   6 5677.03 397.606   2
  -2  -5  -6 6579.13 431.019   4
  -2   5  -6 5819.92 385.875   4
  -2  -5  -6 6048.34 409.826   2
  -2   5  -6 5916.82 410.721   2
  -2  -5  -7 4334.43 364.820   6
  -2   5  -7 5117.50 296.184   6
   2   5   7 3967.80 310.335   7
   2  -5   7 4155.57 262.807   7
   2  -5   7 4290.64 342.389   2
   2   5   7 4498.17 349.992   2
  -2   5  -7 4715.30 336.406   4
  -2  -5  -7 4449.20 354.055   2
  -2   5  -7 4693.68 359.266   2
   2   5   8 305.386 93.4201   2
  -2  -5  -8 485.731 113.580   2
  -2   5  -8 392.764 111.983   2
   2  -5   8 520.523 109.717   2
   2  -5   8 416.672 52.5208   7
   2   5   8 352.672 77.8238   7
  -2   5  -8 565.752 103.686   4
  -2   5  -8 442.152 70.6701   6
  -2  -5  -8 392.837 110.400   6
  -2   5  -9 6586.04 397.725   6
  -2  -5  -9 6200.14 488.831   6
   2  -5   9 5315.07 350.397   7
   2   5   9 5318.31 404.379   7
   2  -5   9 5240.77 436.778   2
   2   5   9 6032.06 452.816   2
  -2   5  -9 6887.65 452.767   4
  -2  -5  -9 6532.96 486.027   4
  -2  -5  -9 7319.96 496.264   2
  -2   5  -9 6380.63 481.985   2
  -2  -5 -10 338.987 117.537   6
  -2   5 -10 431.733 81.1711   6
   2  -5  10 288.500 50.2431   7
   2   5  10 276.014 76.1872   7
   2  -5  10 283.550 102.906   2
   2   5  10 464.361 119.545   2
  -2  -5 -10 425.729 128.525   4
  -2   5 -10 416.668 103.600   4
   2  -5  10 244.157 101.251   3
   2  -5  11 270.948 118.968   2
   2   5  11 272.079 131.555   2
  -2   5 -11 352.939 107.017   4
  -2  -5 -11 260.913 124.746   4
  -2   5 -11 407.533 87.2082   6
  -2  -5 -11 304.505 114.290   6
   2   5  11 149.478 75.8181   7
  -2   5 -12 1550.88 207.664   4
  -2  -5 -12 1625.48 243.221   4
  -2   5 -12 1424.60 161.413   6
  -2  -5 -12 1380.71 233.914   6
   2  -5  12 1379.65 235.900   2
   2   5  12 1209.32 225.902   2
  -2  -5 -13 321.829 145.050   6
  -2   5 -13 332.605 118.451   4
   2  -6 -14 875.686 175.420   7
   2   6 -13 4101.57 342.236   4
  -2   6  13 4102.49 423.936   5
   2  -6 -13 4000.00 374.979   7
  -2   6  12-113.238 227.660   2
  -2  -6  12 56.0245 159.364   2
  -2  -6  12-45.7009 155.384   1
  -2   6  12 47.0224 225.988   1
   2  -6 -12 202.800 103.518   7
  -2   6  12 178.411 131.383   5
   2   6 -12 225.062 84.0185   4
  -2  -6  12 126.357 69.1320   3
   2  -6 -11 2637.22 252.039   7
   2   6 -11 2657.58 172.639   7
  -2   6  11 1588.93 213.744   7
  -2   6  11 2498.77 291.428   5
   2   6 -11 2256.35 204.691   4
  -2  -6  11 2161.45 201.451   3
  -2  -6  11 472.952 252.106   2
  -2   6  11 588.297 339.114   2
  -2  -6  11 628.737 236.676   1
  -2   6  11 435.201 261.523   1
   2   6 -10 2353.29 162.085   7
   2  -6 -10 2273.78 224.973   7
  -2   6  10 1998.57 221.402   7
   2  -6 -10 2203.53 249.889   2
   2   6 -10 2321.10 267.599   2
  -2   6  10 2392.35 281.402   5
   2   6 -10 2290.40 194.140   4
  -2  -6  10 2144.22 187.283   3
  -2  -6  10 152.971 182.803   1
  -2   6  10 236.984 201.259   1
  -2   6  10 399.628 261.855   2
   2  -6  -9 3923.91 318.376   7
   2   6  -9 4331.25 256.381   7
  -2   6   9 3562.92 314.382   7
   2  -6  -9 4392.50 352.755   2
   2   6  -9 3599.01 337.202   2
  -2   6   9 3685.68 353.593   5
  -2  -6   9 3612.18 274.511   3
   2   6  -9 4329.77 284.160   4
  -2   6   9 549.612 363.862   2
  -2   6   9 833.366 333.645   1
   2   6  -8 6478.97 354.534   7
   2  -6  -8 6073.03 413.888   7
  -2   6   8 5948.94 418.010   7
   2  -6  -8 6639.14 442.174   2
   2   6  -8 7318.00 463.559   2
  -2   6   8 6031.50 461.813   5
   2   6  -8 6409.45 369.701   4
  -2  -6   8 5863.95 372.251   3
  -2   6   8 1246.20 411.882   2
  -2   6   8 1347.83 396.053   1
  -2  -6   7 3244.23 657.896   1
  -2   6   7 2986.01 660.641   1
   2   6  -7 13884.2 634.440   7
   2  -6  -7 14057.9 705.916   7
  -2   6   7 12087.4 698.477   7
  -2   6   7 13125.4 750.044   5
  -2  -6   7 13010.8 648.998   3
   2   6  -7 14181.5 641.299   4
   2  -6  -7 15938.9 741.242   2
   2   6  -7 16028.6 752.615   2
  -2   6   7 3947.64 718.048   2
  -2  -6   7 4136.82 713.437   2
   2  -6  -6 3259.77 235.816   7
   2   6  -6 3186.27 191.813   7
  -2   6   6 2350.89 219.340   7
   2  -6  -6 3852.57 253.470   2
   2   6  -6 3510.64 251.489   2
  -2   6   6 3078.92 263.577   5
  -2  -6   6 695.760 221.867   2
  -2   6   6 703.333 238.869   2
  -2  -6   6 796.954 217.705   1
  -2   6   6 727.738 215.539   1
  -2  -6   6 3035.28 196.928   3
  -2   6   5 5851.87 381.594   7
   2   6  -5 5329.70 329.914   7
   2   6  -5 7904.04 415.236   2
   2  -6  -5 7967.42 410.785   2
  -2  -6   5 2824.97 414.948   2
  -2   6   5 3218.97 435.864   2
  -2  -6   5 2495.93 379.122   1
  -2   6   5 2353.14 381.975   1
  -2  -6   5 6085.86 343.683   3
  -2   6   5 6057.24 407.321   5
  -2   6   4 216.921 63.5854   7
  -2   6   4 370.806 86.9511   5
   2   6  -4 204.164 82.6756   2
   2  -6  -4 385.481 87.9527   2
  -2   6   4 98.1989 101.871   1
  -2  -6   4 32.7109 98.7250   1
  -2  -6   4 254.380 56.0477   3
   2   6  -4 301.949 50.4120   3
   2  -6  -3 2807.08 223.687   7
  -2   6   3 3210.75 238.028   7
  -2   6   3 2940.26 240.171   5
   2  -6  -3 3413.43 250.667   5
   2   6  -3 1899.25 261.559   2
   2  -6  -3 1567.39 244.918   2
  -2  -6   3 3443.93 213.166   1
  -2   6   3 3320.23 209.214   1
   2   6  -3 2256.32 252.696   1
   2  -6  -3 1812.02 231.808   1
   2   6  -3 3145.36 198.071   3
   2  -6  -2 99061.2 4927.14   7
  -2   6   2 97498.9 4941.90   5
   2   6  -2 94330.0 4910.60   3
  -2   6   2 108628. 4939.55   3
   2  -6  -2 68832.2 4955.68   2
   2   6  -2 65817.3 4954.77   2
  -2   6   2 112001. 4886.38   1
  -2  -6   2 114454. 4885.19   1
   2   6  -2 46515.3 4919.09   1
   2  -6  -2 48982.7 4920.33   1
   2  -6  -1 11398.1 656.747   1
   2   6  -1 11739.5 657.276   1
  -2   6   1 17770.5 700.227   1
  -2  -6   1 19951.8 715.444   1
   2  -6  -1 10732.8 692.054   7
  -2   6   1 10729.5 705.056   5
  -2  -6   1 10001.8 650.773   4
  -2   6   1 11308.5 692.956   3
   2  -6  -1 11531.0 716.053   3
   2  -6   0 10720.4 418.345   1
   2   6   0 11869.9 438.100   1
  -2   6   0 6140.36 374.420   1
  -2  -6   0 6219.16 374.426   1
  -2   6   0 5679.26 405.301   7
  -2   6   0 5323.52 407.546   5
   2  -6   0 5717.56 399.433   7
   2  -6   0 6017.72 416.312   5
  -2  -6   0 5963.96 380.909   4
   2  -6   0 6054.90 406.315   3
   2  -6   1 17758.9 958.744   1
   2   6   1 17704.0 957.638   1
   2  -6   1 17996.4 980.952   7
   2   6   1 16735.1 1006.23   6
  -2  -6  -1 16468.4 1010.50   6
   2  -6   1 17101.8 1005.55   5
  -2  -6  -1 18202.1 981.379   4
   2  -6   1 17204.8 992.396   3
   2  -6   1 16267.6 966.635   2
   2  -6   2 5236.30 306.277   7
  -2  -6  -2 4619.13 345.404   6
   2  -6   2 4801.14 309.099   4
   2  -6   2 4954.07 329.466   3
  -2  -6  -2 5149.06 326.811   4
   2  -6   2 4648.46 309.460   2
   2   6   2 4739.38 308.835   2
   2   6   3 39263.3 2202.77   7
   2  -6   3 39621.3 2166.14   7
   2   6   3 38775.0 2195.32   2
   2  -6   3 37902.0 2196.21   2
  -2   6  -3 42585.7 2188.02   4
   2  -6   3 36719.2 2183.44   4
   2  -6   3 42775.5 2221.24   3
  -2   6  -3 41104.8 2192.11   2
  -2  -6  -3 40542.9 2191.09   2
   2   6   4 171.369 50.9242   7
   2  -6   4 187.921 33.9452   7
   2   6   4 184.850 54.3794   2
   2  -6   4 149.729 48.2522   2
   2  -6   4 267.329 55.3260   4
  -2   6  -4 197.852 46.5202   4
  -2   6  -4 148.042 51.2091   2
  -2  -6  -4 194.978 53.9984   2
   2   6   5 13983.6 838.438   7
   2  -6   5 13488.1 776.741   7
  -2  -6  -5 15594.9 900.253   6
   2  -6   5 13990.1 848.406   2
   2   6   5 13227.4 844.724   2
  -2   6  -5 15553.2 840.563   4
   2   6   5 14657.3 789.597   5
   2  -6   5 13419.2 827.593   4
  -2  -6  -5 15478.0 861.853   2
  -2   6  -5 15505.9 861.909   2
  -2  -6  -6 6531.06 486.406   6
   2   6   6 6483.92 436.936   7
   2  -6   6 6400.36 372.633   7
   2   6   6 6331.61 452.939   2
   2  -6   6 6660.44 456.198   2
  -2   6  -6 7181.59 444.129   4
   2  -6   6 6505.65 464.762   3
  -2  -6  -6 7881.43 497.842   4
  -2  -6  -6 7130.25 466.619   2
  -2   6  -6 7155.07 472.011   2
  -2  -6  -7 3463.49 313.164   6
   2   6   7 3040.72 254.197   7
   2  -6   7 3175.21 193.000   7
   2   6   7 2851.52 268.263   2
   2  -6   7 3239.01 279.070   2
  -2  -6  -7 3319.79 301.968   4
   2  -6   7 3428.50 292.487   3
  -2   6  -7 3631.29 270.133   4
  -2  -6  -7 4073.68 307.421   2
  -2   6  -7 3487.24 295.075   2
   2  -6   8 256.625 32.6450   7
  -2  -6  -8 182.046 91.7902   6
  -2   6  -8 348.830 55.4116   6
   2   6   8 255.245 68.6686   7
  -2   6  -8 292.813 96.9862   2
   2   6   8 292.001 87.4522   2
  -2  -6  -8 227.470 92.0444   2
   2  -6   8 455.811 102.797   2
  -2   6  -8 335.533 86.9859   4
   2  -6   8 106.266 81.9980   3
  -2   6  -9 2886.28 198.861   6
   2  -6   9 2199.61 151.086   7
  -2  -6  -9 2794.12 294.859   6
   2   6   9 2753.19 234.710   7
   2   6   9 3073.90 271.698   2
   2  -6   9 2842.69 266.484   2
   2  -6   9 3152.06 281.575   3
  -2   6  -9 3207.24 260.958   4
  -2  -6  -9 3167.55 290.173   2
  -2   6  -9 3078.82 296.717   2
  -2   6 -10 1049.03 114.465   6
  -2  -6 -10 1124.70 194.392   6
   2   6  10 912.531 131.395   7
   2  -6  10 938.101 163.666   2
   2   6  10 1003.64 162.772   2
  -2   6 -10 1205.15 165.395   4
  -2  -6 -10 1092.07 185.056   4
   2  -6  10 665.249 140.964   3
   2  -6  11 55.1279 102.688   2
   2   6  11 55.3764 99.2649   2
  -2   6 -11 70.3624 81.5564   4
  -2  -6 -11 123.428 110.598   4
  -2  -6 -11 275.985 114.130   6
   2   6  11 78.1015 56.4360   7
  -2   6 -12 1537.05 206.634   4
  -2  -6 -12 1335.95 227.223   4
  -2  -6 -12 1555.09 248.784   6
   2   6  12 1764.57 259.320   2
   2  -6  12 1578.41 248.084   2
  -2  -6 -13 23.8728 111.804   6
  -2   6 -13 63.6259 90.4461   4
   2  -7 -14 447.565 138.074   7
   2   7 -13 414.228 110.937   4
  -2   7  13 517.219 170.833   5
   2  -7 -13 479.782 141.079   7
  -2   7  12 843.937 362.529   2
  -2  -7  12 221.520 230.511   2
  -2  -7  12 274.876 199.795   1
  -2   7  12 236.640 256.167   1
   2  -7 -12 1893.62 220.890   7
  -2   7  12 1352.69 230.269   5
   2   7 -12 1588.16 171.254   4
  -2  -7  12 1549.43 167.051   3
  -2  -7  11 313.512 230.785   2
  -2   7  11 533.953 279.714   2
  -2  -7  11 509.876 243.212   1
  -2   7  11 176.053 211.945   1
   2  -7 -11 2526.38 251.283   7
   2   7 -11 2599.07 158.199   7
  -2   7  11 2348.40 247.681   7
  -2   7  11 2225.35 282.007   5
   2   7 -11 2608.77 207.691   4
  -2  -7  11 2600.81 212.805   3
  -2   7  10 49.5779 184.652   2
  -2  -7  10-48.4604 180.497   2
  -2  -7  10-38.6185 155.418   1
  -2   7  10 40.4053 150.559   1
   2   7 -10 264.494 53.5805   7
   2  -7 -10 287.384 96.7194   7
  -2   7  10 221.907 99.5585   7
   2   7 -10 246.375 108.884   2
   2  -7 -10 215.423 107.096   2
  -2   7  10 215.409 121.099   5
   2   7 -10 236.052 67.6296   4
  -2  -7  10 190.561 66.8054   3
  -2  -7   9-176.697 161.056   1
  -2  -7   9-44.6640 166.199   2
  -2   7   9-73.5954 158.111   1
  -2   7   9-91.1559 213.407   2
   2  -7  -9 40.1367 73.2880   7
   2   7  -9 65.9288 39.2003   7
  -2   7   9 13.9683 68.7681   7
   2  -7  -9 14.9870 83.6585   2
   2   7  -9 127.237 90.4084   2
  -2   7   9 54.6254 89.6377   5
   2   7  -9 7.35149 41.0494   4
  -2  -7   9 70.3847 54.3022   3
  -2  -7   8 1213.30 373.450   2
  -2   7   8 866.291 410.204   2
  -2  -7   8 1216.18 359.477   1
  -2   7   8 1043.36 376.779   1
   2  -7  -8 6013.41 390.288   7
   2   7  -8 5924.23 305.782   7
  -2   7   8 4896.36 374.439   7
  -2   7   8 6439.15 441.405   5
  -2  -7   8 5473.79 338.045   3
   2   7  -8 6168.60 324.901   4
   2  -7  -8 6194.67 408.420   2
   2   7  -8 6927.39 432.792   2
  -2   7   7 840.084 260.468   2
  -2  -7   7 538.276 201.507   2
  -2  -7   7 691.497 210.745   1
  -2   7   7 487.206 202.100   1
   2   7  -7 2360.97 161.129   7
   2  -7  -7 2544.04 220.904   7
  -2   7   7 2199.21 218.057   7
   2   7  -7 3173.84 254.710   2
   2  -7  -7 2947.68 239.225   2
  -2   7   7 2468.39 245.008   5
   2   7  -7 2452.08 163.364   4
  -2  -7   7 2341.06 185.446   3
  -2  -7   6 124.159 115.544   2
  -2   7   6 31.2750 150.274   2
  -2  -7   6-25.8260 100.075   1
  -2   7   6 26.8925 119.148   1
   2  -7  -6 31.0985 51.1293   7
   2   7  -6 117.368 39.0010   7
  -2   7   6 89.1863 59.9628   7
   2  -7  -6 60.8201 56.6705   2
   2   7  -6 86.7432 60.6063   2
  -2   7   6 148.302 73.9141   5
   2   7  -6 36.2407 23.8993   4
  -2  -7   6 49.9589 38.4678   3
  -2  -7   5 966.058 201.488   2
  -2  -7   5 492.735 140.925   1
  -2   7   5 469.662 148.696   2
  -2   7   5 748.600 172.035   1
  -2   7   5 1063.92 137.679   7
   2   7  -5 834.854 96.4701   7
  -2   7   5 1116.18 151.173   5
  -2  -7   5 1211.34 119.548   3
   2   7  -5 1161.08 80.7211   4
   2   7  -5 1571.11 153.693   2
   2  -7  -5 1454.85 145.931   2
  -2  -7   4 80138.4 5665.00   1
  -2   7   4 92531.8 5683.69   1
   2  -7  -4 129519. 5683.63   2
   2   7  -4 129712. 5690.56   2
   2  -7  -4 102296. 5635.93   7
  -2   7   4 98537.5 5642.23   7
  -2   7   4 102147. 5659.28   5
   2   7  -4 96055.4 5596.57   3
  -2  -7   4 114294. 5635.62   3
  -2   7   3 40449.3 2143.37   7
   2  -7  -3 43042.1 2135.89   7
   2   7  -3 30637.2 2199.69   2
   2  -7  -3 27374.0 2179.98   2
  -2   7   3 40571.6 2149.48   5
   2  -7  -3 37669.6 2144.88   5
  -2  -7   3 41768.0 2096.78   1
  -2   7   3 47821.7 2101.27   1
   2   7  -3 39846.4 2188.72   1
   2  -7  -3 35372.3 2171.41   1
  -2   7   3 18125.6 2130.29   3
   2   7  -3 40253.1 2100.94   3
  -2   7   2 37943.2 1486.71   1
  -2  -7   2 38342.5 1484.72   1
   2  -7  -2 34852.4 1538.31   7
  -2   7   2 32637.3 1552.41   5
  -2   7   2 36441.2 1558.32   3
   2   7  -2 31324.3 1522.93   3
   2   7  -2 15313.0 1532.39   2
   2  -7  -2 18632.8 1539.44   2
   2   7  -2 10583.1 1497.21   1
   2  -7  -2 11482.2 1498.42   1
   2   7  -1 15145.7 812.799   1
   2  -7  -1 14527.9 810.902   1
  -2  -7   1 17527.3 826.031   1
  -2   7   1 17146.9 823.683   1
   2  -7  -1 14503.2 851.753   7
  -2   7   1 13794.2 865.258   5
  -2  -7   1 13024.2 806.206   4
  -2   7   1 15773.9 863.602   3
   2   7   0 66859.6 3416.88   1
  -2  -7   0 62716.7 3411.97   1
  -2   7   0 61516.6 3412.49   1
  -2   7   0 60065.3 3454.47   7
   2  -7   0 60728.9 3442.57   7
   2  -7   0 54140.5 3457.38   5
  -2  -7   0 57994.9 3420.18   4
   2  -7   0 62636.2 3461.58   3
   2   7   1 4681.52 276.214   1
   2  -7   1 4621.88 276.349   1
   2  -7   1 4272.76 320.776   5
  -2   7  -1 4809.80 308.833   7
  -2  -7  -1 4541.09 334.169   6
   2   7   1 4812.36 332.507   6
   2  -7   1 4681.95 298.574   7
  -2  -7  -1 4916.69 303.200   4
   2  -7   1 5146.04 324.074   3
   2   7   1 4312.36 284.873   2
   2  -7   1 4780.46 289.043   2
   2   7   2 41222.9 2207.33   1
   2  -7   2 41032.6 2208.53   1
   2   7   2 40095.2 2241.27   7
   2  -7   2 41333.6 2211.94   7
  -2  -7  -2 39578.7 2271.98   6
   2  -7   2 40254.6 2219.43   4
  -2   7  -2 42369.2 2258.74   3
   2  -7   2 41801.7 2248.26   3
   2   7   2 39029.6 2217.53   2
   2  -7   2 38493.9 2216.97   2
   2   7   3 27.6156 37.8328   7
   2  -7   3 15.3398 23.0994   7
   2   7   3 23.7494 32.5419   2
   2  -7   3 47.6856 32.6697   2
   2  -7   3 20.9042 28.0935   4
   2  -7   3 7.91772 38.0539   3
  -2   7  -3 21.4445 28.8184   2
   2  -7   4 17997.9 979.181   7
   2   7   4 17989.9 1033.90   7
   2  -7   4 16679.9 1026.69   2
   2   7   4 16928.6 1027.77   2
  -2   7  -4 18944.8 1018.57   4
   2  -7   4 16527.6 1014.00   4
  -2   7  -4 18886.8 1033.50   2
  -2  -7  -4 18279.2 1026.89   2
   2  -7   5 3693.28 214.961   7
   2   7   5 3773.20 278.608   7
   2  -7   5 3420.39 210.024   7
  -2  -7  -5 4211.34 330.332   6
   2  -7   5 3979.13 285.269   2
   2   7   5 4227.18 290.663   2
  -2   7  -5 4229.09 272.613   4
   2  -7   5 3981.30 269.850   4
  -2  -7  -5 4092.88 287.854   2
  -2   7  -5 4069.75 290.574   2
   2   7   6 555.147 91.3328   7
  -2  -7  -6 614.323 120.116   6
  -2   7  -6 708.170 115.664   2
   2   7   6 526.991 99.6037   2
   2  -7   6 655.232 105.171   2
  -2  -7  -6 825.709 117.962   2
   2   7   6 639.601 68.3029   5
  -2   7  -6 824.284 101.381   4
   2  -7   6 615.946 90.4874   4
   2  -7   6 767.343 119.650   3
   2   7   7 3018.60 256.678   7
  -2  -7  -7 3385.84 317.106   6
   2   7   7 3027.89 273.444   2
   2  -7   7 3357.29 280.932   2
   2   7   7 3328.70 230.364   5
   2  -7   7 3146.26 288.817   3
  -2   7  -7 3185.52 258.330   4
  -2  -7  -7 3711.28 315.970   4
  -2   7  -7 3232.67 286.869   2
  -2  -7  -7 3579.68 291.566   2
   2   7   8 5594.11 426.200   7
  -2  -7  -8 7500.20 525.808   6
   2   7   8 6357.95 467.240   2
   2  -7   8 5926.42 457.703   2
   2   7   8 5799.46 402.105   5
  -2   7  -8 6977.09 448.315   4
   2  -7   8 6191.92 466.427   3
  -2  -7  -8 6728.13 476.860   2
  -2   7  -8 6768.17 482.544   2
   2   7   9 1921.55 198.813   7
  -2  -7  -9 2263.86 267.744   6
   2   7   9 2103.11 229.674   2
   2  -7   9 1971.59 225.132   2
   2   7   9 1972.03 188.386   5
   2  -7   9 2181.80 242.930   3
  -2   7  -9 2094.03 211.659   4
  -2  -7  -9 2247.07 250.763   2
  -2   7  -9 2258.05 250.781   2
  -2  -7 -10 990.965 189.770   6
   2  -7  10 1048.56 173.687   2
   2   7  10 1162.28 175.245   2
   2   7  10 1014.50 136.923   5
  -2   7 -10 1356.05 174.811   4
  -2  -7 -10 1189.31 198.038   4
   2   7  10 1111.43 148.490   7
   2  -7  11-93.2743 107.911   2
   2   7  11-37.5407 100.814   2
  -2  -7 -11 41.8504 92.6772   4
  -2   7 -11 80.5401 74.9249   4
  -2  -7 -11-22.1224 95.0540   6
   2   7  11-11.6926 65.2650   7
   2   7  12 915.435 197.356   2
  -2   7 -12 872.038 156.905   4
  -2  -7 -12 1245.78 223.301   6
  -2   7 -13 45.1085 88.4656   4
  -2  -7 -13-24.8441 133.434   6
  -2   8  13 1060.37 204.316   5
   2  -8 -13 783.223 171.334   7
  -2  -8  12 164.447 157.933   2
  -2   8  12 109.982 265.438   2
  -2  -8  12-45.7240 157.471   1
  -2   8  12-94.3873 264.688   1
  -2   8  12 627.699 165.668   5
   2  -8 -12 765.693 161.439   7
   2   8 -12 867.598 118.870   4
  -2  -8  12 759.813 124.552   3
  -2  -8  11 670.033 283.127   2
  -2   8  11 578.594 299.329   2
  -2  -8  11 465.232 218.808   1
  -2   8  11 354.484 237.567   1
   2  -8 -11 2254.91 241.635   7
  -2   8  11 2456.75 280.013   5
   2   8 -11 2266.46 185.113   4
  -2  -8  11 2041.06 192.588   3
  -2  -8  10 722.910 273.985   2
  -2  -8  10 273.948 193.020   1
  -2   8  10 326.617 208.434   1
  -2   8  10 686.658 297.435   2
   2   8 -10 2744.79 153.385   7
   2  -8 -10 2329.70 244.743   7
  -2   8  10 2544.65 255.435   7
   2  -8 -10 2566.11 266.467   2
   2   8 -10 3055.77 297.199   2
  -2   8  10 2165.26 268.524   5
   2   8 -10 2361.28 185.728   4
  -2  -8  10 2557.32 213.369   3
  -2  -8   9 1192.26 363.027   2
  -2   8   9 1270.69 379.441   2
  -2  -8   9 1028.77 320.593   1
  -2   8   9 900.200 316.595   1
   2  -8  -9 4884.75 360.408   7
   2   8  -9 5335.47 259.965   7
  -2   8   9 4033.23 342.612   7
  -2   8   9 4441.22 382.526   5
  -2  -8   9 4492.39 312.468   3
   2   8  -9 4946.65 288.274   4
   2   8  -9 6024.11 410.253   2
   2  -8  -9 5127.59 376.008   2
  -2  -8   8 320.026 192.514   2
  -2   8   8 122.517 175.406   2
  -2  -8   8 162.203 148.460   1
  -2   8   8 272.288 192.983   1
   2  -8  -8 1612.52 186.464   2
   2   8  -8 1446.79 187.293   2
   2   8  -8 1550.67 111.986   7
  -2   8   8 1187.05 165.622   7
   2  -8  -8 1541.81 178.399   7
  -2   8   8 1437.21 194.490   5
   2   8  -8 1433.51 119.256   4
  -2  -8   8 1637.02 152.761   3
  -2  -8   7 1379.88 343.144   2
  -2   8   7 756.007 393.372   2
  -2  -8   7 1158.57 310.409   1
  -2   8   7 1014.51 343.857   1
   2   8  -7 4693.22 265.898   7
   2  -8  -7 4868.65 344.093   7
  -2   8   7 4623.38 343.174   7
   2  -8  -7 5748.03 359.647   2
   2   8  -7 5729.87 371.792   2
  -2   8   7 4727.54 365.278   5
   2   8  -7 4633.58 259.986   4
  -2  -8   7 5231.42 314.425   3
  -2  -8   6 874.603 106.109   3
  -2   8   6 837.741 125.549   7
   2   8  -6 764.045 82.5984   7
  -2   8   6 773.123 131.064   5
  -2  -8   6 203.774 108.960   1
  -2   8   6 161.912 128.514   1
  -2  -8   6 388.074 154.959   2
  -2   8   6 180.577 152.771   2
   2   8  -6 822.567 67.3070   4
   2  -8  -6 1053.68 129.572   2
   2   8  -6 853.691 123.901   2
  -2  -8   5 6755.77 642.606   2
  -2   8   5 6493.29 657.168   2
  -2  -8   5 5256.62 592.098   1
  -2   8   5 5682.41 611.894   1
   2   8  -5 11073.0 580.393   2
   2  -8  -5 10369.7 566.698   2
  -2   8   5 8647.48 570.090   7
  -2   8   5 8827.98 586.150   5
   2   8  -5 8681.86 472.179   4
  -2  -8   5 9690.64 555.894   3
  -2  -8   4 15821.0 1135.42   1
  -2   8   4 18255.9 1142.94   1
   2   8  -4 24392.0 1161.13   2
   2  -8  -4 22459.6 1141.76   2
  -2   8   4 18667.4 1130.72   7
   2  -8  -4 19508.7 1126.38   7
  -2   8   4 17837.1 1132.89   5
   2   8  -4 17489.2 1087.79   3
  -2  -8   4 20763.9 1147.66   3
   2   8  -3 46916.8 3044.28   2
   2  -8  -3 44458.2 3032.70   2
  -2   8   3 53018.3 3001.05   7
   2  -8  -3 56953.7 2995.25   7
   2  -8  -3 47490.4 2997.24   5
  -2   8   3 52851.0 3003.52   5
  -2   8   3 63138.3 2950.47   1
   2  -8  -3 56574.2 3030.18   1
  -2  -8   3 61334.8 2949.12   1
   2   8  -3 50710.0 2964.45   3
  -2   8   3 40707.0 3027.08   3
  -2   8   2 11439.9 454.402   1
  -2  -8   2 11119.6 452.203   1
   2  -8  -2 10313.1 506.410   7
   2   8  -2 3148.03 490.121   2
  -2   8   2 10462.8 528.230   5
   2  -8  -2 9122.53 513.531   5
   2   8  -2 10457.1 510.674   3
  -2   8   2 10849.2 531.728   3
   2  -8  -2 3641.99 483.228   2
   2   8  -2 2541.04 470.305   1
   2  -8  -2 2751.21 460.142   1
   2   8  -1 5110.37 294.918   1
   2  -8  -1 5002.25 291.430   1
  -2  -8   1 5541.65 293.328   1
  -2   8   1 5430.35 293.088   1
   2  -8  -1 5125.37 331.366   7
  -2  -8   1 4846.62 287.321   4
  -2   8   1 5705.32 350.322   3
   2   8  -1 4995.30 347.812   6
  -2   8   1 4720.65 342.944   5
  -2   8   1 5520.90 350.042   7
  -2  -8   0 1230.41 91.0139   1
   2   8   0 1291.90 90.3059   1
   2  -8   0 1272.29 90.3913   1
  -2   8   0 1152.39 90.4551   1
   2  -8   0 1193.02 113.783   7
  -2  -8   0 1309.63 103.662   4
  -2   8   0 1195.73 126.087   7
   2  -8   0 1079.00 125.822   3
   2  -8   1 35935.2 2112.00   5
  -2  -8  -1 36575.7 2123.13   6
  -2   8  -1 38768.8 2092.95   7
   2  -8   1 38458.3 2077.31   7
   2   8   1 36947.9 2062.26   2
   2  -8   1 41975.6 2116.56   3
   2  -8   1 36816.9 2063.25   2
   2  -8   1 38544.1 2050.42   1
   2   8   1 37267.6 2049.75   1
   2   8   2 1001.17 83.2009   1
   2  -8   2 981.340 84.1662   1
   2  -8   2 1005.03 86.4359   7
   2   8   2 1205.62 116.252   7
  -2  -8  -2 975.664 126.682   6
  -2  -8  -2 691.837 62.7035   5
   2  -8   2 864.549 89.0330   4
  -2   8  -2 997.348 119.872   3
   2  -8   2 960.370 90.9901   2
   2  -8   2 972.969 111.917   3
   2   8   2 1083.66 94.4118   2
   2  -8   3 6262.08 392.181   2
   2   8   3 6468.04 394.380   2
  -2  -8  -3 5588.05 433.216   6
   2  -8   3 5880.26 383.084   4
   2  -8   3 6737.45 421.346   3
   2   8   3 6065.36 405.344   7
   2  -8   3 6091.96 359.904   7
   2   8   4 8329.81 508.618   7
   2  -8   4 7701.93 443.039   7
   2   8   4 7985.16 499.122   2
   2  -8   4 7544.35 497.326   2
   2  -8   4 7468.94 484.556   4
  -2  -8  -4 8464.62 496.882   2
  -2   8  -4 8605.90 501.204   2
   2   8   5 23658.7 1420.28   7
  -2  -8  -5 24385.8 1476.40   6
   2   8   5 24608.6 1422.75   2
   2  -8   5 23721.2 1420.38   2
  -2   8  -5 26929.5 1407.23   4
   2  -8   5 23567.1 1400.43   4
  -2  -8  -5 25199.4 1423.49   2
  -2   8  -5 27036.5 1434.20   2
   2   8   6 17.8450 42.9228   7
  -2  -8  -6 105.802 72.6433   6
  -2  -8  -6 19.7762 49.8714   2
   2  -8   6 39.4491 43.7387   2
  -2   8  -6 51.8721 51.1185   2
   2   8   6 49.2970 51.9334   2
   2   8   6 35.2838 20.3173   5
  -2   8  -6 50.7966 39.0411   4
   2  -8   6 57.9902 41.9931   4
   2  -8   6 91.9206 59.2352   3
   2   8   7 38.0461 48.1795   7
  -2  -8  -7 149.934 93.1174   6
   2   8   7 158.078 72.9420   2
   2  -8   7 135.139 69.6686   2
  -2  -8  -7 148.897 75.0017   2
  -2   8  -7 96.6401 71.2460   2
   2   8   7 59.1677 33.4646   5
  -2   8  -7 159.634 57.2950   4
   2  -8   7 75.0494 67.3635   3
   2   8   8 629.932 111.169   7
  -2  -8  -8 511.261 135.816   6
  -2  -8  -8 784.291 139.500   2
  -2   8  -8 819.548 143.757   2
   2   8   8 768.373 133.466   2
   2  -8   8 777.546 130.867   2
   2   8   8 749.127 90.6775   5
  -2   8  -8 737.084 114.673   4
  -2  -8  -8 903.132 156.659   4
   2  -8   8 677.920 132.014   3
   2   8   9 5315.12 417.188   7
  -2  -8  -9 6111.53 507.077   6
   2   8   9 5569.59 446.934   2
   2  -8   9 5738.61 446.520   2
   2   8   9 5641.03 385.102   5
  -2   8  -9 6323.20 430.359   4
   2  -8   9 5776.06 455.086   3
  -2  -8  -9 6703.16 478.066   2
  -2   8  -9 6842.56 485.985   2
  -2  -8 -10 645.078 156.915   6
   2  -8  10 413.839 123.416   2
   2   8  10 432.729 127.764   2
   2   8  10 438.656 91.6687   5
  -2   8 -10 457.296 103.003   4
   2   8  10 479.655 104.877   7
   2  -8  11-19.7428 118.080   2
   2   8  11 19.8884 108.938   2
  -2  -8 -11 127.754 118.848   4
  -2   8 -11 12.6995 66.8370   4
  -2  -8 -11 23.0171 104.901   6
  -2   8 -12 1468.78 193.006   4
  -2  -8 -12 1708.82 268.831   6
   2   8  12 1592.68 260.943   2
  -2  -8 -13 881.340 215.026   6
  -2   8 -13 1281.89 180.439   4
   2  -9 -13 221.933 126.204   7
  -2  -9  12 1399.60 407.375   1
  -2   9  12 1649.27 464.739   1
  -2  -9  12 2884.38 543.378   2
  -2   9  12 3524.34 613.917   2
  -2   9  12 6589.72 497.618   5
   2  -9 -12 7552.88 487.587   7
   2   9 -12 6261.45 364.618   4
  -2  -9  12 6555.71 410.167   3
  -2  -9  11 509.949 253.504   2
  -2   9  11 771.426 328.576   2
  -2  -9  11 254.971 211.566   1
  -2   9  11 311.164 214.508   1
   2  -9 -11 2442.11 255.683   7
  -2   9  11 2504.00 284.123   5
   2   9 -11 2758.87 187.682   4
  -2  -9  11 2758.74 225.384   3
  -2  -9  10 95.0413 146.349   2
  -2   9  10-48.3103 165.838   2
  -2  -9  10 78.3848 121.457   1
  -2   9  10 41.1024 141.655   1
   2  -9 -10 588.914 126.855   7
  -2   9  10 728.142 142.241   7
   2   9 -10 580.434 144.637   2
   2  -9 -10 832.884 159.685   2
  -2   9  10 843.728 166.570   5
   2   9 -10 603.985 84.5174   4
  -2  -9  10 477.828 98.4393   3
  -2  -9   9 1566.75 419.740   2
  -2   9   9 1788.75 446.005   2
  -2  -9   9 1211.73 364.571   1
  -2   9   9 1283.17 372.422   1
   2   9  -9 5618.30 279.287   7
   2  -9  -9 5451.46 400.423   7
  -2   9   9 4724.42 385.629   7
   2  -9  -9 5534.77 404.800   2
   2   9  -9 5604.39 419.127   2
  -2   9   9 5699.85 432.508   5
   2   9  -9 5089.38 306.127   4
  -2  -9   9 5642.54 362.624   3
  -2  -9   8 118.262 135.251   2
  -2   9   8 40.1975 162.678   2
  -2  -9   8 64.9471 106.363   1
  -2   9   8 68.7332 118.279   1
   2   9  -8 451.404 55.8359   7
   2  -9  -8 377.435 105.142   7
  -2   9   8 401.211 102.574   7
  -2   9   8 508.213 124.482   5
  -2  -9   8 437.284 86.9102   3
   2   9  -8 449.679 59.9847   4
   2  -9  -8 340.858 101.380   2
   2   9  -8 340.522 107.293   2
  -2   9   7 1008.06 290.770   1
  -2  -9   7 1154.67 291.775   1
  -2  -9   7 1698.95 351.405   2
  -2   9   7 1822.47 363.967   2
  -2   9   7 4060.03 323.840   7
   2  -9  -7 4499.97 328.370   7
   2   9  -7 4084.13 240.432   7
   2  -9  -7 4860.39 328.465   2
   2   9  -7 5070.18 345.983   2
  -2   9   7 3691.18 326.849   5
   2   9  -7 4167.03 228.805   4
  -2  -9   7 4551.01 301.023   3
  -2   9   6 1035.88 145.238   7
   2   9  -6 952.967 94.0561   7
   2   9  -6 941.949 67.7962   4
  -2   9   6 900.465 145.015   5
  -2  -9   6 946.602 122.214   3
  -2  -9   6 510.671 155.661   1
  -2   9   6 599.456 162.486   1
  -2  -9   6 607.901 168.881   2
  -2   9   6 657.890 177.990   2
   2  -9  -6 1097.17 136.191   2
   2   9  -6 1262.23 148.841   2
  -2  -9   5 3569.20 426.493   1
  -2   9   5 4558.17 455.419   1
   2  -9  -5 6503.04 392.474   2
   2   9  -5 6983.78 407.880   2
  -2   9   5 5395.67 405.095   7
  -2   9   5 5825.64 417.971   5
   2   9  -5 5195.51 366.072   3
  -2  -9   5 5610.04 394.994   3
  -2  -9   4 16294.6 1000.35   1
  -2   9   4 17344.9 999.667   1
   2  -9  -4 16894.3 1005.42   7
  -2   9   4 16169.2 1012.14   7
   2   9  -4 23059.1 1036.76   2
   2  -9  -4 21812.8 1021.24   2
  -2   9   4 16013.8 1013.58   5
   2   9  -4 15611.1 972.840   3
  -2  -9   4 10845.9 1014.28   3
   2  -9  -3 94.0004 49.5498   7
  -2   9   3 48.7789 29.1909   1
  -2  -9   3 60.5521 26.7727   1
  -2   9   3 58.8043 48.3643   5
   2  -9  -3 80.2866 49.5187   5
   2  -9  -3 269.396 94.9120   2
   2   9  -3 59.3453 88.3959   2
  -2   9   3 263.219 132.400   3
   2   9  -3 34.5793 32.5611   3
   2  -9  -2 396.125 73.7121   7
   2   9  -2 454.371 77.8659   6
  -2   9   2 488.878 50.2855   1
  -2  -9   2 412.906 46.6047   1
  -2   9   2 290.090 77.0661   5
   2  -9  -2 267.533 73.8306   5
   2   9  -2 335.667 71.1499   3
  -2   9   2 557.194 92.2154   3
   2   9  -2 64.8032 76.1304   2
   2   9  -2 58.6166 64.4250   1
   2   9  -1 5171.24 313.265   1
   2  -9  -1 4708.15 299.928   1
  -2  -9   1 5388.22 291.819   1
  -2   9   1 5415.24 292.897   1
  -2   9   1 5470.25 354.864   7
   2  -9  -1 5638.26 340.624   7
  -2  -9   1 4797.94 291.053   4
  -2   9   1 5374.06 357.234   3
   2   9  -1 4876.96 349.165   6
  -2   9   1 4624.14 345.688   5
   2  -9   0 505.407 73.7291   7
  -2   9   0 852.634 102.477   7
  -2   9   0 638.122 58.9435   1
   2  -9   0 631.912 55.7719   1
   2   9   0 644.560 55.3664   1
  -2  -9   0 647.565 58.7690   1
   2  -9   0 738.584 118.765   3
   2  -9   1 14.5869 27.1500   7
  -2  -9  -1 10.0123 43.0265   6
  -2   9  -1 25.9659 38.8311   7
   2  -9   1 3.67731 22.0065   2
   2  -9   1 8.83637 41.3806   5
   2  -9   1-26.0686 60.4960   3
   2   9   1 3.54147 19.4128   2
   2  -9   1 23.3222 18.4256   1
   2   9   1 41.6475 20.0525   1
   2  -9   2 20314.8 1066.86   1
   2   9   2 19799.3 1065.40   1
   2   9   2 18669.0 1106.25   7
   2  -9   2 20103.9 1072.68   7
  -2  -9  -2 19509.9 1148.16   6
  -2   9  -2 18469.8 1083.95   7
   2  -9   2 19203.2 1081.62   4
  -2  -9  -2 18653.1 1053.66   5
  -2   9  -2 20626.3 1135.44   3
   2  -9   2 20411.1 1127.93   3
   2   9   2 17878.2 1074.47   2
   2  -9   2 17981.6 1075.92   2
   2   9   3 9785.74 619.680   7
   2  -9   3 10159.3 568.522   7
   2  -9   3 10239.6 600.737   2
   2   9   3 9537.52 597.334   2
  -2  -9  -3 10161.0 663.014   6
   2  -9   3 9843.39 594.467   4
   2  -9   3 10544.2 635.873   3
   2  -9   4 78.8211 20.3691   7
   2   9   4 91.5711 44.9221   7
   2  -9   4 88.9362 39.5011   4
  -2  -9  -4 56.9304 39.2753   2
  -2   9  -4 161.454 51.7890   2
   2  -9   4 42.6228 39.1521   2
   2   9   4 98.9330 46.3778   2
   2   9   5 10589.2 657.806   7
   2   9   5 10819.9 655.187   2
   2  -9   5 9924.36 647.122   2
   2  -9   5 9875.00 629.391   4
  -2  -9  -5 11057.4 651.906   2
  -2   9  -5 11162.3 658.971   2
   2   9   6 979.073 126.118   7
  -2  -9  -6 828.291 151.665   6
   2   9   6 911.580 127.788   2
   2  -9   6 1026.01 131.228   2
  -2   9  -6 1067.44 113.929   4
   2  -9   6 798.517 105.227   4
   2  -9   6 1074.48 144.650   3
  -2  -9  -6 734.418 115.724   2
  -2   9  -6 1137.80 138.920   2
   2   9   7 7286.54 529.819   7
  -2  -9  -7 7892.32 600.638   6
   2   9   7 8477.25 555.578   2
   2  -9   7 7770.26 545.664   2
   2   9   7 7986.67 462.155   5
  -2   9  -7 8599.81 521.501   4
   2  -9   7 7725.53 559.718   3
  -2   9  -7 9331.26 572.944   2
  -2  -9  -7 8384.17 555.095   2
   2   9   8 2182.09 221.302   7
  -2  -9  -8 2390.48 278.912   6
   2   9   8 2144.12 235.366   2
   2  -9   8 2787.95 250.110   2
   2   9   8 2358.26 171.695   5
  -2   9  -8 2648.85 223.258   4
   2  -9   8 2432.22 249.989   3
  -2  -9  -8 2938.99 288.432   4
  -2  -9  -8 2541.14 252.908   2
  -2   9  -8 2388.82 249.959   2
   2   9   9 1315.37 172.854   7
  -2  -9  -9 1640.72 243.911   6
   2  -9   9 1860.00 202.086   2
   2   9   9 1573.41 195.248   2
   2   9   9 1429.40 135.619   5
  -2   9  -9 1713.27 178.125   4
   2  -9   9 1443.24 198.544   3
  -2  -9  -9 1869.37 238.828   4
  -2   9  -9 1826.56 221.320   2
  -2  -9  -9 1825.74 217.053   2
  -2   9 -10 1858.65 191.115   4
   2   9  10 1307.06 142.358   5
   2  -9  10 1786.74 223.260   2
   2   9  10 1932.03 232.899   2
  -2  -9 -10 1698.98 247.847   6
   2   9  10 1540.73 184.985   7
  -2  -9 -11-23.8794 102.608   6
   2  -9  11-20.0030 109.566   2
  -2   9 -11 36.1677 72.1116   4
   2   9  11 121.011 108.328   2
  -2  -9 -12 1467.60 260.411   6
  -2   9 -12 1524.65 193.312   4
  -2   9 -13 269.374 103.313   4
  -2 -10  12 540.592 228.696   1
  -2  10  12 189.155 233.949   1
  -2 -10  12 518.698 255.372   2
  -2  10  12 1002.39 375.796   2
  -2  10  12 1364.10 220.624   5
   2 -10 -12 1446.09 208.172   7
   2  10 -12 1256.17 129.023   4
  -2 -10  12 1110.34 159.807   3
  -2 -10  11-41.9284 168.581   1
  -2  10  11-88.1586 211.799   1
  -2 -10  11-49.6480 176.937   2
  -2  10  11 150.314 201.432   2
   2 -10 -11 171.180 102.483   7
  -2  10  11 151.739 105.970   5
   2  10 -11 108.997 48.9218   4
  -2 -10  11 192.946 84.0775   3
  -2  10  10-204.584 232.569   1
  -2  10  10-141.069 231.468   2
   2 -10 -10-32.2917 122.635   2
   2 -10 -10 16.0236 94.2741   7
  -2  10  10-17.9681 98.4143   5
   2  10 -10 11.0999 35.7695   4
  -2 -10  10 34.7357 63.4180   3
  -2  10   9 864.207 261.836   1
  -2 -10   9 852.856 288.701   2
  -2  10   9 604.217 302.626   2
  -2 -10   9 429.312 202.304   1
   2 -10  -9 2706.92 252.828   2
   2  10  -9 2353.31 250.171   2
   2 -10  -9 2619.91 253.822   7
  -2  10   9 2004.47 231.101   7
  -2  10   9 1752.75 231.305   5
   2  10  -9 2335.28 154.132   4
  -2 -10   9 2545.02 219.658   3
  -2 -10   8 964.189 304.500   1
  -2  10   8 1231.61 344.851   1
  -2 -10   8 1485.97 372.019   2
  -2  10   8 1469.61 447.343   2
   2  10  -8 3995.93 227.274   7
   2 -10  -8 4328.20 342.327   7
  -2  10   8 3991.72 336.961   7
   2  10  -8 4060.46 336.431   2
   2 -10  -8 4551.97 337.586   2
  -2  10   8 4236.15 354.366   5
   2  10  -8 4210.50 235.547   4
  -2 -10   8 4667.56 318.046   3
   2 -10  -7 232.348 88.6320   7
  -2  10   7 310.963 99.3352   7
   2  10  -7 215.989 44.9011   7
   2 -10  -7 254.190 82.3946   2
   2  10  -7 215.012 94.0237   2
  -2  10   7 258.057 97.0280   5
   2  10  -7 283.393 34.3067   4
  -2 -10   7-86.3911 120.491   1
  -2  10   7 100.564 165.507   2
  -2  10   7 92.3211 175.388   1
  -2 -10   7 99.6628 134.138   2
  -2 -10   7 390.493 85.8050   3
  -2  10   6 1269.73 169.923   7
   2  10  -6 1356.72 122.229   7
   2 -10  -6 1723.46 172.458   2
   2  10  -6 1796.46 182.545   2
  -2  10   6 1731.93 189.899   5
  -2 -10   6 773.881 192.127   1
  -2  10   6 1013.62 227.987   1
  -2  10   6 1598.96 280.672   2
  -2 -10   6 1367.92 252.697   2
  -2 -10   6 1811.73 179.055   3
   2 -10  -5 368.360 89.0570   7
  -2  10   5 415.450 95.5283   7
   2  10  -5 401.966 82.4547   2
   2 -10  -5 388.839 79.1826   2
  -2  10   5 376.364 94.6874   5
  -2 -10   5 120.182 101.045   1
  -2  10   5 245.564 131.737   1
   2  10  -5 310.407 67.1798   3
  -2 -10   5 432.903 90.7982   3
   2 -10  -4 39.4619 44.9621   7
  -2  10   4-22.0206 48.7655   7
   2  10  -4 32.9597 45.9934   2
   2 -10  -4 7.55954 37.2141   2
   2 -10  -4-11.5746 56.9767   5
  -2  10   4 21.7626 56.0568   5
  -2 -10   4 6.60186 36.1624   1
  -2  10   4-6.29157 36.3966   1
  -2 -10   4 17.7875 83.2852   3
   2  10  -4 22.2748 34.7677   3
   2 -10  -3 650.934 104.257   7
   2  10  -3 685.198 103.385   6
   2  10  -3 775.751 112.487   2
   2 -10  -3 722.003 104.532   2
  -2  10   3 686.756 114.503   5
   2 -10  -3 623.180 109.096   5
  -2 -10   3 923.979 75.9830   1
  -2  10   3 889.238 76.6219   1
  -2  10   3 806.201 142.800   3
   2  10  -3 623.668 93.6903   3
  -2  10   2 52793.8 2130.28   1
  -2 -10   2 52860.6 2128.08   1
   2 -10  -2 49029.1 2196.93   7
   2  10  -2 47500.8 2206.73   6
  -2  10   2 46035.1 2210.19   5
   2 -10  -2 16765.6 2156.24   2
   2  10  -2 18774.9 2174.19   2
   2 -10  -2 43187.9 2203.89   5
  -2  10   2 52284.0 2244.00   3
   2  10  -2 45676.1 2206.44   3
   2  10  -2 25145.9 2171.24   1
   2 -10  -2 19160.6 2146.31   1
   2 -10  -1 389.542 66.7048   1
   2  10  -1 447.664 81.3053   1
  -2  10   1 731.329 57.1039   1
  -2 -10   1 595.142 52.2595   1
  -2  10   1 662.846 98.8220   7
   2  10  -1 424.961 84.4207   6
   2 -10  -1 467.237 76.6437   7
   2 -10  -1 540.704 93.0255   5
  -2 -10   1 589.614 56.0169   4
  -2  10   1 777.620 108.878   3
   2  10  -1 275.659 112.841   3
   2  10   0 517.305 78.5743   7
   2 -10   0 502.153 75.2592   7
   2  10   0 595.829 50.9409   1
   2 -10   0 545.883 50.7799   1
   2 -10   0 793.869 120.463   3
   2  10   0 529.445 92.5714   6
  -2  10   0 543.298 87.9348   7
   2 -10   1 46603.2 2564.81   7
  -2  10  -1 50419.0 2591.82   7
  -2 -10  -1 44193.1 2620.48   6
   2 -10   1 49933.4 2624.44   3
   2  10   1 46185.8 2547.08   2
   2 -10   1 45932.1 2547.25   2
   2  10   1 46790.0 2532.38   1
   2 -10   1 46777.9 2532.83   1
   2 -10   2 12921.7 694.503   1
   2  10   2 12266.1 691.481   1
   2 -10   2 12539.7 703.012   7
  -2 -10  -2 11722.0 774.753   6
  -2  10  -2 12514.6 722.546   7
   2  10   2 11755.7 704.765   2
   2 -10   2 12025.4 707.210   2
   2 -10   2 11658.1 710.069   4
  -2 -10  -2 11800.9 689.724   5
  -2  10  -2 12803.3 766.505   3
   2 -10   2 13669.1 769.207   3
   2  10   3 11963.1 771.460   7
   2 -10   3 12972.9 722.143   7
   2 -10   3 12973.4 751.721   2
   2  10   3 13167.5 753.474   2
  -2 -10  -3 12869.2 822.229   6
  -2  10  -3 13626.3 808.863   3
   2 -10   3 11940.9 744.656   4
   2 -10   3 14069.9 801.695   3
   2  10   4 10080.5 635.480   7
   2 -10   4 10116.7 560.724   7
   2 -10   4 9838.50 604.220   4
  -2  10  -4 10554.2 614.882   2
   2  10   4 10171.0 617.818   2
   2 -10   4 9950.29 617.247   2
   2  10   5 15416.1 954.861   7
   2  10   5 16744.2 949.641   2
   2 -10   5 15763.2 944.286   2
   2 -10   5 14821.8 921.365   4
  -2 -10  -5 16852.9 943.817   2
  -2  10  -5 16657.5 949.577   2
   2  10   6 960.633 127.466   7
   2 -10   6 899.517 125.199   2
   2  10   6 767.936 121.879   2
  -2 -10  -6 886.359 160.891   6
   2 -10   6 832.493 103.781   4
  -2 -10  -6 1041.65 127.472   2
  -2  10  -6 928.648 132.264   2
   2 -10   6 958.079 137.995   3
   2  10   7 464.316 100.195   7
  -2 -10  -7 513.071 135.463   6
  -2  10  -7 610.625 120.332   2
   2  10   7 652.944 116.156   2
   2 -10   7 649.672 113.081   2
  -2  10  -7 621.257 92.6627   4
   2 -10   7 479.204 109.309   3
  -2 -10  -7 533.255 112.855   2
  -2 -10  -8 758.410 166.748   6
  -2 -10  -8 526.620 117.907   2
  -2  10  -8 778.749 137.144   2
   2  10   8 553.753 117.910   2
   2 -10   8 758.225 127.804   2
   2  10   8 568.855 60.8407   5
  -2  10  -8 890.948 112.912   4
   2  10   8 606.991 115.102   7
   2 -10   8 610.215 121.183   3
   2  10   9-107.912 84.4586   7
  -2 -10  -9 21.6025 89.8733   6
  -2 -10  -9 14.4792 72.9529   2
   2 -10   9 13.7453 66.0330   2
   2  10   9 41.5658 66.5611   2
  -2  10  -9-15.4095 77.6397   2
   2  10   9-3.69978 35.1047   5
  -2 -10  -9-56.8222 90.9897   4
  -2  10  -9 18.8656 52.6531   4
   2 -10   9-14.8346 67.6084   3
  -2  10 -10 31.1479 53.5310   4
  -2 -10 -10 23.2277 93.3811   6
   2  10  10 67.8669 79.4711   2
   2 -10  10 50.4260 80.7751   2
   2  10  11 516.807 163.728   2
   2 -10  11 389.367 138.156   2
  -2  10 -11 540.744 113.904   4
  -2 -10 -11 469.834 161.472   6
  -2  10 -12 967.249 148.903   4
  -2 -10 -12 917.858 207.515   6
   2 -11 -12 18.9178 93.1221   7
  -2  11  12-47.6142 198.085   1
  -2 -11  12-50.8566 144.533   2
  -2  11  12 101.742 225.301   2
  -2 -11  12 44.9805 127.833   1
  -2 -11  12 13.4254 67.6414   3
  -2  11  12-38.1001 102.315   5
   2 -11 -11 5667.34 420.338   7
   2  11 -11 5037.97 279.542   4
  -2  11  11 4949.77 413.447   5
  -2 -11  11 1382.33 371.327   1
  -2  11  11 1598.52 406.602   1
  -2  11  11 2180.74 500.690   2
  -2 -11  11 2506.19 470.791   2
  -2 -11  11 4817.62 358.350   3
   2 -11 -10 2045.41 242.027   7
  -2  11  10 2372.86 268.729   5
   2  11 -10 2397.67 156.046   4
   2 -11 -10 2517.14 259.811   2
  -2 -11  10 425.650 220.012   1
  -2  11  10 944.543 309.867   1
  -2 -11  10 902.604 284.425   2
  -2  11  10 1600.03 408.820   2
  -2 -11  10 2279.61 222.070   3
   2 -11  -9 1961.81 224.338   7
  -2  11   9 1679.23 211.953   7
   2  11  -9 2029.25 234.122   2
   2 -11  -9 1796.03 210.118   2
  -2  11   9 1839.55 228.784   5
   2  11  -9 1825.41 119.079   4
  -2 -11   9 283.246 171.516   1
  -2  11   9 377.113 197.720   1
  -2  11   9 755.185 263.126   2
  -2 -11   9 1075.38 278.092   2
  -2 -11   9 1973.47 197.704   3
   2 -11  -8 306.893 99.3721   7
   2  11  -8 303.926 35.8220   7
  -2  11   8 328.108 105.088   7
  -2  11   8 393.237 111.380   5
   2 -11  -8 346.072 105.211   2
   2  11  -8 407.835 111.171   2
  -2 -11   8 96.1651 120.381   1
  -2 -11   8 110.934 126.655   2
  -2  11   8 515.094 231.019   2
  -2  11   8 68.6626 157.300   1
  -2 -11   8 390.558 95.6730   3
   2  11  -7 6384.77 362.728   7
  -2  11   7 6239.22 463.135   7
   2 -11  -7 8177.00 469.368   2
   2  11  -7 7797.72 476.063   2
  -2  11   7 6641.22 471.430   5
  -2  11   7 5613.36 590.419   2
  -2 -11   7 3397.79 516.087   2
  -2 -11   7 2778.78 461.382   1
  -2  11   7 3511.89 507.383   1
  -2 -11   7 6840.26 451.831   3
  -2  11   6 7674.42 546.046   7
   2  11  -6 6771.55 458.943   7
  -2  11   6 8181.97 551.004   5
  -2 -11   6 9185.54 554.123   3
  -2 -11   6 5955.14 585.128   1
  -2  11   6 6270.60 612.665   1
   2 -11  -6 9006.78 529.047   2
   2  11  -6 9723.00 549.849   2
  -2 -11   5 1904.39 222.302   1
  -2  11   5 2125.69 224.009   1
   2 -11  -5 2501.80 226.047   7
  -2  11   5 2030.67 215.413   7
   2 -11  -5 2277.52 194.245   2
   2  11  -5 2515.10 210.178   2
  -2  11   5 1993.11 211.937   5
   2  11  -5 1862.56 184.281   3
  -2 -11   5 2267.48 251.276   3
   2 -11  -4 82.4864 52.0584   7
  -2  11   4 34.6065 54.1167   7
   2  11  -4 83.3127 48.9304   2
   2 -11  -4 81.0904 44.2821   2
  -2  11   4 100.979 63.8626   5
   2 -11  -4 59.7500 58.9201   5
  -2 -11   4 74.7872 33.1866   1
  -2  11   4 41.0328 36.2859   1
  -2  11   4 23.3238 97.0909   3
   2  11  -4 48.9543 41.2462   3
   2 -11  -3 6566.22 450.520   7
   2  11  -3 5865.42 441.060   6
   2  11  -3 8025.20 454.791   2
   2 -11  -3 7374.50 438.623   2
  -2  11   3 5521.01 444.856   5
   2 -11  -3 5353.83 446.127   5
  -2  11   3 6646.29 497.046   3
   2  11  -3 5545.24 431.175   3
  -2 -11   3 7334.53 392.698   1
  -2  11   3 6810.85 392.264   1
   2  11  -2 340.357 77.9222   1
   2 -11  -2 324.913 77.3018   1
   2  11  -2 305.812 85.1518   2
   2 -11  -2 245.744 78.1293   2
   2 -11  -2 427.075 81.5836   7
   2  11  -2 329.001 75.5397   6
  -2  11   2 483.268 95.1035   7
  -2 -11   2 436.792 51.0749   1
  -2  11   2 496.528 57.9780   1
   2 -11  -2 344.406 84.4786   5
  -2  11   2 389.693 87.9459   5
  -2 -11   2 451.594 35.5741   4
  -2  11   2 423.257 92.0942   3
  -2 -11   1 40.3443 18.3280   1
  -2  11   1 28.5039 17.5515   1
   2  11  -1 56.8288 47.7508   6
  -2  11   1 55.8200 51.9552   7
   2  11  -1 88.7738 42.1726   7
   2 -11  -1 29.6094 39.7939   7
   2 -11  -1 19.5895 45.8928   5
   2 -11  -1 8.11384 46.9664   1
   2  11  -1 9.31756 48.0303   1
   2  11  -1-10.5485 49.4196   2
  -2  11   1 21.1627 49.5736   3
   2  11  -1 62.0213 81.6118   3
   2 -11   0 2621.93 205.078   7
   2  11   0 2465.94 209.748   7
   2  11   0 2935.27 166.077   1
   2 -11   0 2625.29 164.271   1
   2 -11   0 2101.20 255.312   3
  -2  11   0 2706.16 223.531   7
   2  11   0 2624.36 234.676   6
   2 -11   1 1292.73 117.803   7
   2  11   1 1365.90 138.582   7
  -2  11  -1 1358.95 138.943   7
  -2 -11  -1 1183.36 152.700   6
   2 -11   1 1219.49 152.190   3
   2 -11   1 1204.67 101.018   2
   2  11   1 1223.77 102.104   2
   2 -11   1 1258.62 91.8447   1
   2  11   1 1303.56 92.7558   1
   2  11   2 400.373 47.9782   1
   2 -11   2 401.279 49.9500   1
   2 -11   2 382.424 56.3604   7
  -2 -11  -2 412.099 98.1493   6
  -2  11  -2 451.551 74.4735   7
   2  11   2 388.705 56.5606   2
   2 -11   2 378.390 57.0223   2
  -2 -11  -2 354.648 51.8679   5
   2 -11   2 468.029 65.1351   4
  -2  11  -2 611.594 100.765   3
   2 -11   2 301.318 80.4334   3
   2  11   3 14221.0 789.738   7
   2 -11   3 12716.6 722.172   7
  -2 -11  -3 12679.3 827.669   6
   2  11   3 12722.8 748.417   2
   2 -11   3 12559.9 747.237   2
  -2 -11  -3 12649.9 718.916   5
   2 -11   3 11896.0 743.659   4
  -2  11  -3 13792.8 814.946   3
   2 -11   3 14100.7 809.214   3
   2  11   4-28.0144 47.5861   2
   2 -11   4 7.01401 48.2487   2
  -2 -11  -4-29.3442 61.0440   6
   2 -11   4 6.02687 33.0195   4
   2 -11   4 31.0938 16.7182   7
   2  11   4 46.9470 54.3190   7
   2  11   5 1510.01 166.771   7
   2 -11   5 1552.37 145.522   4
  -2 -11  -5 1544.98 154.275   2
  -2  11  -5 1745.32 165.392   2
   2  11   5 1850.82 168.805   2
   2 -11   5 1455.05 154.639   2
   2  11   6 11599.0 738.165   7
   2  11   6 11877.7 735.334   2
   2 -11   6 12080.6 735.480   2
   2 -11   6 11669.7 756.093   3
   2 -11   6 10849.6 698.884   4
  -2 -11  -6 12439.4 730.306   2
  -2  11  -6 12036.1 736.489   2
   2  11   7 6379.05 480.085   7
   2  11   7 6859.86 487.221   2
   2 -11   7 7079.14 488.203   2
  -2 -11  -7 6874.56 555.066   6
   2 -11   7 7121.87 509.995   3
  -2  11  -7 7430.56 500.491   2
  -2 -11  -7 7211.26 489.198   2
   2  11   8 423.545 99.6358   7
   2  11   8 600.035 113.733   2
  -2  11  -8 459.178 113.222   2
   2 -11   8 547.065 109.124   2
  -2 -11  -8 665.000 155.703   6
  -2  11  -8 542.653 92.0208   4
  -2 -11  -8 648.707 129.636   2
   2 -11   8 524.711 117.552   3
   2  11   9 701.104 135.655   7
  -2 -11  -9 785.620 186.331   6
  -2  11  -9 782.450 150.887   2
   2 -11   9 897.286 148.141   2
   2  11   9 524.490 132.295   2
  -2  11  -9 744.992 113.650   4
  -2 -11  -9 892.005 176.312   4
  -2 -11  -9 748.710 139.796   2
  -2  11 -10 3230.61 256.637   4
   2 -11  10 2334.61 287.592   2
   2  11  10 2663.94 302.206   2
  -2 -11 -10 3319.82 340.656   4
  -2 -11 -10 2645.32 332.793   6
  -2  11 -11 4273.14 328.521   4
   2  11  11 3829.67 404.905   2
   2 -11  11 3859.98 401.625   2
  -2 -11 -11 3787.21 422.989   6
  -2  11 -12 626.813 123.947   4
  -2 -12  12 223.073 176.095   1
  -2  12  12 835.666 347.909   2
  -2  12  12 745.041 325.930   1
  -2 -12  12 577.020 239.118   2
   2 -12 -12 1075.89 194.420   7
   2 -12 -11 1151.77 196.192   7
  -2  12  11 1106.59 188.993   5
   2  12 -11 918.405 87.3433   4
  -2 -12  11 293.616 191.746   1
  -2  12  11 708.166 339.517   1
  -2 -12  11 835.591 277.218   2
  -2  12  11 934.646 375.296   2
  -2 -12  11 875.354 153.754   3
   2 -12 -10 346.129 118.747   7
  -2  12  10 335.319 125.879   5
   2 -12 -10 553.804 145.178   2
  -2  12  10 123.994 183.808   1
  -2  12  10 216.876 255.737   2
  -2 -12  10 214.825 179.517   2
  -2 -12  10-38.5785 150.338   1
  -2 -12  10 528.801 114.965   3
   2 -12  -9 2093.13 240.031   7
   2 -12  -9 2573.48 251.484   2
   2  12  -9 2729.12 266.970   2
  -2  12   9 1989.28 243.176   5
  -2  12   9 906.213 270.261   1
  -2 -12   9 780.737 253.565   1
  -2 -12   9 1141.16 283.210   2
  -2  12   9 2228.62 388.897   2
  -2 -12   9 2605.27 237.224   3
   2 -12  -8 273.535 101.233   7
  -2  12   8 139.275 96.1312   7
  -2  12   8 177.934 93.5319   5
   2 -12  -8 176.407 80.8377   2
   2  12  -8 293.176 100.089   2
  -2  12   8 33.7630 145.491   1
  -2 -12   8 31.8718 128.576   1
  -2 -12   8 244.855 164.153   2
  -2  12   8 281.088 200.018   2
  -2 -12   8 337.317 90.9928   3
   2  12  -7 10529.6 541.137   7
  -2  12   7 8957.33 648.103   7
   2  12  -7 9002.47 541.058   7
   2 -12  -7 10840.8 637.305   2
   2  12  -7 11232.6 655.116   2
  -2  12   7 10172.9 660.666   5
  -2 -12   7 7571.84 740.004   2
  -2 -12   7 5772.09 672.972   1
  -2  12   7 5983.20 696.751   1
  -2 -12   7 9898.74 645.813   3
  -2  12   6 2339.90 240.864   7
   2  12  -6 1806.83 156.854   7
   2 -12  -6 2452.94 213.779   2
   2  12  -6 2903.55 237.110   2
  -2  12   6 2243.24 229.315   5
  -2 -12   6 1645.25 251.439   1
  -2  12   6 1734.74 265.776   1
  -2 -12   6 2915.30 268.126   3
   2 -12  -5 47.2399 58.1346   7
  -2  12   5 25.8332 60.4785   7
   2 -12  -5-8.19069 46.5563   2
   2  12  -5 9.19592 56.7451   2
  -2  12   5 12.2583 65.8377   5
  -2 -12   5 9.32782 66.4632   1
  -2  12   5-66.2480 76.0750   1
  -2 -12   5-62.9745 98.2861   3
   2  12  -5-27.8765 42.3481   3
  -2 -12   4 253.335 44.9785   1
   2 -12  -4 205.820 75.6543   7
   2  12  -4 264.597 73.3513   6
   2 -12  -4 253.296 57.7572   2
   2  12  -4 199.314 62.3058   2
  -2  12   4 206.633 75.1412   5
   2 -12  -4 197.271 81.6214   5
  -2  12   4 401.842 54.7200   1
  -2  12   4 138.586 124.746   3
   2  12  -4 160.855 59.0715   3
   2  12  -3 5163.58 356.428   7
   2 -12  -3 5385.60 391.750   7
   2  12  -3 5188.71 388.031   6
  -2  12   3 4612.55 388.588   5
   2  12  -3 6554.80 376.879   2
   2 -12  -3 6570.63 369.055   2
   2 -12  -3 4271.80 385.279   5
   2  12  -3 4301.49 372.773   3
  -2  12   3 5973.80 445.609   3
  -2  12   3 5767.50 333.482   1
  -2 -12   3 5933.81 331.966   1
   2  12  -2 21346.0 1267.34   7
  -2  12   2 21375.1 1307.30   7
   2 -12  -2 21884.2 1290.08   7
   2  12  -2 20356.6 1294.43   6
   2  12  -2 19925.7 1282.95   2
   2 -12  -2 20224.7 1287.67   2
   2 -12  -2 18769.7 1292.48   5
  -2 -12   2 19250.8 1209.40   4
  -2  12   2 22278.5 1333.39   3
   2  12  -2 20308.3 1304.29   3
  -2  12   1 10766.2 431.917   1
  -2 -12   1 10789.5 431.136   1
   2  12  -1 11286.3 508.291   7
  -2  12   1 10876.2 538.896   7
   2 -12  -1 10689.1 510.344   7
   2  12  -1 10134.5 533.935   6
   2 -12  -1 10035.4 536.780   5
   2  12  -1 3104.84 451.106   2
   2 -12  -1 4786.55 462.808   2
   2  12  -1 2318.87 434.415   1
   2 -12  -1 3277.54 440.901   1
  -2  12   1 11384.7 564.192   3
   2  12  -1 11378.0 607.620   3
   2  12   0 2990.37 238.211   7
  -2  12   0 3113.20 251.688   7
   2 -12   0 3069.67 230.831   7
   2 -12   0 2706.40 253.698   5
   2  12   0 3495.52 185.665   1
   2 -12   0 3373.86 184.590   1
   2 -12   0 2792.26 191.059   2
   2  12   1 40.9652 49.0871   7
   2 -12   1 40.2369 32.8024   7
  -2 -12  -1 73.3803 55.8124   6
  -2  12  -1 49.9294 41.0665   7
   2  12   1 50.6914 23.1438   2
   2 -12   1 75.0293 26.0682   2
   2 -12   1 25.5935 51.5149   3
   2  12   1 64.1633 35.6415   1
   2 -12   1 55.1021 28.8591   1
   2  12   2 11718.9 659.790   1
   2 -12   2 12099.5 661.629   1
   2 -12   2 12245.4 682.644   7
  -2  12  -2 11900.0 705.734   7
  -2 -12  -2 11267.0 762.574   6
   2 -12   2 11194.7 675.673   6
   2 -12   2 11579.0 677.720   2
   2  12   2 11879.4 679.277   2
  -2 -12  -2 10945.8 674.920   5
   2 -12   2 11563.9 688.545   4
  -2  12  -2 12877.1 761.005   3
   2 -12   2 12883.2 765.957   3
   2  12   3 305.636 46.9446   1
   2 -12   3 160.481 43.2458   1
   2 -12   3 218.467 40.1418   7
  -2 -12  -3 214.104 77.5129   6
   2  12   3 293.891 56.4839   2
   2 -12   3 176.206 47.1061   2
  -2 -12  -3 198.136 41.7608   5
   2 -12   3 204.564 49.1679   4
   2 -12   3 177.556 76.0911   3
  -2  12  -3 196.414 70.7105   3
   2 -12   4 5118.17 335.849   2
   2  12   4 5147.22 336.476   2
   2 -12   4 4724.21 285.318   7
   2  12   4 5006.62 361.441   7
   2 -12   4 4789.47 324.752   4
  -2 -12  -4 5140.84 411.457   6
   2  12   5 41.6591 55.9728   7
   2 -12   5 59.2929 42.5089   4
  -2  12  -5 7.84734 40.4767   2
  -2 -12  -5 36.4302 47.0024   2
   2  12   5 25.2675 60.7240   2
   2 -12   5 67.2062 49.4672   2
   2  12   6 2955.20 264.117   7
   2 -12   6 3216.53 260.971   2
   2  12   6 3071.43 259.112   2
   2 -12   6 2692.97 228.028   4
  -2 -12  -6 3352.65 255.716   2
   2 -12   6 3229.35 286.844   3
  -2  12  -6 3271.81 260.923   2
   2  12   7-22.0043 65.8010   2
   2 -12   7 21.8376 62.0623   2
   2  12   7-34.8926 67.2798   7
  -2 -12  -7 99.7265 95.8137   6
  -2 -12  -7-10.4274 64.3438   2
  -2  12  -7-22.8226 61.2885   2
   2 -12   7 13.7193 64.2369   3
   2 -12   8 60.7432 70.2748   2
   2  12   8-12.2662 57.4329   2
   2  12   8 61.4026 74.6216   7
  -2 -12  -8-21.6082 92.8430   6
   2 -12   8-43.7448 71.7773   3
  -2 -12  -8 24.1252 64.7866   2
  -2  12  -8 13.2380 76.5760   2
   2 -12   9 763.633 148.290   2
   2  12   9 817.793 148.960   2
  -2  12  -9 747.579 150.683   2
  -2 -12  -9 1013.55 158.030   2
  -2 -12  -9 627.890 163.622   6
  -2 -12 -10 248.663 128.713   6
  -2 -12 -10 171.036 103.468   4
   2  12  10 410.630 138.024   2
   2 -12  10 184.364 110.975   2
  -2 -12 -11 12927.5 904.712   6
   2 -12  11 10946.5 840.095   2
   2  12  11 11371.9 859.590   2
  -2 -13  12 254.770 165.813   1
  -2  13  12 529.594 260.517   1
  -2 -13  12 557.990 224.377   2
   2 -13 -11-38.4096 101.101   7
  -2 -13  11 40.2943 136.901   1
  -2  13  11 423.638 301.863   1
  -2  13  11 494.922 341.754   2
  -2 -13  11 87.9959 156.772   2
  -2 -13  11 89.3905 83.2037   3
  -2  13  11 33.8742 101.335   5
   2 -13 -10 3479.83 336.740   7
  -2  13  10 3977.45 343.539   5
  -2 -13  10 1771.78 345.094   1
  -2 -13  10 2393.86 415.591   2
  -2  13  10 2547.73 449.861   2
  -2  13  10 2632.80 421.691   1
  -2 -13  10 3889.73 320.834   3
   2 -13  -9 1255.30 187.275   7
   2 -13  -9 976.752 160.199   2
   2  13  -9 1197.54 184.409   2
  -2  13   9 1038.28 176.103   5
  -2 -13   9 409.007 193.907   1
  -2  13   9 649.672 238.453   1
  -2 -13   9 708.286 232.505   2
  -2 -13   9 1244.88 169.516   3
   2 -13  -8 394.122 110.599   7
  -2  13   8 368.607 117.561   7
  -2  13   8 278.454 109.926   5
   2 -13  -8 185.937 90.3679   2
   2  13  -8 290.515 108.032   2
  -2 -13   8 99.8235 148.006   2
  -2 -13   8 151.395 146.100   1
  -2  13   8 30.9372 152.903   1
  -2 -13   8 332.135 103.803   3
   2  13  -7 7717.22 481.045   7
   2  13  -7 9153.51 479.771   7
  -2  13   7 7441.21 590.234   7
   2 -13  -7 8752.27 566.878   2
   2  13  -7 9925.68 593.403   2
  -2  13   7 8506.29 592.726   5
  -2 -13   7 9146.64 613.957   3
  -2  13   7 7946.91 685.027   1
  -2 -13   7 5778.98 621.868   1
  -2 -13   6 17560.4 1297.08   1
  -2  13   6 21460.0 1329.38   1
  -2  13   6 19840.3 1312.70   7
   2 -13  -6 21899.1 1318.73   7
   2  13  -6 23673.6 1219.03   7
   2  13  -6 21569.8 1277.30   6
   2 -13  -6 23481.3 1281.01   2
   2  13  -6 25716.1 1306.12   2
  -2  13   6 21585.0 1313.47   5
   2  13  -6 20482.1 1277.35   3
  -2 -13   6 19252.2 1358.65   3
   2  13  -5 53120.2 2831.84   7
   2 -13  -5 50668.1 2908.01   7
  -2  13   5 48300.5 2911.69   7
   2  13  -5 49949.6 2882.51   6
   2 -13  -5 54869.9 2867.02   2
   2  13  -5 59429.7 2887.87   2
  -2  13   5 48820.1 2904.11   5
   2  13  -5 46377.7 2874.47   3
  -2 -13   5 47212.2 2844.62   1
  -2  13   5 57928.2 2859.75   1
  -2  13   4 2390.27 154.702   1
  -2 -13   4 2279.23 150.251   1
   2  13  -4 1948.88 162.423   7
   2 -13  -4 1576.23 189.350   7
  -2  13   4 1805.61 201.348   5
   2  13  -4 1906.41 191.954   6
   2 -13  -4 2210.58 173.346   2
   2  13  -4 2227.37 183.715   2
   2 -13  -4 1419.28 192.245   5
   2  13  -4 1683.15 182.806   3
  -2  13   4 1751.60 255.989   3
   2  13  -3 6538.15 433.470   7
  -2  13   3 6547.37 480.934   7
   2 -13  -3 6105.20 461.125   7
   2  13  -3 6499.38 465.455   6
  -2  13   3 5495.88 458.802   5
   2  13  -3 8153.35 439.504   2
   2 -13  -3 7519.81 425.526   2
   2 -13  -3 5941.19 471.667   5
  -2  13   3 7289.15 406.709   1
  -2 -13   3 7114.90 403.304   1
  -2  13   3 6971.68 522.016   3
   2  13  -3 6058.83 461.826   3
   2 -13  -2 433.187 68.2545   2
   2  13  -2 456.228 74.8829   2
   2 -13  -2 416.209 81.2825   7
   2  13  -2 352.915 69.8006   7
  -2  13   2 381.540 90.7445   7
   2  13  -2 359.725 83.4874   6
  -2 -13   2 425.335 45.5816   1
  -2  13   2 418.475 46.0853   1
   2 -13  -2 435.578 91.9150   5
  -2 -13   2 271.107 34.9961   4
  -2  13   2 425.311 105.026   3
   2  13  -2 387.960 90.5683   3
  -2 -13   1 811.073 55.3453   1
  -2  13   1 753.500 54.8509   1
   2  13  -1 720.655 94.2912   7
   2 -13  -1 738.598 101.208   7
   2 -13  -1 621.224 109.097   5
   2  13  -1 662.920 106.629   6
  -2  13   1 766.464 117.415   7
   2  13  -1 259.598 69.1960   1
   2  13  -1 173.025 69.7700   2
   2 -13  -1 130.045 57.7979   2
   2 -13  -1 180.524 56.3274   1
  -2  13   1 728.431 118.197   3
   2  13  -1 848.781 138.627   3
   2  13   0 1552.23 152.134   7
   2 -13   0 1603.67 146.933   7
  -2  13   0 1539.73 164.188   7
   2 -13   0 1530.31 170.891   5
   2  13   0 1409.17 104.735   1
   2 -13   0 1437.38 99.8473   1
   2  13   0 1484.27 106.035   2
   2 -13   0 1391.06 104.019   2
   2 -13   1 34883.2 2038.89   7
   2  13   1 37254.2 2070.21   7
  -2  13  -1 38955.2 2078.71   7
  -2 -13  -1 32821.1 2101.69   6
   2  13   1 34777.2 2008.79   2
   2 -13   1 34668.8 2009.82   2
   2 -13   1 40464.2 2159.45   3
   2  13   1 38997.9 2000.17   1
   2 -13   1 38502.7 2001.52   1
   2  13   2 13963.4 759.489   1
   2 -13   2 13880.8 759.753   1
   2 -13   2 13817.6 786.182   7
  -2  13  -2 14029.1 815.217   7
  -2 -13  -2 13447.8 875.278   6
   2 -13   2 12526.9 779.400   6
   2  13   2 13716.5 778.308   2
   2 -13   2 13181.6 776.137   2
  -2 -13  -2 13105.3 784.845   5
  -2  13  -2 14503.4 867.269   3
   2 -13   2 14869.4 878.046   3
   2 -13   3 4366.13 266.708   1
   2  13   3 4286.65 264.156   1
   2 -13   3 3948.78 261.779   7
  -2  13  -3 3751.22 279.769   7
  -2 -13  -3 4301.78 361.624   6
   2  13   3 4190.95 280.176   2
   2 -13   3 4159.74 279.325   2
  -2 -13  -3 4048.24 267.720   5
   2 -13   3 4080.03 282.652   4
  -2  13  -3 4556.10 351.864   3
   2 -13   3 4456.93 351.216   3
   2 -13   4 3629.89 259.046   2
   2  13   4 3930.98 263.860   2
   2  13   4 3611.82 286.556   7
   2 -13   4 3272.08 210.736   7
   2 -13   4 3303.37 247.173   4
  -2 -13  -4 3332.98 325.283   6
  -2 -13  -5 3124.26 317.651   6
   2  13   5 3244.90 274.930   7
   2 -13   5 2841.43 233.157   4
  -2  13  -5 3313.76 249.590   2
   2  13   5 3667.04 264.194   2
   2 -13   5 3297.64 255.708   2
   2  13   6 2356.91 226.266   7
   2 -13   6 2380.69 211.802   2
   2  13   6 2402.55 213.561   2
   2 -13   6 1858.96 180.589   4
  -2  13  -6 2205.96 206.431   2
   2 -13   6 2559.87 247.228   3
  -2 -13  -6 2302.48 202.102   2
   2  13   7 2067.95 209.186   2
   2 -13   7 2114.59 204.968   2
   2  13   7 1767.06 205.944   7
  -2 -13  -7 2082.77 202.156   2
   2 -13   7 1715.89 220.021   3
  -2  13  -7 2175.86 211.629   2
  -2 -13  -7 2197.30 273.917   6
   2 -13   8 12.7396 67.1024   2
   2  13   8 39.1696 65.8464   2
   2 -13   8 75.8334 74.7135   3
  -2  13  -8 90.0148 75.7123   2
  -2 -13  -8 70.2803 71.2342   2
  -2 -13  -8 89.5855 93.2190   6
   2  13   9 674.548 148.276   2
   2 -13   9 635.378 139.618   2
  -2  13  -9 745.337 141.001   2
  -2 -13  -9 595.989 136.968   2
  -2 -13  -9 505.662 152.410   6
   2  13  10 1853.31 259.713   2
  -2 -13 -10 1830.65 263.175   4
  -2 -13 -10 1363.59 249.219   6
   2 -13  10 1627.22 237.722   2
  -2 -13 -11 136.880 144.087   6
   2  13  11 25.3789 121.946   2
   2 -13  11 24.1690 119.002   2
  -2  14  12 4580.88 615.392   1
  -2 -14  11 1727.92 341.470   1
  -2  14  11 2228.90 425.133   1
   2 -14 -11 2994.86 315.102   7
   2 -14 -10 1301.95 207.317   7
  -2  14  10 1010.67 177.398   5
  -2 -14  10 496.901 211.704   1
  -2  14  10 628.514 262.501   1
  -2 -14  10 910.212 253.191   2
  -2 -14  10 1179.89 182.134   3
   2 -14  -9 399.257 134.169   7
   2 -14  -9 303.579 103.996   2
   2  14  -9 338.516 115.681   2
  -2  14   9 277.242 119.286   5
  -2 -14   9 130.243 145.138   1
  -2  14   9 97.2826 234.239   1
  -2 -14   9 412.822 115.581   3
   2  14  -8 25468.5 1454.67   6
   2 -14  -8 25957.3 1480.26   2
   2  14  -8 29336.7 1515.36   2
  -2  14   8 26293.2 1509.05   5
  -2  14   8 19752.6 1572.59   1
  -2 -14   8 18202.5 1544.86   1
  -2 -14   8 27693.7 1541.73   3
   2  14  -7 1898.48 122.423   7
  -2  14   7 1830.74 224.240   7
   2  14  -7 1868.31 189.771   6
   2  14  -7 1641.64 125.111   7
   2  14  -7 2120.01 212.094   2
   2 -14  -7 1958.72 196.750   2
  -2  14   7 1645.35 206.567   5
  -2 -14   7 1857.53 246.449   3
  -2  14   7 1623.61 255.261   1
  -2 -14   6 13577.4 860.000   1
  -2  14   6 15737.4 870.915   1
  -2  14   6 13729.1 903.804   7
   2  14  -6 15609.9 800.337   7
   2 -14  -6 13981.3 898.773   7
   2  14  -6 15302.5 870.616   6
   2 -14  -6 15350.0 856.633   2
   2  14  -6 16489.0 879.821   2
  -2  14   6 14037.3 892.885   5
   2  14  -6 13111.8 861.863   3
  -2 -14   5 1160.16 110.831   1
  -2  14   5 1189.76 115.031   1
   2 -14  -5 869.612 145.052   7
   2  14  -5 1044.78 106.567   7
   2  14  -5 900.293 130.369   6
   2 -14  -5 1117.71 126.515   2
   2  14  -5 1118.51 135.213   2
  -2  14   5 1027.41 153.706   5
   2  14  -5 1073.92 140.434   3
  -2  14   4 5135.22 290.711   1
  -2 -14   4 4787.79 285.551   1
   2  14  -4 4732.92 309.558   7
   2 -14  -4 4452.39 359.164   7
   2  14  -4 4165.30 339.605   6
  -2  14   4 4201.73 352.553   5
   2 -14  -4 4830.18 311.211   2
   2  14  -4 4977.40 323.613   2
   2 -14  -4 3497.12 342.158   5
   2  14  -4 3294.85 322.539   3
  -2  14   4 4861.03 432.384   3
   2  14  -3 1139.97 121.686   7
   2 -14  -3 1201.55 151.011   7
  -2  14   3 963.490 147.757   7
   2  14  -3 966.015 136.296   6
   2  14  -3 1295.69 119.029   2
   2 -14  -3 1145.58 106.832   2
   2 -14  -3 952.808 150.580   5
   2  14  -3 1115.05 148.158   3
  -2  14   3 1583.20 195.644   3
  -2 -14   3 1213.28 95.7300   1
  -2  14   3 1257.89 98.2302   1
  -2 -14   2 4277.42 249.952   1
  -2  14   2 4204.69 251.013   1
   2  14  -2 4064.52 298.831   7
  -2  14   2 3987.18 335.426   7
   2 -14  -2 3827.25 312.666   7
   2  14  -2 3745.90 320.728   6
   2  14  -2 5227.46 285.232   2
   2 -14  -2 4985.24 274.278   2
   2 -14  -2 3745.38 328.437   5
  -2 -14   2 3790.76 246.482   4
   2  14  -2 4096.72 342.582   3
  -2  14   2 4673.14 370.722   3
   2 -14  -1 51.6271 41.4098   7
   2  14  -1 112.509 54.6530   7
   2 -14  -1 11.7400 53.5611   5
  -2  14   1 22.2286 52.0990   7
   2 -14  -1 57.7599 39.3192   1
   2 -14  -1 23.3743 38.4341   2
   2  14  -1 84.5575 50.4445   2
  -2  14   1-13.4684 63.1109   3
   2  14  -1 163.900 98.6934   3
   2  14   0 15039.8 761.318   7
   2 -14   0 14203.8 743.539   7
  -2  14   0 15163.7 781.793   7
   2 -14   0 12574.9 779.573   5
   2 -14   0 11082.8 691.231   1
   2  14   0 11253.6 719.469   2
   2  14   0 9109.80 703.236   1
   2  14   0 13282.7 679.031   2
   2 -14   0 12605.3 675.143   2
   2  14   0 5973.73 806.144   3
   2  14   1 5183.32 368.448   7
   2 -14   1 4897.39 339.094   7
  -2  14  -1 5377.08 373.170   7
  -2 -14  -1 4589.41 392.457   6
   2 -14   1 4744.87 386.290   5
   2  14   1 4845.06 306.321   2
   2 -14   1 4826.49 305.725   2
   2 -14   1 5063.03 295.564   1
   2  14   1 5807.18 296.791   1
   2 -14   1 4350.56 437.677   3
   2 -14   2 676.293 83.5788   7
   2  14   2 795.800 116.616   7
  -2 -14  -2 918.795 145.232   6
  -2  14  -2 788.053 105.198   7
   2 -14   2 637.134 80.9916   6
   2  14   2 834.082 80.2294   2
   2 -14   2 667.984 74.3815   2
  -2 -14  -2 684.825 87.2461   5
  -2  14  -2 685.384 123.655   3
   2 -14   2 738.585 134.448   3
   2  14   2 690.895 62.9424   1
   2 -14   2 708.795 63.1349   1
   2  14   3 14.0498 26.4136   1
   2 -14   3 10.9810 28.6266   1
   2 -14   3 25.4378 24.9466   7
  -2  14  -3-13.3635 50.7526   7
  -2 -14  -3-15.9385 78.4570   6
   2 -14   3-16.5631 36.5601   2
   2  14   3-10.8457 42.8069   2
  -2 -14  -3 5.04122 33.3831   5
   2 -14   3 12.2721 34.2506   4
  -2  14  -3 124.535 74.3184   3
   2 -14   3 42.5602 54.9459   3
   2  14   4 36989.8 1861.07   2
   2 -14   4 33508.1 1854.06   2
   2  14   4 32038.4 1892.75   7
   2 -14   4 30846.4 1843.82   4
  -2  14  -4 32733.1 1931.75   3
  -2 -14  -4 32827.9 1961.13   6
   2  14   5 18615.1 989.914   2
   2 -14   5 17355.7 982.486   2
   2  14   5 16942.6 1017.08   7
   2 -14   5 14469.2 955.473   4
  -2 -14  -5 17309.5 1092.08   6
   2  14   6 774.429 133.907   7
   2 -14   6 638.886 94.1204   4
  -2  14  -6 860.053 120.245   2
   2 -14   6 931.872 155.231   3
   2  14   6 1075.90 130.500   2
   2 -14   6 808.084 114.586   2
   2  14   7 1150.32 167.069   7
   2  14   7 1359.66 163.262   2
   2 -14   7 1442.94 164.319   2
   2 -14   7 1092.00 129.468   4
  -2 -14  -7 1276.65 154.129   2
  -2  14  -7 1319.94 161.454   2
   2 -14   7 1642.29 201.825   3
  -2 -14  -8 159.527 78.7505   2
  -2  14  -8 99.7027 79.5728   2
   2 -14   8 122.316 71.9315   2
   2  14   8 302.963 97.3051   2
  -2 -14  -8 46.5109 109.158   6
  -2 -14  -9 1145.47 227.087   6
   2  14   9 1268.19 197.594   2
   2 -14   9 1265.97 198.292   2
  -2 -14  -9 1418.79 190.661   2
  -2  14  -9 1489.67 197.998   2
   2  14  10 389.145 163.650   2
   2 -14  10 206.717 127.020   2
  -2 -14 -10 425.385 167.589   6
  -2 -14 -10 465.429 147.965   4
   2 -14  11 456.539 154.013   2
   2  14  11 283.159 178.533   2
  -2 -15  11 604.522 242.237   1
  -2  15  11 860.007 304.793   1
   2 -15 -10 38.6816 107.956   7
   2  15 -10 9.48645 62.8235   6
  -2  15  10-63.4544 103.656   5
  -2  15  10 394.065 281.986   1
  -2 -15  10-186.197 256.047   1
  -2 -15  10-17.7434 85.2418   3
   2 -15  -9 377.772 132.213   7
   2  15  -9 388.576 94.3132   6
   2 -15  -9 216.315 96.8141   2
   2  15  -9 364.453 121.129   2
  -2  15   9 337.854 114.428   5
  -2 -15   9 215.753 159.627   1
  -2  15   9 234.753 186.668   1
  -2 -15   9 438.748 129.944   3
   2  15  -8 1041.90 140.842   6
   2 -15  -8 1085.33 155.655   2
   2  15  -8 1157.05 170.290   2
  -2  15   8 1260.29 184.698   5
  -2  15   8 788.758 213.645   1
  -2 -15   8 527.638 186.358   1
  -2 -15   8 1003.13 201.709   3
   2  15  -7 1315.96 88.3603   7
  -2  15   7 968.016 166.554   7
   2  15  -7 1070.20 145.180   6
   2  15  -7 967.692 86.3268   7
   2  15  -7 1168.70 158.305   2
   2 -15  -7 1194.69 148.132   2
  -2  15   7 1026.27 164.322   5
  -2 -15   7 544.032 195.158   3
  -2 -15   7 1017.50 169.116   1
  -2  15   7 1437.62 188.257   1
  -2  15   6 3179.81 330.908   7
   2 -15  -6 3954.52 343.367   7
   2  15  -6 4059.87 255.843   7
   2  15  -6 4138.67 314.367   6
   2 -15  -6 3696.45 293.541   2
   2  15  -6 4225.27 313.946   2
  -2  15   6 3410.11 322.108   5
   2  15  -6 3228.09 305.975   3
  -2  15   6 4336.97 295.689   1
  -2 -15   6 4095.94 290.345   1
  -2 -15   5 1151.03 104.947   1
  -2  15   5 1423.02 114.483   1
   2  15  -5 1253.00 117.170   7
   2 -15  -5 1174.55 164.272   7
   2  15  -5 1248.50 152.139   6
   2  15  -5 1127.19 134.704   2
   2 -15  -5 999.887 119.990   2
  -2  15   5 783.788 140.957   5
   2 -15  -5 951.860 160.378   5
   2  15  -5 932.202 141.746   3
  -2  15   5 1009.62 229.451   3
  -2  15   4 2269.83 152.619   1
  -2 -15   4 2215.51 148.207   1
  -2  15   4 1964.55 222.880   7
   2  15  -4 2107.89 171.265   7
   2 -15  -4 2107.70 220.603   7
   2  15  -4 1676.02 191.947   6
   2 -15  -4 1923.47 163.689   2
   2  15  -4 2053.19 177.872   2
   2 -15  -4 1668.50 205.685   5
   2  15  -4 1495.06 187.039   3
  -2  15   4 2109.58 263.541   3
   2  15  -3 5562.34 386.433   7
  -2  15   3 5288.21 435.039   7
   2 -15  -3 5599.98 422.935   7
   2  15  -3 5095.09 413.560   6
   2 -15  -3 5067.99 425.412   5
  -2  15   3 5468.65 468.756   3
   2  15  -3 4831.46 416.067   3
  -2 -15   3 6403.80 354.946   1
   2 -15  -3 5700.00 361.268   2
   2  15  -3 5510.98 369.882   2
  -2  15   2 1232.69 91.3886   1
  -2 -15   2 1271.49 90.4502   1
   2  15  -2 1402.41 142.997   7
  -2  15   2 1138.73 163.272   7
   2 -15  -2 1344.90 154.791   7
   2 -15  -2 1454.75 104.446   2
   2  15  -2 1485.48 111.237   2
   2 -15  -2 924.647 147.079   5
  -2 -15   2 1266.45 94.3491   4
  -2  15   2 1341.41 184.364   3
   2  15  -2 1207.19 166.849   3
  -2  15   1 106.005 71.1651   7
   2 -15  -1 186.055 77.2032   5
   2  15  -1 243.492 43.3344   2
   2 -15  -1 224.138 37.6985   2
   2 -15  -1 228.541 68.0754   7
   2  15  -1 245.788 68.2704   7
  -2  15   1 158.481 71.6366   3
   2 -15  -1 157.003 26.5618   2
   2  15  -1 170.102 86.9019   3
  -2  15   0 3727.39 250.354   7
   2  15   0 3641.74 229.113   7
   2 -15   0 3655.17 217.857   7
   2 -15   0 2989.00 130.212   2
   2 -15   0 2916.39 240.588   5
   2  15   0 575.177 126.216   2
   2  15   0 996.563 131.763   1
   2 -15   0 940.845 131.207   1
   2 -15   0 1184.94 138.967   2
   2  15   0 2552.53 314.353   3
   2  15   0 3260.10 133.371   2
   2 -15   1 2371.65 200.991   7
   2  15   1 2633.68 229.535   7
  -2 -15  -1 2268.17 249.679   6
   2 -15   1 2241.81 240.692   5
  -2  15  -1 2926.13 241.489   7
   2  15   1 2523.72 166.512   2
   2 -15   1 2438.45 165.672   2
   2  15   1 2922.85 156.288   1
   2 -15   1 2825.94 156.931   1
   2  15   2 1392.27 97.6041   1
   2 -15   2 1286.39 95.0422   1
   2  15   2 1596.12 167.147   7
   2 -15   2 1066.18 116.529   7
  -2  15  -2 1325.08 147.370   7
  -2 -15  -2 1144.85 181.355   6
   2 -15   2 1231.50 122.488   6
   2  15   2 1406.98 111.373   2
   2 -15   2 1319.10 109.632   2
  -2 -15  -2 1175.25 125.156   5
  -2  15  -2 1509.49 183.672   3
   2 -15   2 1381.15 197.743   3
   2 -15   3 4687.33 284.343   1
   2  15   3 4680.15 283.373   1
   2 -15   3 4137.12 293.215   7
  -2 -15  -3 4831.36 403.537   6
  -2  15  -3 4669.77 324.676   7
   2  15   3 5056.18 308.424   2
   2 -15   3 4817.40 305.822   2
   2 -15   3 4527.00 312.723   4
  -2 -15  -3 4382.78 305.052   5
  -2  15  -3 4901.62 389.868   3
   2 -15   3 4873.02 397.513   3
  -2 -15  -4 72.0754 79.9319   6
   2  15   4 113.597 44.9628   1
   2 -15   4 66.4153 45.2321   1
   2  15   4 74.0235 54.2824   2
   2 -15   4 114.763 52.9850   2
   2 -15   4 85.5709 45.4997   4
  -2  15  -4 30.5404 69.7381   3
   2  15   5 6613.08 406.838   2
   2 -15   5 6085.50 397.450   2
   2  15   5 5644.48 429.802   7
   2 -15   5 5082.27 377.211   4
  -2 -15  -5 6506.50 507.329   6
  -2 -15  -6 167.233 107.850   6
   2  15   6 63.3543 70.9694   7
   2 -15   6 138.796 64.6848   2
   2  15   6 141.720 63.6540   2
   2 -15   6 79.0966 76.2226   3
   2 -15   6 99.1909 49.6750   4
   2 -15   7 3249.21 292.977   2
   2  15   7 4314.98 319.052   2
   2 -15   7 2990.43 253.041   4
   2 -15   7 3987.93 345.846   3
  -2  15  -7 3770.18 294.461   2
  -2 -15  -8 48.1731 109.783   6
  -2 -15  -8 10.9959 66.8384   2
  -2  15  -8 48.6910 79.5544   2
   2 -15   8 58.2142 85.6427   2
   2  15   8 14.9483 84.9831   2
  -2 -15  -9 12575.1 919.586   6
  -2 -15  -9 11890.8 788.451   2
  -2  15  -9 13447.7 817.434   2
   2 -15   9 11680.7 833.304   2
   2  15   9 12044.8 846.863   2
   2 -15  10 1758.24 264.190   2
   2  15  10 2090.86 302.878   2
  -2 -15 -10 1404.85 260.704   6
   2 -15  11 1652.76 280.295   2
   2  15  11 1394.79 284.390   2
  -2  16  11 160.619 205.464   1
  -2 -16  11 105.446 204.306   1
  -2  16  10 819.756 156.527   5
  -2  16  10 595.511 252.643   1
  -2 -16  10 243.452 171.325   1
   2 -16 -10 1039.38 188.219   7
   2 -16  -9-18.5986 99.8896   7
   2  16  -9 9.42532 55.4533   6
   2 -16  -9 26.5362 78.0619   2
   2  16  -9-30.0221 77.3294   2
  -2  16   9 45.3409 79.5325   5
  -2  16   9-39.6524 136.364   1
  -2 -16   9-46.8722 100.697   3
   2  16  -8 10446.0 643.656   6
   2 -16  -8 11212.2 670.285   2
   2  16  -8 11963.8 696.242   2
  -2  16   8 10529.9 690.960   5
  -2 -16   8 9714.88 687.888   1
  -2  16   8 10422.2 693.620   1
  -2  16   7 2483.23 259.227   5
   2  16  -7 2000.87 153.955   7
   2  16  -7 2557.75 229.320   6
   2  16  -7 2916.83 157.741   7
   2 -16  -7 2562.65 271.544   7
   2 -16  -7 2940.43 236.117   2
   2  16  -7 3147.64 255.530   2
  -2 -16   7 2606.10 227.747   1
  -2  16   7 3021.50 232.630   1
  -2 -16   6 2252.35 174.390   1
  -2  16   6 2507.09 184.781   1
  -2  16   6 1545.09 222.518   7
   2 -16  -6 2428.20 248.648   7
   2  16  -6 2325.87 165.172   7
   2  16  -6 2183.71 211.618   6
  -2  16   6 1934.88 220.765   5
   2 -16  -6 2221.83 198.196   2
   2  16  -6 2462.78 216.300   2
   2  16  -6 1642.72 202.664   3
  -2  16   6 963.634 301.814   3
  -2  16   5 3106.39 203.973   1
  -2 -16   5 3032.25 199.845   1
   2 -16  -5 2984.24 283.447   7
   2  16  -5 2668.41 208.061   7
   2  16  -5 2444.53 243.976   6
   2  16  -5 2787.25 231.046   2
   2 -16  -5 2780.64 220.957   2
   2 -16  -5 2397.10 265.469   5
   2  16  -5 2936.86 264.221   3
  -2  16   5 2292.75 353.713   3
  -2  16   4 5739.03 328.768   1
  -2 -16   4 5715.64 324.714   1
  -2  16   4 4634.99 411.665   7
   2  16  -4 5586.51 357.884   7
   2 -16  -4 4964.54 402.621   7
   2  16  -4 4767.44 385.177   6
   2 -16  -4 4275.59 396.751   5
  -2  16   4 5427.05 464.761   3
   2  16  -4 4015.29 376.693   3
   2 -16  -4 5332.86 340.728   2
   2  16  -4 5687.87 356.299   2
   2 -16  -3 3505.92 304.866   7
   2  16  -3 3695.43 274.704   7
  -2  16   3 2979.19 305.184   7
   2 -16  -3 2897.75 301.847   5
   2 -16  -3 3380.35 235.836   2
   2  16  -3 3373.12 246.289   2
  -2  16   3 3984.49 235.374   1
   2  16  -3 3194.19 304.643   3
  -2  16   3 3644.57 357.445   3
  -2  16   2 2305.34 258.722   7
   2 -16  -2 2752.01 250.425   7
   2  16  -2 2936.06 236.660   7
   2 -16  -2 2380.76 256.483   5
   2 -16  -2 2815.66 179.169   2
   2  16  -2 3219.37 192.402   2
  -2 -16   2 2822.49 172.838   1
  -2  16   2 2875.68 174.007   1
   2  16  -2 2687.50 272.725   3
  -2  16   2 3141.98 303.278   3
   2  16  -1 2044.91 126.232   2
   2 -16  -1 1981.26 215.143   5
   2  16  -1 2472.80 258.958   3
   2  16  -1 1846.18 122.449   2
  -2  16   1 1935.12 228.244   3
   2  16  -1 1951.41 187.719   7
   2 -16  -1 2162.09 199.949   7
  -2  16   1 1803.07 204.611   7
   2 -16   0 15201.6 1020.67   5
  -2  16   0 17054.7 1014.91   7
   2  16   0 16847.7 992.529   7
   2 -16   0 16393.7 978.901   7
   2  16   0 18055.5 1131.23   3
  -2 -16  -1 1714.63 211.596   6
   2 -16   1 1636.01 166.265   6
  -2  16  -1 1986.70 198.711   7
   2  16   1 1813.14 117.717   2
   2 -16   1 1577.13 116.495   2
   2 -16   1 1870.58 209.174   5
   2  16   1 1794.65 186.149   7
   2 -16   1 1735.96 161.648   7
   2  16   1 1647.22 112.054   1
   2 -16   1 1886.98 109.474   1
   2  16   2 3610.93 202.749   1
   2 -16   2 2490.31 215.464   7
   2  16   2 2476.86 248.007   7
  -2 -16  -2 2329.51 279.125   6
  -2  16  -2 3048.54 254.060   7
   2 -16   2 2572.46 220.942   6
   2 -16   2 2740.52 281.447   5
   2  16   2 2959.31 199.519   2
   2 -16   2 2877.26 200.238   2
  -2 -16  -2 2765.35 228.943   5
  -2  16  -2 2972.66 290.295   3
   2 -16   2 2916.75 334.033   3
   2 -16   3 619.732 66.1982   1
   2  16   3 702.340 66.4044   1
   2  16   3 606.129 111.740   7
   2 -16   3 774.971 84.2073   7
  -2 -16  -3 668.587 150.829   6
  -2  16  -3 746.283 103.441   7
   2  16   3 901.566 90.3893   2
   2 -16   3 698.005 82.3369   2
  -2 -16  -3 506.560 81.7829   5
   2 -16   3 547.483 82.5106   4
  -2  16  -3 941.005 149.869   3
   2 -16   3 710.014 158.726   3
  -2 -16  -4 3644.62 374.051   6
   2  16   4 4244.28 290.724   2
   2 -16   4 4344.68 291.565   2
  -2 -16  -4 3655.35 276.879   5
  -2  16  -4 3973.84 362.559   3
   2 -16   4 3932.13 290.850   4
   2 -16   4 4599.77 276.745   1
   2  16   4 4539.31 274.514   1
   2 -16   5 5431.49 356.814   2
   2  16   5 5635.02 361.518   2
   2  16   5 4557.05 385.093   7
   2 -16   5 4718.39 338.788   4
  -2 -16  -5 4902.65 451.668   6
  -2 -16  -6 1028.22 191.375   6
   2  16   6 875.088 152.575   7
   2  16   6 982.279 136.286   2
   2 -16   6 1063.94 135.911   2
   2 -16   6 970.946 169.810   3
   2 -16   6 761.760 104.866   4
   2 -16   7 4071.47 327.736   2
   2  16   7 4548.32 342.488   2
   2 -16   8 6983.57 542.101   2
   2  16   8 7770.78 564.970   2
  -2 -16  -8 7337.06 634.894   6
  -2  16  -8 7524.06 519.922   2
   2 -16   9 3533.57 374.194   2
   2  16   9 4247.84 404.493   2
  -2  16  -9 3809.90 333.348   2
  -2 -16  -9 3953.98 326.554   2
  -2 -16  -9 3365.24 403.935   6
   2 -16  10 126.932 118.945   2
   2  16  10 26.7872 131.931   2
   2 -16  11 168.756 120.359   2
   2  16  11-35.7221 220.491   2
  -2 -17  11 254.834 186.484   1
  -2  17  11 1138.04 237.236   1
  -2 -17  10 6331.22 571.164   1
  -2  17  10 9303.12 629.332   1
   2 -17  -9 1921.91 261.280   7
   2  17  -9 2278.80 202.360   6
  -2  17   9 2350.20 254.539   5
   2 -17  -9 2445.69 239.423   2
   2  17  -9 2428.16 254.385   2
  -2  17   9 2702.13 276.373   1
  -2 -17   9 1854.42 241.411   1
   2  17  -8 76.9896 59.3982   6
   2 -17  -8 91.1941 84.8435   2
   2  17  -8 143.142 82.7054   2
  -2  17   8 173.903 103.266   5
  -2 -17   8 32.2777 75.7967   1
  -2  17   8 10.4955 75.6388   1
  -2 -17   8-153.426 177.504   3
  -2  17   7 1912.12 220.390   5
   2  17  -7 2048.00 197.963   6
   2  17  -7 1540.43 120.668   7
   2 -17  -7 2186.16 247.477   7
   2  17  -7 1832.66 121.068   7
   2  17  -7 2643.59 226.426   2
   2 -17  -7 2181.38 197.920   2
  -2 -17   7 2126.15 175.628   1
  -2  17   7 2132.07 177.934   1
  -2  17   6 6784.17 380.201   1
  -2 -17   6 6078.62 370.596   1
   2 -17  -6 5593.79 459.941   7
   2  17  -6 6104.93 368.200   7
   2  17  -6 5407.37 416.706   6
   2 -17  -6 5452.80 396.370   2
   2  17  -6 6816.66 426.621   2
   2  17  -6 4537.25 421.737   3
  -2  17   6 4332.67 541.622   3
   2  17  -5-12.2671 42.1890   7
   2 -17  -5 14.5648 68.1965   7
   2  17  -5 22.3134 53.5966   6
   2 -17  -5-30.4058 81.6532   5
  -2  17   5 163.902 146.655   3
   2  17  -5-13.1359 59.8656   3
  -2 -17   5 44.0235 33.5789   1
  -2  17   5-17.6765 41.1115   1
   2 -17  -5 6.57662 39.9647   2
   2  17  -5 31.2180 48.1605   2
  -2  17   4 6735.61 371.598   1
  -2 -17   4 6548.21 367.673   1
  -2  17   4 5602.37 464.509   7
   2 -17  -4 5571.56 449.059   7
   2  17  -4 6620.34 408.442   7
   2 -17  -4 5612.60 376.436   2
   2  17  -4 6242.81 394.057   2
   2 -17  -4 4886.76 445.587   5
   2  17  -4 5085.11 435.528   3
  -2  17   4 6967.43 549.738   3
   2  17  -3 1421.38 145.152   7
   2 -17  -3 937.241 147.552   7
  -2  17   3 1281.60 181.074   7
   2 -17  -3 1222.66 174.294   5
   2 -17  -3 1182.42 98.7897   2
   2  17  -3 1242.33 110.033   2
  -2 -17   3 1288.24 91.6445   1
  -2  17   3 1308.81 93.6626   1
   2  17  -3 979.936 156.910   3
  -2  17   3 1243.18 198.386   3
   2  17  -2 10679.2 582.232   2
   2 -17  -2 9711.10 567.836   2
   2  17  -2 12322.1 664.134   7
  -2  17   2 10869.3 703.030   7
   2 -17  -2 10790.7 676.648   7
  -2  17   2 11424.9 745.952   3
   2  17  -2 11436.2 722.848   3
   2 -17  -2 10381.0 693.371   5
  -2  17   1 38263.5 2101.78   7
   2 -17  -1 35050.0 2059.17   7
   2  17  -1 38803.1 2064.02   7
   2  17  -1 37537.4 2142.79   3
  -2  17   1 38424.1 2137.51   3
   2 -17  -1 31725.6 2083.57   5
  -2  17   0 73.5094 70.8699   7
   2  17   0 41.0001 56.1414   7
   2 -17   0-80.4367 71.8417   7
   2  17   0 103.341 135.043   3
   2 -17   0 14.1860 73.0793   5
  -2 -17  -1 7464.44 547.518   6
  -2  17  -1 8796.26 527.992   7
   2 -17   1 7529.35 487.320   6
  -2 -17  -1 7184.37 478.143   5
   2 -17   1 7818.56 544.812   5
   2  17   1 8016.97 512.758   7
   2 -17   1 7662.15 476.618   7
   2 -17   2 3784.57 238.931   1
   2  17   2 4310.37 239.437   1
   2 -17   2 3724.92 282.623   7
   2  17   2 4251.47 334.847   7
   2 -17   2 3947.34 355.507   5
   2 -17   2 3516.34 285.844   6
  -2 -17  -2 3917.68 371.573   6
  -2  17  -2 4153.08 320.077   7
   2 -17   2 4388.28 255.994   2
   2  17   2 5044.80 259.712   2
  -2 -17  -2 3647.08 291.457   5
  -2  17  -2 4331.25 366.168   3
   2 -17   2 2755.12 400.465   3
   2  17   3 2703.08 170.073   1
   2 -17   3 2549.03 169.473   1
   2 -17   3 2402.40 191.733   7
   2  17   3 2813.48 254.743   7
  -2  17  -3 2458.59 219.850   7
  -2 -17  -3 2751.88 295.904   6
   2 -17   3 2763.84 192.467   2
   2  17   3 3201.10 199.110   2
  -2 -17  -3 2289.40 202.071   5
   2 -17   3 2406.47 201.940   4
  -2  17  -3 2364.10 265.818   3
   2 -17   3 3229.56 325.015   3
  -2 -17  -4 1027.35 190.661   6
   2 -17   4 1376.98 135.296   2
   2  17   4 1663.95 144.303   2
  -2 -17  -4 1193.08 126.456   5
  -2  17  -4 1388.77 193.028   3
   2 -17   4 1143.49 125.297   4
   2 -17   4 1361.06 112.217   1
   2  17   4 1244.06 108.649   1
  -2 -17  -5 148.029 96.4303   6
   2 -17   5 126.108 92.8662   3
   2  17   5 71.4245 61.4973   2
   2 -17   5 51.9258 51.8654   2
   2 -17   5 27.9431 39.1330   4
   2 -17   5 60.6198 49.9903   1
   2  17   5 83.7880 47.5148   1
   2 -17   6 9733.12 650.613   4
   2 -17   6 11673.6 705.668   2
   2  17   6 12610.8 716.817   2
  -2 -17  -6 10230.3 793.521   6
   2  17   7 330.283 115.656   2
   2 -17   7 138.204 89.3630   2
   2 -17   7 93.2575 52.7566   4
   2 -17   8 2385.87 277.049   2
   2  17   8 2454.37 283.899   2
  -2 -17  -9-27.7141 126.371   6
   2 -17   9 114.345 107.159   2
  -2  17  -9 103.866 84.9352   2
   2  17  10-62.4961 201.430   2
   2 -17  10 147.328 122.644   2
   2  17  11 61.1356 167.430   1
   2 -17  11 37.8583 157.503   2
   2  17  11-41.1995 192.907   2
  -2  18  11 14510.1 954.737   1
  -2  18  10 351.765 148.743   1
  -2 -18  10 207.486 114.014   1
  -2  18   9 346.326 114.455   5
  -2 -18   9 276.173 103.173   1
  -2  18   9 553.276 129.079   1
   2  18  -9 318.633 110.569   2
   2  18  -8 372.278 83.0063   6
   2  18  -8 318.952 97.8478   2
  -2  18   8 382.467 113.464   5
  -2 -18   8 304.988 80.8747   1
  -2  18   8 586.530 100.859   1
   2  18  -7 95.8192 24.6885   7
   2 -18  -7-17.4168 77.2698   7
   2 -18  -7 104.010 65.9785   2
   2  18  -7 87.6044 69.7361   2
   2  18  -7 59.7825 24.2607   7
   2  18  -7 92.8484 63.8198   6
  -2 -18   7 128.634 52.3671   1
  -2  18   7 142.360 59.2673   1
  -2  18   7 288.986 219.546   3
   2 -18  -6 48.6438 81.6999   7
   2  18  -6 19.9077 35.8770   7
   2 -18  -6-7.78149 47.2944   2
   2  18  -6-9.16432 58.2468   2
  -2  18   6 35.6609 39.4742   1
  -2 -18   6 37.3947 40.8037   1
   2  18  -6 42.6244 61.0560   3
  -2  18   6-28.0405 131.294   3
   2  18  -5 1468.99 136.407   7
   2 -18  -5 1110.77 174.176   7
  -2  18   5 1288.14 193.582   7
   2  18  -5 1290.76 137.551   2
   2 -18  -5 1219.17 124.901   2
   2 -18  -5 1034.27 171.788   5
  -2 -18   5 1370.72 112.651   1
  -2  18   5 1418.83 117.983   1
  -2  18   5 1424.61 239.269   3
   2  18  -5 1108.02 164.297   3
   2  18  -4 129.444 59.7512   7
   2 -18  -4 13.8945 68.5747   7
  -2  18   4 111.980 89.4264   7
   2 -18  -4 89.5681 80.3292   5
   2 -18  -4 61.3972 33.0127   2
   2  18  -4 116.147 46.6658   2
  -2  18   4 167.768 64.2304   1
  -2 -18   4 134.796 47.2844   1
  -2  18   4-41.8751 98.1588   3
   2  18  -4 110.108 69.5217   3
   2 -18  -3 6020.10 419.437   7
  -2  18   3 4886.55 418.104   7
   2  18  -3 5766.61 373.958   7
   2 -18  -3 4861.29 412.988   5
   2  18  -3 5136.13 318.962   2
   2 -18  -3 4938.24 305.484   2
  -2 -18   3 5389.78 300.624   1
  -2  18   3 5247.94 300.694   1
   2  18  -3 4887.99 409.813   3
  -2  18   3 5505.00 466.434   3
   2 -18  -2 2413.11 279.270   5
   2  18  -2 3759.11 328.783   3
  -2  18   2 3740.16 347.005   3
   2 -18  -2 3301.23 285.829   7
   2  18  -2 3534.36 270.772   7
  -2  18   2 3395.20 311.734   7
   2 -18  -1 4261.91 396.610   5
  -2  18   1 5092.85 405.622   7
   2 -18  -1 5163.69 380.596   7
   2  18  -1 5492.26 380.104   7
   2  18  -1 5139.56 437.381   3
  -2  18   1 5601.89 444.882   3
   2 -18   0 299.067 101.871   5
   2  18   0 225.330 78.5405   7
   2 -18   0 103.006 64.0691   7
  -2  18   0 103.285 78.8177   7
   2 -18   0 89.6105 54.3433   6
   2  18   0 203.527 109.575   3
   2 -18   1 3947.47 349.980   5
   2 -18   1 3664.14 285.861   7
   2  18   1 4080.37 319.982   7
   2  18   1 3795.94 451.776   3
  -2 -18  -1 3780.80 295.310   5
  -2  18  -1 4545.35 336.943   7
  -2 -18  -1 3407.27 337.824   6
   2 -18   1 3603.88 293.727   6
   2  18   2 9.46714 13.8387   1
   2 -18   2 17.5673 15.1026   1
   2  18   2 47.6978 54.3449   7
   2 -18   2-21.4164 47.8901   7
  -2 -18  -2 18.0449 86.6853   6
   2 -18   2-8.21158 41.3745   6
  -2  18  -2-119.311 69.9065   7
  -2 -18  -2 8.36028 48.3624   5
   2 -18   2 64.4501 81.1805   5
  -2  18  -2 49.4721 73.0367   3
   2 -18   2-127.998 164.846   3
   2 -18   2 42.2017 31.3881   2
   2  18   2 7.99765 48.5988   2
   2 -18   3 2994.62 180.117   1
   2  18   3 2883.51 179.997   1
   2  18   3 2533.48 258.869   7
  -2  18  -3 2549.57 233.455   7
  -2 -18  -3 2844.80 310.028   6
   2 -18   3 2443.88 281.005   5
   2 -18   3 3042.15 210.957   2
   2  18   3 3457.01 221.746   2
   2 -18   3 2470.82 214.371   4
  -2 -18  -3 2483.56 217.902   5
  -2  18  -3 2708.66 288.438   3
   2 -18   3 2334.21 323.011   3
   2 -18   4 766.643 103.139   2
   2  18   4 685.075 71.8405   1
   2 -18   4 709.730 73.8261   1
   2  18   4 500.742 114.801   7
  -2 -18  -4 699.680 160.592   6
   2  18   4 887.576 114.187   2
  -2 -18  -4 540.962 93.0707   5
   2 -18   4 683.682 92.1418   4
  -2  18  -4 837.886 156.399   3
  -2 -18  -5 638.829 155.403   6
   2 -18   5 514.403 88.2206   4
   2  18   5 669.422 116.765   2
   2 -18   5 565.666 109.315   2
   2 -18   5 707.092 88.1078   1
   2  18   5 750.365 87.3591   1
  -2 -18  -6 212.263 104.670   6
   2 -18   6 70.2054 48.1648   4
   2 -18   6 123.759 60.9638   1
   2  18   6 179.140 61.8989   1
   2 -18   6 160.277 81.9128   2
   2  18   6 106.292 84.6997   2
   2  18   7 69.2408 81.1144   2
   2 -18   7 31.7953 78.3227   2
  -2 -18  -7 100.986 93.9984   6
   2 -18   8 1274.42 205.099   2
   2  18   8 732.731 203.860   2
   2 -18   9 3837.27 429.566   2
   2  18   9 4423.16 476.613   2
   2  18  10 362.627 182.716   1
   2 -18  10 198.367 142.639   2
   2  18  10 181.449 199.185   2
   2  18  11 720.437 282.198   2
   2  18  11 1124.51 282.588   1
  -2  19  11 112.821 112.821   1
  -2  19  10-173.201 246.368   3
  -2  19  10 326.415 104.258   1
   2  19  -9 1409.09 189.633   2
  -2  19   9 1467.78 156.339   1
  -2 -19   8 335.821 71.6316   1
  -2  19   8 209.555 74.6770   1
   2  19  -8 331.994 104.258   2
   2 -19  -8 252.698 111.514   7
  -2  19   8 307.019 251.207   3
   2 -19  -7 1681.25 222.807   7
   2  19  -7 1256.10 87.4828   7
   2  19  -7 891.842 84.9449   7
  -2  19   7 1282.84 300.401   3
  -2  19   7 2034.32 146.512   1
  -2 -19   7 1872.76 137.037   1
   2  19  -7 1642.16 172.360   2
  -2 -19   6 5072.57 317.378   1
  -2  19   6 5398.00 325.042   1
   2 -19  -6 4569.95 339.382   2
   2  19  -6 4709.21 354.993   2
   2  19  -6 5363.60 328.618   7
   2 -19  -6 4496.28 413.520   7
   2  19  -6 4302.30 393.393   3
  -2  19   6 5782.68 526.756   3
  -2  19   5 1892.15 140.193   1
  -2 -19   5 1860.96 135.963   1
   2 -19  -5 1359.76 204.166   7
   2  19  -5 1887.35 164.458   7
   2 -19  -5 1586.54 145.627   2
   2  19  -5 1764.82 160.427   2
   2 -19  -5 1449.97 209.156   5
   2  19  -5 1552.59 199.120   3
  -2  19   5 1995.96 275.372   3
   2  19  -4 419.391 85.2957   7
   2 -19  -4 432.884 115.448   7
  -2  19   4 385.876 120.668   7
   2 -19  -4 414.925 57.1039   2
   2  19  -4 468.813 68.3232   2
   2 -19  -4 324.444 111.527   5
   2  19  -4 422.574 107.797   3
  -2  19   4 462.137 54.0846   1
  -2 -19   4 519.641 57.3088   1
  -2  19   3 991.582 162.856   7
  -2  19   3 697.085 55.8333   1
  -2 -19   3 763.932 56.9473   1
   2 -19  -3 853.220 155.660   5
   2  19  -3 990.711 155.714   3
   2  19  -3 816.619 69.4445   2
   2  19  -3 1052.44 127.287   7
   2 -19  -3 794.579 138.324   7
   2 -19  -2 876.155 157.918   5
  -2  19   2 1332.87 205.063   3
   2  19  -2 861.383 164.298   3
   2 -19  -2 1224.73 161.645   7
   2  19  -2 1158.95 145.048   7
  -2  19   2 1424.50 194.793   7
   2 -19  -1 1394.20 195.289   5
   2 -19  -1 1374.89 172.551   7
  -2  19   1 1610.35 203.130   7
   2  19  -1 1657.81 180.259   7
   2  19  -1 1461.77 216.099   3
  -2  19   1 2200.79 249.735   3
   2 -19   0 5153.02 440.234   5
   2 -19   0 5063.65 404.433   6
   2 -19   0 5751.40 398.704   7
  -2  19   0 5721.18 434.720   7
   2  19   0 5624.23 411.027   7
   2  19   0 6136.67 508.034   3
   2 -19   1 1632.74 218.830   5
  -2 -19  -1 1973.11 193.731   5
  -2  19  -1 1895.19 213.844   7
   2 -19   1 1633.28 179.386   6
   2 -19   1 1673.23 173.867   7
   2  19   1 1986.87 204.030   7
   2  19   1 2080.64 310.349   3
   2 -19   2 2403.08 207.132   7
   2  19   2 3181.59 268.110   7
   2 -19   2 2485.62 218.790   6
  -2  19  -2 2845.37 248.958   7
   2 -19   2 2936.54 292.941   5
  -2 -19  -2 2967.75 301.836   6
  -2 -19  -2 2436.23 219.398   5
  -2  19  -2 2661.69 282.305   3
   2  19   3 908.235 148.883   7
  -2 -19  -3 880.515 178.010   6
  -2  19  -3 896.646 125.684   7
  -2  19  -3 864.520 162.800   3
   2 -19   3 777.323 102.051   4
  -2 -19  -3 799.265 113.045   5
   2 -19   3 763.708 156.275   5
   2  19   3 439.771 105.788   1
   2 -19   3 736.758 103.158   2
   2  19   3 198.587 117.053   2
   2 -19   3 1294.36 85.8259   1
   2  19   3 1077.39 75.0385   1
   2  19   4 5.92806 26.4515   1
   2 -19   4-3.10690 29.4784   1
  -2 -19  -4 21.5695 80.2618   6
  -2  19  -4-18.6422 82.5654   3
  -2 -19  -4 22.0942 48.1227   5
   2 -19   4-14.2100 41.1020   4
   2 -19   4 75.6325 50.7783   2
   2  19   4 32.9653 55.3649   2
  -2 -19  -5 45.8332 95.3608   6
   2 -19   5 22.4597 39.2546   1
   2  19   5 42.7477 41.1234   1
   2 -19   5 7.04505 44.1753   4
   2 -19   5 97.9092 58.8291   2
   2  19   5 149.406 82.5581   2
   2  19   6 10275.7 743.589   2
   2 -19   6 9752.76 715.943   2
   2  19   6 11612.9 645.707   1
   2 -19   6 12254.5 653.524   1
   2 -19   6 9312.62 642.804   4
  -2 -19  -6 10938.8 817.678   6
  -2 -19  -7 7624.96 606.446   6
   2 -19   7 5815.52 507.409   2
   2  19   7 6363.71 546.106   2
   2 -19   8 874.247 191.786   2
   2  19   8 808.068 261.480   2
   2  19   9 101.267 188.447   1
   2  19   9 34.5209 254.244   2
   2  19  10 379.737 233.801   1
   2  19  10 489.747 285.014   2
  -2  20  10-8.70486 78.2327   1
  -2  20   9 1964.16 421.622   3
  -2  20   9 3210.69 245.133   1
  -2  20   8 64.4071 61.5266   1
   2  20  -8-11.5535 66.8635   2
  -2 -20   7 3770.83 255.705   1
  -2  20   7 3895.62 261.025   1
   2 -20  -7 3896.79 374.653   7
   2  20  -7 3264.50 328.746   3
  -2  20   7 3783.46 444.541   3
   2  20  -7 3572.38 298.050   2
   2  20  -6 1112.17 116.650   7
   2 -20  -6 1211.01 199.146   7
   2  20  -6 1142.01 136.639   2
  -2  20   6 1281.41 117.098   1
  -2 -20   6 1258.66 113.604   1
  -2  20   6 1285.18 246.025   3
   2  20  -6 1085.80 173.546   3
   2 -20  -5 810.213 157.679   7
   2  20  -5 944.735 117.123   7
   2 -20  -5 648.424 150.177   5
   2  20  -5 896.862 102.820   2
  -2 -20   5 997.225 92.1959   1
  -2  20   5 1204.92 113.022   1
   2 -20  -5 719.477 84.9422   2
  -2  20   5 824.158 196.487   3
   2  20  -5 543.704 131.056   3
   2  20  -4 571.043 99.5469   7
   2 -20  -4 570.343 126.624   7
   2 -20  -4 431.619 120.796   5
   2  20  -4 408.587 57.5153   2
   2 -20  -4 400.281 46.1227   2
  -2  20   4 575.535 157.320   3
   2  20  -4 461.731 111.645   3
  -2  20   4 338.029 42.7441   1
  -2 -20   4 360.835 44.0003   1
   2 -20  -3 5322.03 488.929   5
   2 -20  -3 6684.64 497.280   7
  -2  20   3 7169.53 528.774   7
   2  20  -3 7559.11 468.722   7
   2  20  -3 6146.95 502.386   3
  -2  20   3 7751.24 581.538   3
   2  20  -2 883.447 130.233   7
   2 -20  -2 646.988 128.631   7
   2 -20  -2 651.436 142.760   5
  -2  20   2 833.580 156.946   7
  -2 -20   2 682.906 72.0918   4
   2  20  -2 930.106 161.713   3
  -2  20   2 654.049 158.347   3
   2 -20  -1 1595.79 217.966   5
   2 -20  -1 1832.12 218.666   6
   2 -20  -1 1764.62 199.441   7
  -2  20   1 2190.30 239.192   7
   2  20  -1 1978.53 204.460   7
   2  20  -1 1846.56 249.158   3
  -2  20   1 2191.83 261.707   3
   2 -20   0 1488.10 212.869   5
   2 -20   0 1648.05 191.638   6
  -2  20   0 1784.31 210.861   7
   2 -20   0 1425.62 171.690   7
   2  20   0 1933.84 201.993   7
   2  20   0 1641.68 250.743   3
  -2 -20  -1 897.381 137.682   5
   2 -20   1 897.371 173.469   5
   2 -20   1 1075.24 143.202   6
  -2  20  -1 1462.46 183.501   7
   2 -20   1 1193.31 141.838   7
   2  20   1 1200.78 161.847   7
   2  20   1 1636.04 263.472   3
   2 -20   2 1461.14 158.658   7
   2  20   2 1799.96 201.439   7
   2 -20   2 1659.23 170.444   6
  -2  20  -2 1764.69 200.695   7
  -2 -20  -2 1458.95 221.259   6
   2 -20   2 2171.71 248.413   5
  -2 -20  -2 1800.24 183.078   5
  -2  20  -2 1804.62 228.310   3
   2  20   2 1065.31 273.616   3
   2  20   3 1500.64 178.018   7
  -2 -20  -3 1270.11 206.144   6
  -2  20  -3 1194.58 142.749   7
  -2  20  -3 1284.25 196.962   3
  -2 -20  -3 1129.66 130.300   5
   2 -20   3 1256.13 122.590   4
   2  20   3 1225.42 58.7410   1
   2 -20   3 85.4877 73.8594   2
   2 -20   3 205.331 70.3499   1
   2 -20   3 1047.05 64.0929   1
   2  20   4 868.359 71.2891   1
   2 -20   4 915.282 71.7439   1
  -2 -20  -4 926.108 183.917   6
  -2  20  -4 761.140 161.424   3
  -2 -20  -4 873.732 113.199   5
   2 -20   4 779.587 100.520   4
   2  20   4 362.097 101.070   1
   2 -20   4 522.878 114.287   2
   2  20   4 162.048 100.368   2
   2 -20   4 609.840 105.365   1
  -2 -20  -5 71.1921 95.3966   6
   2 -20   5 7.13471 49.1100   4
   2  20   5 62.2859 37.1780   1
   2 -20   5 35.8274 60.1999   1
   2 -20   5-15.9836 59.5063   2
   2  20   5 93.7747 128.721   1
   2  20   5 109.130 157.526   2
   2  20   6-10.4276 45.1566   1
  -2 -20  -6 76.0388 124.767   6
   2  20   6-49.0947 102.502   1
   2 -20   6 19.0199 70.7757   2
   2  20   6-66.8791 124.430   2
   2  20   7 13.1973 56.2612   1
   2  20   7-97.4138 217.487   1
   2  20   7-80.0820 268.983   2
  -2 -20  -7 53.7943 100.086   6
   2  20   8 7827.82 630.745   1
   2  20   8 6458.76 672.948   2
   2  20   9 599.769 258.786   2
   2  20   9 1104.44 251.470   1
  -2  21   9 310.500 213.534   3
  -2  21   8 2185.90 343.202   3
  -2  21   8 1627.27 154.013   1
  -2  21   7 2567.23 190.013   1
   2 -21  -7 2133.10 279.367   7
   2  21  -7 2178.02 255.810   3
  -2  21   7 2380.58 353.808   3
   2  21  -6 6.96276 53.9346   2
   2  21  -6 5.80067 44.0611   7
   2 -21  -6-72.8368 97.7992   7
  -2  21   6 48.5148 44.4442   1
  -2  21   6-103.011 117.363   3
   2  21  -6 66.0373 73.1192   3
   2  21  -5 644.633 85.0004   2
   2 -21  -5 529.885 137.825   5
  -2  21   5 769.491 71.9691   1
   2  21  -5 851.110 114.628   7
   2 -21  -5 880.194 170.983   7
  -2  21   5 935.309 198.223   3
   2  21  -5 489.865 127.407   3
   2  21  -4 5719.56 366.494   7
   2 -21  -4 5100.55 418.880   7
   2  21  -4 5019.51 415.447   3
   2 -21  -4 4939.63 414.910   5
   2  21  -4 4604.52 287.246   2
  -2  21   4 5279.72 477.635   3
   2 -21  -3 7388.06 600.529   5
   2 -21  -3 7616.99 585.449   7
  -2  21   3 8024.72 620.541   7
   2  21  -3 9994.92 572.334   7
  -2  21   3 9091.38 673.121   3
   2  21  -3 8187.41 611.904   3
   2  21  -2 21.8745 61.0575   7
   2 -21  -2 13.3621 71.7750   7
   2 -21  -2 64.5841 93.4047   5
  -2  21   2 66.9356 84.3180   7
  -2 -21   2 21.1025 28.2956   4
  -2  21   2 20.5906 91.2008   3
   2  21  -2-18.0242 74.9937   3
   2 -21  -1 2576.11 291.841   5
   2 -21  -1 2824.79 284.461   6
   2 -21  -1 2992.37 272.871   7
  -2  21   1 3273.56 311.556   7
   2  21  -1 3318.67 280.349   7
  -2  21   1 3026.43 326.310   3
   2  21  -1 3119.26 330.843   3
   2 -21   0 3629.00 355.495   5
  -2 -21   0 3878.02 322.520   5
   2 -21   0 3606.60 322.156   6
   2 -21   0 3625.95 308.603   7
  -2  21   0 3680.12 342.879   7
   2  21   0 4129.95 331.316   7
   2  21   0 4646.23 414.371   3
   2 -21   1 70.4421 116.616   5
  -2 -21  -1 33.2814 61.9330   5
  -2  21  -1 28.4096 86.3231   7
   2 -21   1-11.5017 52.4317   6
   2 -21   1 19.5357 64.6908   7
   2  21   1 52.5090 74.6250   7
   2  21   1 49.0802 108.692   3
   2  21   2 2709.03 262.522   7
   2 -21   2 2194.97 213.813   6
  -2  21  -2 2922.28 259.024   7
  -2 -21  -2 2145.54 278.859   6
  -2  21  -2 2704.07 293.752   3
   2  21   2 2099.65 351.074   3
   2 -21   2 2439.80 203.822   4
  -2 -21  -2 2340.98 222.123   5
  -2 -21  -3 1877.14 258.520   6
  -2  21  -3 1890.33 195.224   7
   2 -21   3 1579.64 157.793   4
  -2 -21  -3 2015.77 185.339   5
  -2  21  -3 1998.88 250.589   3
  -2  21  -4 591.505 149.017   3
  -2 -21  -4 425.210 149.990   6
   2  21   4 632.518 58.8838   1
  -2 -21  -4 368.437 81.6878   5
   2 -21   4 425.078 79.4164   4
  -2 -21  -5 596.930 171.041   6
   2  21   5 646.848 66.0160   1
  -2 -21  -6 78.4300 115.808   6
   2  21   6-88.7325 166.200   1
   2  21   6-23.7316 202.346   2
   2  21   6 53.7468 42.0034   1
   2  21   7 170.882 228.504   1
   2  21   7 202.685 291.931   2
   2  21   8 248.250 231.317   1
  -2  22   8 926.570 259.374   3
   2  22  -7 2601.53 299.338   3
  -2  22   7 3140.46 397.478   3
  -2  22   7 3059.95 216.392   1
   2 -22  -6 3369.51 367.842   7
   2  22  -6 2814.79 341.242   3
  -2  22   6 3348.32 425.324   3
  -2  22   5 58.0738 27.0369   1
   2 -22  -5 17.5544 111.596   5
  -2  22   5 49.3287 112.442   3
   2  22  -5 86.6613 39.5619   2
   2  22  -5 17.1096 80.1657   3
   2  22  -5 23.9873 72.4321   7
   2 -22  -5 52.5734 94.1683   7
   2 -22  -4 119.427 95.3390   5
  -2  22   4-23.5526 101.303   3
   2  22  -4 50.9493 79.6522   3
   2  22  -4 133.536 74.7330   7
   2 -22  -4 130.454 87.7027   7
   2 -22  -3 1858.93 239.033   5
   2  22  -3 1975.07 199.198   7
   2 -22  -3 1719.06 221.752   7
   2  22  -3 1713.54 229.902   3
  -2  22   3 1999.26 278.133   3
  -2  22   2 840.118 163.713   7
   2 -22  -2 648.230 139.522   6
   2 -22  -2 512.628 124.970   7
   2  22  -2 631.053 119.860   7
   2 -22  -2 756.945 149.064   5
  -2 -22   2 531.462 64.2635   4
   2  22  -2 562.822 144.564   3
  -2  22   2 641.804 167.128   3
   2 -22  -1 238.266 108.834   5
   2 -22  -1 164.398 77.7980   7
   2  22  -1 282.381 95.8739   7
   2 -22  -1 168.436 87.8796   6
  -2  22   1 232.634 110.699   7
  -2  22   1 308.588 123.637   3
   2  22  -1 305.254 120.345   3
   2 -22   0 159.621 103.017   5
  -2 -22   0 188.989 85.0327   5
   2 -22   0 183.075 84.7779   7
   2  22   0 221.317 88.9354   7
  -2  22   0 284.252 114.174   7
   2 -22   0 110.238 74.5957   6
   2  22   0 110.364 118.916   3
  -2 -22  -1 3191.76 271.546   5
   2 -22   1 2709.57 250.082   7
   2  22   1 2939.13 281.240   7
   2  22   1 3270.59 366.760   3
   2 -22   1 2359.30 251.113   6
  -2  22  -1 3035.41 295.432   7
  -2 -22  -2 74.4176 69.6300   5
   2  22   2 205.456 169.850   3
  -2  22  -2 142.272 111.426   3
   2 -22   2 95.2358 52.0795   4
  -2  22  -2 13.3010 70.1607   7
  -2 -22  -2 165.595 91.8021   6
   2 -22   3 2653.00 214.800   4
  -2 -22  -3 2426.91 229.163   5
   2  22   3 1702.25 368.660   3
  -2  22  -3 2736.21 309.384   3
  -2 -22  -3 2449.98 306.849   6
  -2  22  -3 2706.29 244.331   7
  -2 -22  -4 1214.43 228.031   6
  -2  22  -4 1446.20 221.885   3
  -2 -22  -4 1159.25 144.517   5
  -2 -22  -5 9371.92 633.454   6
   2  22   5 4683.25 419.733   1
  -2 -22  -6 27.1474 105.175   6
   2  22   6 37.6236 225.031   2
   2  22   6 167.543 209.121   1
   2  23  -7 3209.74 334.491   3
  -2  23   7 3992.36 444.691   3
  -2  23   6 756.571 217.361   3
   2  23  -6 486.362 140.114   3
   2  23  -5 3807.41 277.113   7
   2 -23  -5 3324.80 339.751   7
   2  23  -5 2931.98 326.289   3
  -2  23   5 3611.55 408.478   3
   2 -23  -5 2863.72 331.700   5
   2 -23  -4 2865.35 302.670   7
   2  23  -4 3307.30 263.705   7
   2 -23  -4 2761.58 309.484   5
   2  23  -4 2294.85 286.475   3
  -2  23   4 3761.07 388.364   3
   2 -23  -3 17.6700 86.9887   5
   2  23  -3 66.8522 69.7987   7
   2 -23  -3-15.5980 99.1306   7
   2 -23  -3 97.0209 97.7719   6
   2  23  -3 18.1546 87.2203   3
  -2  23   3-23.0102 104.872   3
   2 -23  -2 157.529 109.968   5
   2 -23  -2 129.377 87.7748   7
   2  23  -2 228.075 89.7494   7
   2  23  -2 78.3132 89.6404   3
  -2  23   2 133.861 117.720   3
   2 -23  -2 265.237 111.088   6
   2 -23  -1 13.1599 77.4256   7
   2  23  -1-25.7569 75.7698   7
  -2  23   1-21.4457 92.1449   3
   2  23  -1 41.7310 97.6960   3
   2 -23  -1 31.8139 80.1437   6
  -2  23   1-17.3493 83.3430   7
   2  23   0 2115.51 228.327   7
   2 -23   0 1675.99 198.212   7
   2  23   0 1864.45 271.413   3
  -2  23   0 2230.10 251.964   7
   2 -23   0 1872.28 219.112   6
  -2 -23   0 1858.87 215.269   5
  -2 -23  -1 555.324 119.943   5
   2 -23   1 502.620 113.639   6
  -2  23  -1 604.306 144.838   7
   2 -23   2 3379.12 274.359   4
  -2 -23  -2 3556.58 304.438   5
   2  23   2 4046.81 439.589   3
  -2  23  -2 3372.87 364.446   3
  -2  23  -2 4468.96 347.753   7
  -2 -23  -3 187.625 79.2872   5
   2  23   3 71.1918 153.412   3
  -2  23  -3 324.188 133.899   3
  -2 -23  -3 322.785 136.177   6
  -2  23  -3 234.860 89.9946   7
  -2 -23  -4 270.222 82.9957   5
  -2 -23  -4 348.505 139.574   6
   2  23   4 92.1227 232.449   3
  -2  23  -4 177.138 119.660   3
  -2 -23  -5 53.4529 125.170   6
   2  24  -6-56.3646 98.9151   3
   2 -24  -5 2642.56 336.793   6
   2  24  -5 3045.86 323.531   3
   2 -24  -5 2419.25 295.701   7
   2 -24  -4 295.399 121.681   7
   2  24  -4 400.157 100.066   7
  -2  24   4 24.7905 138.996   3
   2  24  -4 260.330 110.195   3
   2 -24  -4 174.257 105.465   6
   2  24  -3 535.714 117.843   7
   2 -24  -3 226.270 113.765   7
   2  24  -3 547.867 148.322   3
  -2  24   3 639.546 179.740   3
   2 -24  -3 481.271 140.030   6
   2 -24  -2 2062.03 242.511   7
   2  24  -2 2538.95 247.999   7
   2 -24  -2 2315.84 276.411   6
  -2  24   2 2059.90 289.180   3
   2  24  -2 2477.16 291.451   3
  -2 -24   1 341.417 114.038   5
   2  24  -1 418.477 112.684   7
   2 -24  -1 455.978 112.378   7
  -2  24   1 310.147 127.074   3
   2  24  -1 322.388 127.600   3
   2 -24  -1 167.407 87.9183   6
  -2 -24   0 711.735 141.682   5
   2  24   0 718.823 183.061   3
   2 -24   0 825.190 152.216   6
  -2  24   0 1042.01 184.087   7
  -2 -24  -1 1756.45 208.598   5
   2  24   1 1778.56 278.442   3
  -2  24  -1 2077.34 241.073   7
   2 -24   1 1523.75 196.791   6
  -2 -24  -2 3699.00 327.068   5
   2  24   2 4322.23 461.914   3
  -2  24  -2 4624.04 425.026   3
  -2  24  -2 4074.23 354.029   7
  -2 -24  -3 543.381 156.555   6
  -2  24  -3 732.161 131.543   7
  -2  24  -3 696.450 169.400   3
  -2 -24  -3 601.449 120.711   5
  -2 -24  -4 1044.78 214.092   6
   2  25  -5 1035.53 185.329   3
   2 -25  -4 72.1639 104.612   7
   2  25  -4 194.114 121.799   3
   2 -25  -4 156.874 105.182   6
   2 -25  -3 505.470 142.486   7
   2  25  -3 586.308 119.130   7
   2  25  -3 670.557 158.782   3
  -2  25   3 731.556 191.452   3
   2 -25  -3 494.225 154.832   6
   2  25  -2 419.531 112.961   7
   2 -25  -2 435.229 128.971   7
   2  25  -2 459.395 141.724   3
  -2  25   2 261.918 141.736   3
   2 -25  -2 416.535 130.419   6
  -2  25   1 2618.55 318.004   3
   2  25  -1 2342.80 303.645   3
   2 -25  -1 1989.55 253.024   6
  -2 -25   1 2362.75 259.607   5
  -2 -25   0 3191.67 307.300   5
   2  25   0 3356.65 378.185   3
  -2  25   0 3339.83 338.539   7
   2 -25   0 2987.99 309.617   6
  -2 -25  -1-40.6162 80.9712   5
   2  25   1-25.5359 139.865   3
   2 -25   1 54.1800 74.1887   6
  -2  25  -1 33.2876 94.6026   7
  -2 -25  -2 244.657 99.6904   5
   2  25   2 497.008 195.180   3
  -2  25  -2 324.166 115.308   7
   2 -26  -4 252.156 144.211   6
   2 -26  -3 380.868 146.955   6
   2 -26  -2 5683.96 492.509   6
   2 -26  -1 143.208 94.5122   6
  -2 -26   0 228.260 107.484   5
   2 -26   0 97.9893 86.3111   6
  -2 -26  -1 5578.30 453.278   5
  -2  26  -1 6442.31 499.442   7
   2 -27  -3 460.655 152.878   6
   2 -27  -2 40.4390 108.617   6
   2 -27  -1 130.613 111.812   6
   2 -28  -2 5750.52 506.357   6
   3   0 -14 1391.41 209.002   4
   3   0 -13-24.5918 89.5892   7
   3   0 -12 6285.11 404.209   7
  -3   0  12 2583.26 497.013   1
  -3   0  12 3432.42 564.701   2
  -3   0  12 4939.90 350.072   3
  -3   0  11-45.9739 148.154   1
  -3   0  11-50.3493 152.975   2
   3   0 -11-11.3956 63.6139   7
   3   0 -10 1992.10 233.941   2
  -3   0  10 510.688 231.656   1
  -3   0  10 703.168 267.443   2
   3   0 -10 1873.60 183.859   7
   3   0  -9-16.0398 89.5267   2
  -3   0   9-79.0192 127.319   1
  -3   0   9 43.2723 131.470   2
   3   0  -9 10.4674 58.4241   7
   3   0  -8 4298.02 338.543   2
  -3   0   8 2084.62 380.499   1
  -3   0   8 2339.64 412.388   2
   3   0  -8 4216.28 298.031   7
   3   0  -7 42.3975 69.5714   2
  -3   0   7-31.2867 88.9197   1
  -3   0   7 67.3084 95.6479   2
   3   0  -7 9.33640 49.1384   7
   3   0  -6 33.3947 78.2030   2
   3   0  -6 36.2423 41.3356   7
   3   0  -5 37.0941 132.151   1
   3   0  -5 50.7192 146.694   2
  -3   0   5 104.875 109.076   1
   3   0  -5-17.6209 36.6535   7
   3   0  -4 78.4303 200.410   2
  -3   0   4 765.439 98.3636   1
   3   0  -4-19.7406 175.667   1
   3   0  -4 626.327 92.4047   7
   3   0  -3 15.6754 78.9860   1
  -3   0   3 26.0521 24.7090   1
   3   0  -2 1722.85 130.864   1
  -3   0   2 2010.22 142.584   1
  -3   0   1 38.6299 25.2693   1
   3   0  -1 3.21819 23.4632   1
  -3   0   0 95967.7 5000.98   1
   3   0   0 92200.0 4997.63   1
   3   0   0 89337.9 5029.75   5
  -3   0   0 91038.9 5031.92   5
   3   0   1 32.5840 34.0148   5
  -3   0  -1 5.08910 25.6409   5
  -3   0  -1-4.49266 22.1155   4
  -3   0  -1-21.2530 28.1463   1
   3   0   1-3.39885 21.2891   1
   3   0   2 3476.80 246.102   2
   3   0   2 3530.44 248.558   6
   3   0   2 3371.63 237.700   5
  -3   0  -2 3470.31 244.466   4
   3   0   2 3613.70 247.851   4
   3   0   2 3613.16 235.938   1
   3   0   3 36.0141 31.7593   5
   3   0   3 49.2313 38.5314   2
   3   0   3-11.8174 26.1839   6
  -3   0  -3 6.84576 33.7094   4
   3   0   3 26.5469 34.2006   4
   3   0   4 148883. 7818.00   4
   3   0   4 139845. 7819.12   2
  -3   0  -5 8.42786 47.0430   6
  -3   0  -5-17.8930 56.8558   2
   3   0   5-9.55493 52.3365   2
   3   0   6 384.007 86.1938   2
   3   0   6 359.974 63.3026   7
  -3   0  -6 516.571 99.1588   2
  -3   0  -6 435.031 87.7276   6
  -3   0  -7 10.9838 48.6506   6
   3   0   7 6.12360 33.5469   7
   3   0   7 23.7056 56.9426   2
  -3   0  -7 25.1003 61.7810   4
  -3   0  -7 12.2801 61.8741   2
  -3   0  -8 575.283 114.431   6
   3   0   8 553.394 81.4340   7
   3   0   8 513.011 113.018   2
  -3   0  -8 802.270 142.107   4
  -3   0  -8 629.000 125.088   2
  -3   0  -9 13.3996 73.4047   6
   3   0   9 48.0288 44.8513   7
   3   0   9-29.3335 80.3438   2
  -3   0  -9 62.3232 74.8594   4
  -3   0  -9-15.7178 95.5172   2
   3   0  10 256.089 97.8336   2
   3   0  10 191.603 60.1807   7
  -3   0 -10 102.833 84.1720   6
  -3   0 -10 306.223 107.083   4
   3   0  11-16.7449 74.1624   2
  -3   0 -11 72.9496 91.8857   4
  -3   0 -11-15.7673 81.2261   6
  -3   0 -12-38.6287 107.806   4
  -3   0 -12 16.4600 88.4068   6
   3   1 -14 2202.99 258.970   4
   3   1 -13 2151.48 217.155   7
   3  -1 -13 1844.04 215.051   7
  -3  -1  12 145.839 165.128   1
  -3  -1  12 51.9162 147.544   2
   3   1 -12-33.9177 73.8716   7
   3  -1 -12 50.6442 87.0829   7
   3  -1 -11 1826.34 193.273   7
   3   1 -11 1887.05 186.224   7
  -3  -1  11 1637.82 158.582   3
  -3  -1  11 687.682 268.047   1
  -3   1  11 553.231 250.552   1
  -3  -1  11 1105.61 329.185   2
  -3   1  10 64.1415 64.7339   7
   3  -1 -10 91.7151 66.4151   7
   3   1 -10 145.010 73.8905   7
   3  -1 -10 88.1553 92.8506   2
   3   1 -10 177.896 111.482   2
  -3  -1  10 56.2851 60.5679   3
  -3   1  10-42.6845 152.111   1
  -3  -1  10-84.8620 136.781   1
  -3  -1  10 46.7827 150.800   2
   3  -1  -9 3731.17 292.432   7
   3   1  -9 4443.58 297.972   7
   3  -1  -9 4038.31 347.188   2
   3   1  -9 4168.82 350.598   2
  -3   1   9 3353.42 291.565   7
  -3  -1   9 3573.41 247.650   3
  -3   1   9 1387.18 351.092   1
  -3  -1   9 2245.24 412.689   2
  -3  -1   9 1614.78 357.073   1
   3  -1  -8 2008.46 188.692   7
   3   1  -8 2226.75 190.704   7
   3  -1  -8 2138.19 223.818   2
   3   1  -8 2158.35 225.571   2
  -3   1   8 1647.58 186.832   7
  -3  -1   8 1565.56 141.167   3
  -3  -1   8 1038.81 260.234   1
  -3   1   8 865.465 247.013   1
  -3  -1   8 1339.26 302.128   2
   3   1  -7 18701.9 1039.54   7
   3  -1  -7 18358.8 1043.40   7
   3   1  -7 23676.2 1131.28   2
   3  -1  -7 23178.0 1127.28   2
  -3   1   7 16562.2 1045.40   7
  -3  -1   7 18098.1 980.287   3
  -3   1   7 12717.0 1206.18   2
  -3  -1   7 15744.2 1233.72   2
  -3  -1   7 10442.9 1129.34   1
  -3   1   7 10893.8 1135.40   1
   3  -1  -6 16937.4 982.127   7
   3   1  -6 16740.8 976.594   7
   3   1  -6 20245.4 1087.59   2
   3  -1  -6 20472.2 1088.35   2
  -3   1   6 14819.5 978.399   7
  -3  -1   6 17241.3 914.021   3
  -3  -1   6 12348.3 1066.28   1
  -3   1   6 10536.5 1059.76   1
   3  -1  -5 3443.44 258.489   7
   3   1  -5 3066.42 245.676   7
  -3  -1   5 3156.07 183.889   3
  -3  -1   5 2780.89 282.111   1
  -3   1   5 2984.18 287.240   1
   3   1  -5 2865.51 325.531   1
   3  -1  -5 3103.62 327.429   1
   3   1  -5 2723.80 357.019   2
   3  -1  -5 2575.02 342.031   2
   3   1  -4 7038.01 965.320   2
   3  -1  -4 6536.02 952.973   2
  -3  -1   4 26414.6 941.621   1
  -3   1   4 26682.4 940.978   1
   3   1  -4 6376.44 923.781   1
   3  -1  -4 6733.98 936.229   1
   3   1  -4 21942.4 948.663   7
   3  -1  -4 23973.7 968.303   7
  -3  -1   3 7384.06 396.120   1
  -3   1   3 7573.25 398.112   1
   3   1  -3 4135.67 447.592   1
   3  -1  -3 4224.63 448.882   1
   3  -1  -2 1521.51 155.130   7
  -3   1   2 1627.27 176.985   5
   3  -1  -2 1838.58 114.206   3
   3   1  -2 1645.00 129.026   1
   3  -1  -2 1841.91 131.701   1
  -3   1   2 2063.00 142.149   1
  -3  -1   2 1977.50 140.413   1
   3   1  -1 2721.02 183.226   4
   3  -1  -1 2649.34 180.068   1
  -3   1   1 3156.03 194.306   1
   3   1  -1 2479.83 178.198   1
  -3  -1   1 3191.60 195.251   1
   3  -1  -1 2611.79 174.116   3
   3  -1   0 40261.7 2165.67   1
   3   1   0 38984.8 2164.42   1
  -3  -1   0 41530.3 2167.13   1
  -3   1   0 40248.8 2165.64   1
  -3  -1   0 38359.8 2165.76   4
  -3  -1   0 40592.1 2198.36   5
   3  -1   0 37420.5 2196.94   5
  -3  -1  -1 18150.7 1012.49   5
  -3   1  -1 18037.1 1022.07   5
   3  -1   1 17398.7 1021.84   5
  -3   1  -1 18717.9 1012.22   4
   3   1   1 17828.0 1015.46   5
  -3  -1  -1 17968.5 1011.46   4
   3  -1   1 18213.4 1016.24   4
  -3  -1  -1 18100.0 1007.55   1
  -3   1  -1 17500.8 1006.01   1
   3  -1   1 17851.8 997.562   1
   3   1   1 17516.2 996.819   1
   3   1   2 12015.4 733.679   2
   3  -1   2 11824.6 734.485   2
   3   1   2 12217.0 721.314   5
  -3   1  -2 13398.0 739.165   4
   3  -1   2 12747.6 736.121   5
   3   1   2 12596.1 745.792   6
  -3  -1  -2 13319.5 741.505   4
   3  -1   2 12341.9 734.898   4
   3   1   2 11597.8 732.654   4
   3  -1   2 13482.9 726.728   1
   3   1   2 12974.9 724.439   1
   3  -1   3 2376.90 177.015   6
   3   1   3 2286.17 185.199   6
   3  -1   3 2232.68 178.699   5
  -3   1  -3 2338.35 186.498   4
  -3  -1  -3 2315.36 187.265   4
   3  -1   3 2268.80 185.691   4
   3   1   3 2256.75 185.518   4
   3   1   3 2172.18 186.117   2
   3  -1   3 2302.45 189.786   2
   3   1   3 2324.49 169.471   5
   3   1   4 23979.6 1444.80   2
   3  -1   4 24865.6 1447.38   2
   3  -1   4 24558.5 1440.78   4
  -3  -1  -4 27539.1 1461.71   4
   3   1   4 26207.5 1417.02   5
   3   1   5 10270.1 684.143   2
   3  -1   5 10372.5 684.797   2
  -3  -1  -5 11452.0 689.583   2
  -3   1  -5 11227.9 687.235   2
  -3  -1  -5 11872.9 696.644   6
  -3   1  -6 291.963 69.8595   6
  -3  -1  -6 342.436 86.4172   6
   3  -1   6 233.738 51.5316   7
   3   1   6 267.206 57.2987   7
   3   1   6 202.642 72.9346   2
   3  -1   6 234.929 76.5406   2
  -3   1  -6 272.778 75.2458   4
  -3   1  -6 348.836 86.1448   2
  -3  -1  -6 262.019 76.0102   2
  -3   1  -7 9.84938 44.9754   6
  -3  -1  -7 189.080 86.1408   6
   3  -1   7 67.6147 35.9182   7
   3   1   7 33.0576 36.3227   7
   3  -1   7 23.7253 61.1759   2
   3   1   7 23.7233 66.2663   2
  -3   1  -7 83.9242 70.5941   4
  -3  -1  -7 76.3789 65.6387   4
  -3  -1  -7 146.035 78.4837   2
  -3   1  -7 36.9466 60.6883   2
  -3   1  -8 22.1808 50.6223   6
  -3  -1  -8 12.9765 62.4017   6
   3  -1   8 65.0260 42.6914   7
   3   1   8 76.4459 47.2988   7
   3  -1   8 13.1623 66.3765   2
  -3   1  -8 94.5200 72.5772   4
  -3  -1  -8 157.055 79.7421   4
  -3  -1  -8-13.9266 79.2092   2
  -3   1  -8 84.1186 86.5572   2
  -3   1  -9 13475.4 814.504   6
  -3  -1  -9 13976.2 839.325   6
   3   1   9 11911.2 751.828   7
   3  -1   9 11325.6 738.521   7
   3  -1   9 11142.3 814.448   2
  -3   1  -9 13134.2 835.119   4
  -3  -1  -9 14506.9 860.066   4
  -3   1  -9 14269.2 857.462   2
  -3  -1  -9 13591.9 851.586   2
   3  -1  10-16.0127 78.8219   2
   3  -1  10 6.71468 46.1844   7
   3   1  10-7.94518 45.1608   7
  -3  -1 -10 15.5965 83.7661   6
  -3   1 -10-26.7712 73.3159   6
  -3  -1 -10 87.1239 99.0417   4
  -3   1 -10 65.0538 85.5836   4
   3  -1  11 1072.12 183.644   2
  -3  -1 -11 1045.90 191.490   4
  -3   1 -11 1103.55 188.429   4
  -3  -1 -11 1030.57 180.553   6
  -3   1 -11 1099.91 171.528   6
  -3  -1 -12 4361.53 407.005   4
  -3   1 -12 3756.51 384.527   4
  -3   1 -12 3953.37 363.957   6
  -3  -1 -12 4613.38 401.756   6
   3   2 -14 944.366 166.498   4
   3  -2 -13 3261.00 293.492   7
   3   2 -13 2809.84 265.193   7
   3   2 -13 3065.69 299.182   4
   3   2 -12 4671.91 330.852   7
   3  -2 -12 4439.38 350.449   7
  -3  -2  12 4133.28 301.034   3
  -3  -2  12 1938.14 430.036   1
  -3  -2  12 2330.50 479.320   2
  -3   2  11 724.524 135.790   7
   3  -2 -11 934.005 146.461   7
   3   2 -11 1013.34 130.594   7
  -3  -2  11 641.382 256.929   2
  -3  -2  11 574.287 99.4657   3
  -3   2  10 471.235 114.031   7
   3   2 -10 618.603 109.019   7
   3  -2 -10 766.121 126.819   7
   3  -2 -10 736.417 153.539   2
  -3  -2  10 473.812 86.8223   3
  -3  -2  10 425.516 201.410   1
  -3  -2  10 326.596 183.095   2
  -3   2   9 10227.5 690.493   7
   3  -2  -9 11984.2 692.895   7
   3   2  -9 12858.4 679.502   7
   3  -2  -9 12985.0 757.073   2
  -3  -2   9 10312.0 627.321   3
  -3   2   8 20144.1 1289.56   7
   3  -2  -8 23497.6 1290.48   7
   3   2  -8 24829.1 1277.05   7
   3  -2  -8 25843.7 1341.40   2
  -3  -2   8 22976.4 1225.32   3
  -3  -2   8 14572.3 1437.61   2
  -3  -2   8 11779.5 1370.00   1
   3  -2  -7-10.1231 53.2734   7
   3  -2  -7 83.9059 75.1091   2
  -3   2   7 45.9453 52.3493   7
   3   2  -7 44.0537 49.1803   7
  -3  -2   7-4.18415 36.2396   3
  -3  -2   7 31.0525 100.068   1
  -3  -2   7-33.4577 80.3640   2
  -3   2   6 214.784 67.7096   7
   3  -2  -6 364.344 80.3210   7
   3   2  -6 397.373 77.7708   7
   3  -2  -6 562.024 130.011   2
  -3  -2   6 114.698 135.677   1
  -3  -2   6 218.945 37.6864   3
   3  -2  -5 19082.8 1148.81   7
   3   2  -5 19490.9 1140.05   7
  -3   2   5 17150.8 1143.00   7
  -3  -2   5 20995.6 1075.04   3
  -3  -2   5 20360.4 1191.92   1
   3  -2  -5 18319.7 1233.34   1
   3  -2  -5 14977.3 1249.70   2
  -3   2   4 1290.45 91.6197   3
  -3  -2   4 1143.94 115.507   1
   3   2  -4 871.387 112.010   7
  -3   2   4 814.480 114.819   7
  -3   2   3 8260.35 548.763   5
  -3   2   3 7909.22 444.121   3
  -3  -2   3 9575.17 482.083   1
   3  -2  -2 2714.70 216.872   7
   3  -2  -2 2711.75 170.790   3
  -3   2   2 2612.58 232.111   5
   3  -2  -2 2521.09 177.950   1
  -3  -2   2 2913.80 189.513   1
   3  -2  -1 149.461 29.2580   3
   3  -2  -1 175.472 52.7177   5
   3  -2  -1 111.732 40.4815   7
  -3  -2   1 168.101 36.9159   1
   3  -2  -1 150.480 31.9580   1
   3   2  -1 144.565 30.1794   4
   3  -2   0 1427.82 113.741   4
  -3  -2   0 1173.60 101.306   4
   3  -2   0 1290.68 130.052   5
  -3  -2   0 1360.79 128.513   5
   3  -2   0 1241.59 102.381   1
  -3  -2   0 1342.99 104.783   1
   3  -2   1 40413.9 2316.08   5
  -3  -2  -1 43266.5 2297.16   5
  -3   2  -1 41744.1 2314.35   5
  -3  -2  -1 42212.7 2300.47   4
   3  -2   1 41263.9 2302.41   4
  -3  -2  -1 42511.6 2296.35   1
   3  -2   1 41864.4 2285.89   1
   3  -2   2 225.067 50.5092   2
   3   2   2 186.288 41.7299   5
   3  -2   2 130.267 46.1977   5
   3   2   2 120.968 46.8518   6
   3  -2   2 111.955 40.1297   4
  -3  -2  -2 268.470 52.9502   4
  -3   2  -2 218.509 48.1706   4
   3  -2   2 223.781 46.2132   1
   3  -2   3 85311.0 4438.24   5
   3  -2   3 78777.3 4415.34   6
   3   2   3 78884.0 4440.48   6
   3  -2   3 78888.0 4433.29   4
  -3  -2  -3 88628.5 4451.39   4
   3   2   3 80626.1 4438.80   4
   3  -2   3 79574.3 4439.50   2
   3   2   3 82632.2 4404.89   5
   3  -2   4 1680.67 164.965   2
  -3  -2  -4 1914.59 174.931   4
   3  -2   4 1625.39 158.565   4
  -3  -2  -4 1969.80 181.250   6
   3   2   4 1788.85 137.266   5
  -3  -2  -5 30923.5 1690.56   6
   3   2   5 27830.4 1640.47   7
   3  -2   5 28308.7 1671.67   2
   3  -2   5 28205.6 1658.09   4
  -3  -2  -5 30542.3 1686.12   4
  -3  -2  -5 31636.3 1677.13   2
  -3  -2  -6 9840.01 641.459   6
   3  -2   6 9400.85 571.877   7
   3   2   6 9054.35 587.577   7
   3  -2   6 9658.44 628.762   2
  -3   2  -6 10772.7 635.671   4
  -3  -2  -6 10250.7 634.628   2
  -3   2  -7 811.925 112.691   6
  -3  -2  -7 985.509 142.640   6
   3   2   7 837.115 106.509   7
   3  -2   7 858.429 93.0909   7
   3  -2   7 748.568 126.967   2
  -3   2  -7 944.310 134.257   4
  -3  -2  -7 896.025 142.763   2
  -3   2  -8 521.490 97.2575   6
  -3  -2  -8 570.223 118.899   6
   3   2   8 491.320 82.1970   7
   3  -2   8 484.298 70.8688   7
   3  -2   8 355.639 98.7633   2
  -3   2  -8 583.729 118.921   4
  -3  -2  -8 627.214 126.358   4
  -3  -2  -8 624.000 127.578   2
  -3   2  -9 471.339 99.9425   6
  -3  -2  -9 533.717 122.677   6
   3   2   9 466.041 86.4443   7
   3  -2   9 321.862 64.3759   7
   3  -2   9 540.672 123.872   2
  -3   2  -9 487.411 121.609   4
  -3  -2  -9 565.861 128.631   4
  -3  -2  -9 496.494 126.948   2
   3  -2  10-15.9184 83.7675   2
   3   2  10 16.9620 50.7221   7
   3  -2  10-6.12346 41.6004   7
  -3  -2 -10-17.7627 85.3286   4
  -3   2 -10 62.7013 80.7514   4
  -3   2 -10-35.7946 71.3587   6
  -3  -2 -10 16.5620 88.9512   6
   3  -2  11 2965.99 300.979   2
  -3  -2 -11 3663.13 345.503   4
  -3   2 -11 3155.13 313.130   4
   3   2  11 2477.92 232.773   7
  -3  -2 -11 2990.03 311.801   6
  -3   2 -11 2547.34 259.164   6
  -3   2 -12 1962.76 259.013   4
  -3  -2 -12 2229.07 280.279   4
  -3  -2 -12 1964.09 264.032   6
   3   3 -14 2334.55 255.263   4
   3  -3 -14 2024.55 245.415   7
   3   3 -13 1376.35 194.132   4
   3   3 -13 1653.36 179.244   7
   3  -3 -13 1712.16 211.835   7
  -3  -3  12-47.7017 153.884   1
  -3  -3  12 258.318 192.374   2
  -3   3  12 103.122 166.309   2
   3   3 -12 245.782 80.0491   7
   3  -3 -12 237.239 98.5571   7
   3   3 -12 199.208 93.8179   4
  -3  -3  12 8.26454 81.6768   3
  -3   3  12 224.708 102.023   7
  -3   3  11 1698.57 220.571   7
   3  -3 -11 2510.67 241.478   7
   3   3 -11 2475.83 211.068   7
  -3  -3  11 2454.95 197.120   3
  -3  -3  11 1771.48 375.896   2
  -3   3  10 14312.3 924.072   7
   3  -3 -10 16694.7 927.697   7
   3   3 -10 16424.7 887.215   7
   3  -3 -10 17307.3 987.880   2
  -3  -3  10 15332.9 854.936   3
  -3  -3  10 9204.76 1077.78   2
  -3  -3  10 6401.38 973.954   1
  -3   3   9 215.059 89.5227   7
   3   3  -9 187.002 70.3005   7
   3  -3  -9 154.089 80.0941   7
   3  -3  -9 126.879 104.074   2
  -3  -3   9 183.990 58.9754   3
  -3  -3   9 117.314 157.462   1
  -3  -3   9 464.735 248.754   2
  -3   3   8 8013.97 554.208   7
   3  -3  -8 9024.05 554.214   7
   3   3  -8 8789.59 524.464   7
   3  -3  -8 10051.8 596.098   2
  -3  -3   8 8264.27 484.075   3
  -3   3   7 1951.44 210.683   7
   3  -3  -7 2496.26 217.517   7
   3   3  -7 2260.94 198.184   7
   3  -3  -7 2707.98 250.871   2
  -3  -3   7 2160.59 159.102   3
  -3  -3   7 1901.48 323.206   2
   3  -3  -6 3065.09 239.853   7
   3  -3  -6 3029.58 287.316   2
   3   3  -6 2623.27 218.969   7
  -3   3   6 2463.43 233.595   7
  -3  -3   6 2753.71 179.040   3
   3  -3  -5 9395.97 579.567   7
   3   3  -5 8413.89 556.562   7
  -3   3   5 8359.10 577.326   7
   3  -3  -5 7452.70 672.899   2
  -3  -3   5 9571.59 512.055   3
  -3  -3   5 7874.16 586.037   1
   3  -3  -5 9300.30 661.357   1
  -3   3   4 5330.63 391.974   5
  -3   3   4 6547.39 309.325   3
   3  -3  -4 1881.92 359.683   2
  -3  -3   4 5678.49 320.252   1
   3  -3  -4 1654.70 327.028   1
  -3   3   4 5287.96 354.351   7
   3   3  -4 4896.29 328.004   7
  -3   3   3 102001. 5953.85   7
  -3   3   3 117464. 5893.53   3
  -3   3   3 114265. 5996.69   5
   3   3  -3 107746. 5877.13   3
  -3  -3   3 127563. 5918.80   1
  -3  -3   2 32069.9 1633.75   1
   3  -3  -2 27723.6 1663.78   7
   3  -3  -2 31064.1 1628.21   3
   3   3  -2 28782.0 1615.95   4
  -3   3   2 30245.8 1694.26   5
  -3   3   2 30123.3 1617.73   3
   3  -3  -2 27485.9 1621.34   1
   3  -3  -1 2599.94 172.988   3
   3  -3  -1 2411.73 211.097   5
   3  -3  -1 2369.77 201.208   7
  -3  -3   1 2754.66 179.954   1
   3  -3  -1 2539.03 171.240   1
   3   3  -1 2595.75 173.223   4
   3  -3   0 1058.02 115.692   5
  -3  -3   0 1072.49 111.423   5
  -3  -3   0 983.551 88.0122   4
   3  -3   0 1243.48 95.9975   1
  -3  -3   0 954.888 86.8528   1
   3   3   0 994.578 92.0527   4
   3  -3   0 1028.33 95.2290   3
   3  -3   1 5746.29 391.590   5
  -3  -3  -1 6357.86 371.951   5
   3  -3   1 5988.67 378.284   4
  -3  -3  -1 6086.34 377.555   4
  -3  -3  -1 6109.81 371.717   1
   3  -3   1 6003.54 361.891   1
   3  -3   2 130166. 7508.45   2
   3   3   2 143541. 7485.62   5
   3  -3   2 137489. 7520.66   5
   3   3   2 132253. 7527.20   6
  -3  -3  -2 143288. 7514.65   4
   3  -3   2 138138. 7509.57   4
   3  -3   2 143542. 7496.81   1
   3  -3   3 38614.6 2116.54   5
   3  -3   3 36745.6 2083.06   6
   3   3   3 37257.8 2121.30   6
   3   3   3 38761.5 2071.66   5
   3  -3   3 37293.2 2107.89   4
  -3  -3  -3 40348.8 2124.07   4
   3  -3   3 37567.6 2114.33   2
   3   3   4 492.865 56.6571   5
  -3  -3  -4 481.302 90.3621   4
   3  -3   4 479.766 77.1954   4
   3  -3   4 420.857 79.0423   2
  -3  -3  -4 508.035 94.9365   6
   3   3   5 118.242 51.0426   7
   3  -3   5 104.915 53.5876   2
  -3  -3  -5 180.093 71.7914   6
   3  -3   5 104.162 48.3112   4
  -3   3  -5 95.7912 52.4419   4
  -3  -3  -5 81.9401 59.5652   4
  -3  -3  -5 158.850 66.6395   2
   3  -3   6 11110.4 685.952   7
   3   3   6 11592.3 715.832   7
   3  -3   6 11378.4 748.983   2
  -3  -3  -6 12916.3 780.165   6
  -3   3  -6 13831.9 761.916   4
  -3  -3  -6 12805.5 759.437   2
   3  -3   7 3376.42 243.035   7
   3   3   7 3359.36 268.739   7
   3  -3   7 4027.14 316.445   2
  -3  -3  -7 4477.24 341.996   6
  -3   3  -7 4277.71 319.117   4
  -3  -3  -7 3768.24 316.643   2
   3  -3   8 4.85757 30.4311   7
   3   3   8 15.8828 43.5008   7
   3  -3   8 26.3243 61.6305   2
  -3  -3  -8 29.6967 73.0926   6
  -3   3  -8-12.7071 62.5528   4
  -3  -3  -8 41.1684 76.5965   2
   3  -3   9 296.470 56.7364   7
   3   3   9 362.373 80.3857   7
   3  -3   9 247.240 94.1164   2
  -3  -3  -9 487.117 125.819   6
  -3   3  -9 350.995 101.604   4
  -3  -3  -9 364.386 112.521   4
  -3  -3  -9 370.253 118.518   2
  -3  -3 -10 1705.81 230.508   6
  -3  -3 -10 1991.67 244.939   4
  -3   3 -10 2066.43 231.189   4
   3   3  10 1513.70 166.023   7
   3  -3  10 1570.06 142.933   7
   3  -3  10 1864.42 224.421   2
  -3  -3 -11 414.953 141.737   6
  -3   3 -11 318.000 119.517   4
  -3  -3 -11 491.307 142.965   4
   3   3  11 328.412 87.1715   7
   3   3  11 335.446 122.443   2
   3  -3  11 402.523 122.440   2
  -3  -3 -12 2731.64 315.999   6
  -3   3 -12 2876.15 312.997   4
  -3  -3 -12 2682.00 318.044   4
  -3  -3 -13 21.3379 105.040   6
   3  -4 -14 15.7335 105.546   7
  -3   4  13 957.196 222.886   5
   3   4 -13 963.830 160.309   4
   3  -4 -13 827.375 162.446   7
  -3  -4  12-95.0087 153.150   1
  -3   4  12 97.0408 187.972   1
  -3  -4  12 101.646 154.477   2
  -3   4  12 361.232 254.060   2
   3   4 -12 207.927 71.5036   7
   3  -4 -12 29.2042 73.7095   7
   3   4 -12 61.8805 79.8929   4
  -3   4  12 78.5381 94.0521   7
  -3  -4  12 66.9014 76.8841   3
  -3   4  11 335.266 108.300   7
   3  -4 -11 346.322 107.233   7
   3   4 -11 300.110 80.6182   7
  -3  -4  11 163.092 66.1977   3
  -3  -4  11 225.808 222.769   1
  -3   4  11 369.500 227.809   1
  -3  -4  11 579.996 243.938   2
  -3   4  11 343.740 253.376   2
  -3   4  10 10336.3 698.178   7
   3  -4 -10 11977.0 703.039   7
   3   4 -10 11853.6 654.176   7
   3  -4 -10 12230.5 755.043   2
   3   4 -10 13572.7 779.623   2
  -3  -4  10 10618.8 627.810   3
  -3   4  10 7049.40 880.011   2
  -3  -4  10 7397.77 855.126   2
  -3  -4  10 5420.33 779.841   1
  -3   4  10 5378.63 783.956   1
  -3   4   9 1991.26 227.555   7
   3   4  -9 2064.77 191.897   7
   3  -4  -9 2565.78 234.802   7
   3  -4  -9 2296.33 254.324   2
   3   4  -9 2690.78 273.826   2
  -3  -4   9 2236.96 179.869   3
  -3  -4   9 1357.16 321.533   1
  -3   4   9 1294.76 353.655   1
  -3  -4   9 1785.02 380.000   2
  -3   4   9 2071.35 414.646   2
  -3   4   8 19189.7 1181.01   7
   3   4  -8 20562.6 1138.31   7
   3  -4  -8 22351.5 1187.29   7
   3  -4  -8 24553.9 1226.69   2
   3   4  -8 24119.3 1229.74   2
  -3  -4   8 20840.8 1108.91   3
  -3  -4   8 16542.3 1355.57   2
  -3   4   8 15585.2 1372.19   2
  -3  -4   8 8812.99 1225.30   1
  -3   4   8 12957.8 1296.59   1
   3  -4  -7 22405.9 1255.15   7
   3   4  -7 20488.2 1219.51   7
  -3   4   7 18489.8 1247.72   7
   3   4  -7 26706.3 1315.47   2
   3  -4  -7 27005.4 1313.40   2
  -3  -4   7 13062.5 1330.08   1
  -3   4   7 16156.3 1368.12   1
  -3  -4   7 22145.9 1187.30   3
   3  -4  -6 12721.4 771.855   7
  -3   4   6 11664.6 775.148   7
   3   4  -6 11814.5 745.903   7
   3   4  -6 14453.2 847.463   2
   3  -4  -6 13968.9 835.607   2
  -3   4   6 12686.3 833.417   5
  -3  -4   6 12737.0 710.179   3
   3   4  -5 19282.0 1244.87   7
  -3   4   5 19908.0 1275.78   7
   3   4  -5 18790.2 1373.36   2
   3  -4  -5 18252.2 1369.72   2
  -3   4   5 22636.9 1331.71   5
  -3  -4   5 25649.9 1224.45   3
  -3  -4   5 21172.0 1286.60   1
   3  -4  -5 24668.3 1378.27   1
  -3   4   4 8102.98 482.594   5
  -3   4   4 9585.56 407.530   3
  -3   4   4 7930.86 446.354   7
   3  -4  -4 1699.56 409.245   2
  -3  -4   4 8922.57 402.900   1
   3   4  -4 3179.66 434.293   1
   3  -4  -4 2671.18 413.089   1
  -3   4   3 627.064 109.882   5
  -3   4   3 633.921 68.8449   3
   3   4  -3 632.384 56.5021   3
   3   4  -3 480.057 139.428   1
   3  -4  -3 231.905 130.212   1
   3  -4  -3 407.616 141.316   2
  -3  -4   3 814.070 77.3833   1
   3  -4  -3 606.018 96.6488   7
  -3   4   3 663.259 105.327   7
  -3  -4   2 26717.1 1343.20   1
   3  -4  -2 24511.0 1382.04   7
  -3   4   2 22798.4 1379.66   7
   3  -4  -2 21330.9 1351.24   3
   3  -4  -2 22219.7 1389.73   5
  -3   4   2 25184.5 1405.47   5
   3   4  -2 23981.4 1322.31   4
  -3   4   2 26346.9 1336.34   3
   3  -4  -2 23012.7 1333.27   1
   3  -4  -1 921.826 82.0938   3
  -3   4   1 635.993 98.1101   5
   3  -4  -1 578.165 94.1831   5
   3  -4  -1 688.572 94.5220   7
   3   4  -1 736.186 69.6990   4
  -3   4   1 755.225 78.4963   3
   3  -4  -1 756.410 71.0405   1
  -3  -4   1 897.174 78.7871   1
   3  -4   0 99.5824 33.0447   3
   3  -4   0 90.8985 47.0419   5
   3  -4   0 138.602 44.3583   7
  -3  -4   0 104.506 29.6659   4
   3   4   0 66.4128 26.5345   4
  -3  -4   0 107.063 27.8861   1
   3  -4   0 112.683 30.8459   1
   3  -4   1 10722.0 647.942   4
  -3  -4  -1 11943.7 641.197   5
   3  -4   1 10686.2 668.942   5
   3   4   1 10306.6 674.482   6
  -3  -4  -1 10827.2 645.436   4
   3  -4   1 11592.5 660.133   3
   3   4   1 10905.1 647.085   4
   3  -4   1 11155.3 630.754   1
   3  -4   2 11575.7 707.984   2
   3  -4   2 12427.0 728.721   5
  -3  -4  -2 11829.7 668.630   5
   3   4   2 12124.0 733.625   6
   3  -4   2 12147.1 721.121   3
  -3  -4  -2 12547.0 717.073   4
   3  -4   2 11723.6 707.807   4
   3  -4   2 12571.9 697.332   1
   3  -4   3 17747.1 1044.44   6
   3  -4   3 19427.2 1092.43   5
   3   4   3 18199.9 1093.72   6
   3   4   3 19443.1 1030.20   5
  -3  -4  -3 19983.5 1093.09   4
   3  -4   3 18257.3 1074.22   4
   3  -4   3 18102.8 1080.52   2
   3   4   4 4042.65 243.420   5
  -3   4  -4 4373.36 294.414   4
   3  -4   4 3854.11 284.489   4
  -3  -4  -4 4211.90 307.127   4
   3  -4   4 3635.53 290.857   2
  -3  -4  -4 4098.82 321.758   6
   3   4   5 4412.16 314.878   7
   3  -4   5 4528.52 336.018   2
   3   4   5 4668.59 276.335   5
  -3  -4  -5 4509.60 356.288   6
  -3   4  -5 4437.09 325.296   4
   3  -4   5 3918.66 313.128   4
  -3  -4  -5 4916.20 350.910   4
  -3  -4  -5 4671.47 331.712   2
  -3   4  -5 4565.15 331.608   2
   3  -4   6 15937.5 953.980   7
   3   4   6 16373.4 992.458   7
   3   4   6 15938.1 1018.65   2
   3  -4   6 15785.4 1019.40   2
  -3  -4  -6 18496.9 1062.81   6
  -3  -4  -6 19492.2 1059.86   4
  -3   4  -6 18143.6 1023.16   4
  -3   4  -6 18651.8 1034.50   2
  -3  -4  -6 17857.9 1028.33   2
   3  -4   7 19341.4 1144.88   7
   3   4   7 19481.6 1186.55   7
   3   4   7 19452.8 1224.10   2
   3  -4   7 19325.9 1223.24   2
  -3  -4  -7 22389.7 1270.62   6
  -3   4  -7 22957.4 1235.01   4
  -3  -4  -7 22548.3 1241.25   2
  -3   4  -7 23685.9 1254.02   2
   3   4   8 109.665 53.8393   7
   3  -4   8 76.4167 35.6733   7
   3   4   8 52.7999 66.6915   2
   3  -4   8 13.2080 62.0428   2
  -3  -4  -8 188.941 97.2845   6
  -3   4  -8 236.228 81.3889   4
  -3  -4  -8 162.703 81.2428   2
  -3   4  -8 97.9180 79.6646   2
   3  -4   9-4.49325 29.7534   7
   3   4   9 17.8756 51.7016   7
   3   4   9 14.5712 69.9974   2
   3  -4   9-14.5725 64.5405   2
  -3  -4  -9-17.1656 76.0249   6
  -3   4  -9 68.7218 69.2481   4
  -3  -4  -9 67.9178 81.5662   4
  -3   4  -9-31.4798 86.2104   2
  -3  -4  -9 15.2582 80.2938   2
  -3  -4 -10 3685.21 358.419   6
  -3  -4 -10 4464.04 381.287   4
  -3   4 -10 4410.84 349.100   4
   3   4  10 3193.25 272.852   7
   3  -4  10 3016.56 230.448   7
   3   4  10 3835.14 346.803   2
   3  -4  10 3894.51 339.661   2
  -3  -4 -11 617.690 162.669   6
  -3   4 -11 616.674 142.321   4
  -3  -4 -11 520.266 150.072   4
   3   4  11 505.846 98.8687   7
   3   4  11 432.741 125.819   2
   3  -4  11 565.411 134.307   2
  -3  -4 -12 1276.73 221.072   6
  -3   4 -12 1225.83 197.999   4
  -3  -4 -13 135.841 137.763   6
   3  -5 -14 1183.70 195.756   7
   3   5 -13 3722.45 314.332   4
  -3   5  13 2891.24 377.706   5
   3  -5 -13 3370.63 327.857   7
  -3  -5  12 374.137 222.507   1
  -3   5  12 480.451 266.101   1
  -3   5  12 561.595 287.685   2
  -3  -5  12 405.183 246.490   2
   3   5 -12 823.564 109.169   7
   3  -5 -12 684.738 141.403   7
  -3   5  12 776.017 199.705   5
   3   5 -12 911.170 136.377   4
  -3  -5  12 766.965 113.454   3
  -3   5  11 3443.66 548.699   2
  -3  -5  11 1998.52 428.799   1
  -3  -5  11 2311.92 448.438   2
  -3   5  11 2603.80 472.737   1
   3  -5 -11 4309.24 351.070   7
   3   5 -11 4420.57 295.261   7
  -3   5  11 3751.69 347.110   7
  -3   5  11 3494.23 393.484   5
   3   5 -11 4465.08 322.493   4
  -3  -5  11 3728.29 283.286   3
   3  -5 -10 762.191 134.553   7
   3   5 -10 630.783 97.6964   7
  -3   5  10 489.483 122.504   7
   3  -5 -10 777.853 157.874   2
   3   5 -10 523.114 147.702   2
  -3   5  10 384.659 148.519   5
  -3   5  10 553.317 225.738   1
  -3  -5  10 206.520 162.423   1
  -3  -5  10 313.892 182.408   2
  -3   5  10 452.171 213.575   2
  -3  -5  10 479.333 86.6326   3
   3   5  -9 1908.08 177.937   7
   3  -5  -9 2251.77 225.966   7
  -3   5   9 1724.12 215.218   7
   3  -5  -9 2460.59 257.359   2
   3   5  -9 2371.25 257.921   2
  -3   5   9 1843.04 261.358   5
  -3   5   9 1243.89 331.975   1
  -3  -5   9 1105.06 287.877   1
  -3  -5   9 1633.51 338.735   2
  -3   5   9 1817.64 375.215   2
  -3  -5   9 2088.82 172.613   3
   3   5  -8 388.187 79.6071   7
   3  -5  -8 518.407 109.411   7
  -3   5   8 417.132 111.876   7
   3  -5  -8 482.702 121.097   2
   3   5  -8 374.514 120.516   2
  -3   5   8 353.443 129.844   5
  -3  -5   8 339.135 190.340   1
  -3   5   8 175.320 196.727   1
  -3  -5   8 590.316 231.948   2
  -3  -5   8 264.256 63.0278   3
   3  -5  -7 8621.06 571.361   7
   3   5  -7 8132.02 534.102   7
  -3   5   7 8032.50 573.947   7
   3   5  -7 10580.2 619.941   2
   3  -5  -7 10272.5 609.906   2
  -3   5   7 8773.72 633.513   5
  -3  -5   7 5746.84 654.963   1
  -3   5   7 6297.49 672.339   1
  -3  -5   7 8520.62 511.880   3
   3  -5  -6 3051.53 252.473   7
   3   5  -6 2442.79 216.082   7
  -3   5   6 2724.45 249.673   7
   3   5  -6 3463.37 301.185   2
   3  -5  -6 3115.53 291.178   2
  -3  -5   6 2951.58 203.470   3
  -3  -5   6 1969.25 287.870   1
  -3   5   6 2049.80 290.859   1
  -3   5   6 2926.96 290.971   5
   3   5  -5 303.558 67.7174   7
  -3   5   5 256.906 75.6440   7
  -3   5   5 321.962 99.4448   5
  -3  -5   5 269.185 60.2805   3
  -3  -5   5 293.979 78.1182   1
  -3   5   5 316.597 79.1767   1
   3  -5  -5 318.260 105.639   2
   3   5  -5 382.651 121.868   2
  -3   5   4 47585.1 1915.77   3
  -3   5   4 38746.8 1940.67   7
   3   5  -4 14971.9 1955.32   2
   3  -5  -4 13301.3 1929.44   2
  -3   5   4 42156.8 1987.38   5
   3   5  -4 37627.5 1851.43   3
  -3  -5   4 47003.4 1894.28   1
  -3   5   4 47736.4 1898.33   1
   3   5  -4 16244.1 1927.49   1
   3  -5  -4 15718.6 1912.94   1
   3  -5  -3 345.397 75.6207   7
  -3   5   3 284.229 72.7767   7
   3   5  -3 221.246 40.2460   3
  -3   5   3 255.113 54.0332   3
   3   5  -3 293.373 34.4394   4
  -3   5   3 287.408 82.1907   5
   3   5  -3-35.3934 151.535   1
   3  -5  -3-68.0805 202.425   1
   3   5  -3 57.9282 181.366   2
   3  -5  -3-18.0373 200.910   2
  -3  -5   3 314.138 52.0956   1
  -3   5   3 288.864 54.6158   1
  -3   5   2 13138.2 642.776   1
  -3  -5   2 12210.4 638.165   1
   3  -5  -2 11474.0 682.570   7
  -3   5   2 11346.3 685.892   7
   3  -5  -2 10070.9 684.707   5
  -3   5   2 12292.9 703.709   5
  -3   5   2 12911.7 645.166   3
   3   5  -2 11514.6 618.680   4
   3   5  -2 10588.2 632.646   1
   3  -5  -2 10554.8 630.780   1
   3  -5  -1 29542.8 1645.26   3
  -3  -5   1 27305.3 1616.93   4
   3  -5  -1 27188.3 1678.65   5
  -3   5   1 31063.4 1690.59   5
   3  -5  -1 29709.4 1672.97   7
  -3   5   1 32005.4 1649.72   3
   3   5  -1 28177.2 1625.10   4
  -3   5   1 31560.6 1632.73   1
   3  -5  -1 29877.4 1624.09   1
  -3  -5   1 31022.3 1631.23   1
   3   5  -1 30475.7 1624.65   1
   3  -5   0 5059.20 384.372   5
   3  -5   0 5239.36 376.883   7
   3   5   0 5647.72 355.960   4
   3  -5   0 5451.44 363.142   3
  -3  -5   0 5278.14 348.927   4
   3   5   0 7490.24 375.618   1
  -3  -5   0 5487.92 348.340   1
   3  -5   0 7836.12 378.371   1
  -3   5   0 5715.60 350.454   1
   3  -5   1 1125.64 103.573   4
   3  -5   1 817.336 109.517   5
  -3  -5  -1 1051.02 93.6954   5
   3   5   1 947.672 120.087   6
   3  -5   1 1015.25 108.411   7
  -3  -5  -1 941.466 95.2853   4
   3  -5   1 1007.38 104.909   3
   3   5   1 935.719 96.9018   4
   3  -5   1 959.971 83.7249   1
   3   5   1 916.541 83.0835   1
   3  -5   2 2495.69 199.047   2
   3   5   2 2426.44 197.763   2
   3  -5   2 2426.13 214.692   5
  -3  -5  -2 2527.65 160.822   5
   3   5   2 2528.95 220.406   6
  -3  -5  -2 2596.83 204.774   4
   3  -5   2 2480.41 198.190   4
   3  -5   2 2535.04 210.336   3
   3   5   2 2873.75 192.459   1
   3  -5   3 1696.73 125.999   6
   3  -5   3 2012.96 176.133   5
  -3   5  -3 1884.70 154.832   4
   3  -5   3 1602.25 150.044   4
   3  -5   3 1777.08 167.730   3
  -3  -5  -3 2028.70 172.883   4
   3   5   3 1583.67 154.835   2
   3  -5   3 1729.46 157.812   2
  -3   5  -4 3291.78 237.575   4
   3  -5   4 3112.10 245.408   2
   3   5   4 2871.12 239.394   2
  -3  -5  -4 3154.94 255.041   4
   3  -5   4 2980.46 233.324   4
  -3  -5  -4 3066.23 272.636   6
   3   5   5 170.904 54.7447   7
  -3  -5  -5 191.556 72.2681   6
   3   5   5 180.642 67.2501   2
   3  -5   5 152.112 55.3364   2
   3   5   5 239.182 32.5324   5
  -3   5  -5 181.847 59.4301   4
  -3  -5  -5 230.080 74.4564   4
  -3   5  -5 258.200 69.3315   2
  -3  -5  -5 199.337 61.4996   2
   3  -5   6 1102.97 94.1034   7
   3   5   6 1081.43 126.206   7
   3   5   6 1101.95 141.276   2
   3  -5   6 1083.16 141.996   2
   3   5   6 1129.61 90.2944   5
  -3  -5  -6 1124.73 165.543   6
  -3   5  -6 1039.82 130.565   4
   3  -5   6 885.984 120.686   4
  -3  -5  -6 1156.44 157.188   4
  -3  -5  -6 1050.10 141.168   2
  -3   5  -6 1188.91 148.842   2
   3  -5   7 21.2202 28.1743   7
   3   5   7 34.1425 58.7080   7
   3   5   7-35.5310 62.3250   2
   3  -5   7-23.7398 68.6621   2
  -3  -5  -7-15.2213 69.3678   6
  -3   5  -7-10.6747 51.2790   4
  -3  -5  -7-14.1915 66.4470   4
  -3  -5  -7-11.7571 60.5667   2
  -3   5  -7 12.1501 65.2561   2
   3   5   8 71.3335 55.9628   7
   3  -5   8 79.3628 33.2995   7
   3   5   8 39.7585 78.0539   2
   3  -5   8 53.0701 74.1388   2
  -3  -5  -8-16.6181 73.6864   6
  -3   5  -8 131.492 70.4203   4
  -3   5  -8 27.8106 77.6948   2
  -3  -5  -8 93.8865 80.2945   2
   3  -5   9 2626.77 193.220   7
   3   5   9 2672.60 240.703   7
   3   5   9 3038.16 287.385   2
   3  -5   9 3124.16 291.528   2
  -3  -5  -9 3074.17 317.349   6
  -3   5  -9 3731.55 298.232   4
  -3   5  -9 3364.79 312.099   2
  -3  -5  -9 3254.13 307.272   2
  -3  -5 -10-39.0931 89.0900   6
  -3   5 -10 72.3432 74.5480   4
  -3  -5 -10 94.9712 102.024   4
   3   5  10 49.9116 61.6124   7
   3   5  10-15.9055 96.6578   2
   3  -5  10 31.7971 78.2717   2
  -3  -5 -11 524.218 149.874   6
  -3   5 -11 749.859 146.387   4
  -3  -5 -11 676.395 168.227   4
   3   5  11 659.332 113.054   7
   3   5  11 532.618 138.039   2
   3  -5  11 665.262 144.715   2
  -3  -5 -12 601.146 170.481   6
  -3   5 -12 299.157 124.277   4
  -3  -5 -13 213.791 130.610   6
   3  -6 -14 17.1139 91.9201   7
   3   6 -13 2263.63 227.139   4
  -3   6  13 2358.68 326.430   5
   3  -6 -13 2232.19 261.252   7
  -3  -6  12 275.420 228.290   1
  -3   6  12 994.941 346.468   1
  -3  -6  12 749.112 279.843   2
  -3   6  12 1217.61 366.284   2
   3   6 -12 1188.63 128.477   7
   3  -6 -12 1074.97 173.260   7
  -3   6  12 1383.83 250.352   5
   3   6 -12 1318.92 158.208   4
  -3  -6  12 1130.96 142.029   3
  -3  -6  11 174.812 171.349   1
  -3   6  11 225.985 207.696   1
  -3  -6  11 710.896 250.819   2
  -3   6  11 624.111 269.285   2
   3  -6 -11 557.083 133.092   7
   3   6 -11 612.097 94.8418   7
  -3   6  11 402.391 121.495   7
  -3   6  11 636.417 182.772   5
   3   6 -11 476.906 102.173   4
  -3  -6  11 499.602 93.5908   3
  -3  -6  10 366.039 184.002   1
  -3   6  10 295.072 179.343   1
  -3  -6  10 396.948 181.201   2
  -3   6  10 760.892 257.161   2
   3  -6 -10 857.687 143.429   7
   3   6 -10 872.798 110.734   7
  -3   6  10 567.668 129.969   7
   3  -6 -10 617.630 147.607   2
  -3   6  10 623.562 159.515   5
   3   6 -10 848.969 116.653   4
  -3  -6  10 837.137 111.357   3
   3   6  -9 2008.81 176.900   7
   3  -6  -9 2112.58 222.183   7
  -3   6   9 1793.88 219.279   7
   3   6  -9 2402.65 256.241   2
   3  -6  -9 2594.02 258.327   2
  -3   6   9 2070.04 275.208   5
  -3  -6   9 1087.50 268.926   1
  -3   6   9 1113.11 298.092   1
  -3  -6   9 1448.40 328.306   2
  -3   6   9 1436.91 340.118   2
  -3  -6   9 2055.93 178.410   3
   3  -6  -8 10238.8 660.904   7
   3   6  -8 10395.9 613.088   7
  -3   6   8 9477.02 666.764   7
   3  -6  -8 11175.3 689.062   2
   3   6  -8 11878.5 705.547   2
  -3   6   8 9973.11 721.660   5
  -3  -6   8 8943.78 842.596   2
  -3  -6   8 5975.18 738.735   1
  -3   6   8 7036.06 777.515   1
  -3  -6   8 10080.2 602.279   3
   3  -6  -7 5040.83 383.465   7
   3   6  -7 4830.04 343.828   7
  -3   6   7 4550.16 384.801   7
   3   6  -7 6206.64 422.206   2
   3  -6  -7 5604.50 403.148   2
  -3   6   7 4998.02 429.689   5
  -3   6   7 3941.85 472.920   1
  -3  -6   7 3570.63 455.055   1
  -3  -6   7 5190.47 336.071   3
   3  -6  -6 12604.3 783.444   7
   3   6  -6 11578.3 744.560   7
  -3   6   6 11770.4 789.869   7
   3  -6  -6 14434.1 833.792   2
   3   6  -6 15877.3 856.642   2
  -3   6   6 12432.4 831.303   5
  -3  -6   6 13207.7 740.321   3
  -3  -6   6 9522.63 811.985   1
  -3   6   6 11948.3 838.265   1
  -3   6   5 3600.10 285.553   7
   3   6  -5 3219.54 243.052   7
   3   6  -5 3916.76 351.288   2
   3  -6  -5 4043.07 357.791   2
  -3   6   5 4027.73 322.070   5
  -3   6   5 4398.20 278.302   1
  -3  -6   5 3970.85 277.013   1
  -3   6   4-21.7773 48.2250   7
  -3   6   4 5.18903 34.8092   1
  -3  -6   4 20.2261 32.5897   1
  -3   6   4-12.9944 55.8326   5
  -3   6   4 107.286 76.3372   3
   3   6  -4 3.84382 20.6452   3
   3   6  -4-27.2074 133.927   2
   3  -6  -4-18.9133 97.4323   1
   3  -6  -4-26.1060 108.606   2
   3   6  -4 38.3998 112.961   1
   3   6  -3 692.086 172.046   1
   3  -6  -3 638.321 161.491   1
   3   6  -3 1306.29 215.092   2
   3  -6  -3 1150.47 198.023   2
   3  -6  -3 1773.12 174.475   7
  -3   6   3 2097.30 191.198   7
  -3   6   3 2013.04 201.372   5
  -3   6   3 2201.70 162.164   3
   3   6  -3 1969.21 141.188   3
   3   6  -3 1992.65 118.389   4
  -3  -6   3 2211.14 145.493   1
  -3   6   3 2105.03 146.358   1
   3   6  -2 4314.80 316.613   1
   3  -6  -2 4349.02 312.840   1
  -3   6   2 6037.38 323.650   1
  -3  -6   2 5452.46 318.304   1
   3  -6  -2 4685.97 351.076   7
  -3   6   2 5080.73 370.541   5
   3   6  -2 5075.86 297.290   4
  -3   6   2 5480.71 330.756   3
   3  -6  -1 8912.08 519.521   3
  -3   6   1 8385.50 546.547   5
  -3  -6   1 7622.66 476.613   4
   3  -6  -1 8043.58 542.316   5
   3  -6  -1 8158.42 532.241   7
  -3   6   1 8733.78 514.485   3
   3   6  -1 8276.67 486.586   4
   3   6  -1 8167.67 483.091   1
  -3   6   1 8536.78 489.734   1
  -3  -6   1 9059.90 491.894   1
   3  -6  -1 8885.88 484.899   1
   3  -6   0 4873.60 338.771   3
   3  -6   0 4588.22 358.053   5
  -3   6   0 4733.77 360.208   5
   3   6   0 4517.43 359.342   6
   3  -6   0 4789.23 349.315   7
  -3  -6   0 4536.43 317.639   4
  -3   6   0 5227.18 347.196   3
   3   6   0 4835.89 324.650   4
   3   6   0 9620.92 401.463   1
  -3  -6   0 5179.37 319.422   1
  -3   6   0 5091.24 319.589   1
   3  -6   0 10724.8 412.657   1
   3  -6   1 32756.6 1733.20   4
   3  -6   1 29705.8 1760.41   5
   3   6   1 30379.7 1767.50   6
   3  -6   1 29997.2 1739.40   7
  -3  -6  -1 31331.3 1728.52   4
   3  -6   1 31423.3 1742.21   3
   3  -6   1 31467.2 1707.61   1
   3   6   1 31251.5 1706.33   1
   3   6   2 793.333 90.7995   2
   3  -6   2 640.725 84.4048   2
   3  -6   2 790.316 90.3316   4
   3  -6   2 933.658 115.557   5
   3  -6   2 973.858 107.771   3
  -3  -6  -2 886.757 99.3928   4
   3  -6   2 841.336 82.9843   1
   3   6   2 810.658 82.2866   1
   3  -6   2 746.360 90.2753   7
   3   6   2 740.612 108.537   6
   3   6   3 975.783 106.910   2
   3  -6   3 839.584 101.739   2
   3  -6   3 754.365 69.8548   6
   3  -6   3 945.227 117.996   5
   3  -6   3 852.480 93.2491   7
   3  -6   3 887.191 101.375   4
  -3  -6  -3 1000.26 116.733   4
   3  -6   3 712.399 107.126   3
   3  -6   3 884.410 93.9973   1
   3   6   3 968.797 98.7033   1
  -3  -6  -4 4559.95 368.860   6
   3   6   4 4680.17 332.548   2
   3  -6   4 4541.51 331.216   2
  -3   6  -4 4619.93 319.369   4
   3  -6   4 4359.98 316.826   4
  -3  -6  -4 5285.70 355.524   4
   3  -6   4 5003.70 352.718   3
   3   6   4 4320.42 324.834   7
   3   6   5 1301.42 134.841   7
  -3  -6  -5 1136.74 157.922   6
   3   6   5 745.156 120.732   2
   3  -6   5 1080.01 131.785   2
  -3   6  -5 949.000 117.993   4
   3  -6   5 1068.16 144.271   3
   3  -6   5 1246.28 128.433   4
  -3  -6  -5 1454.07 161.766   4
  -3  -6  -5 1133.28 132.626   2
  -3   6  -5 1047.16 127.275   2
   3  -6   6-3.12885 22.2952   7
   3   6   6 8.48091 47.3370   7
  -3  -6  -6-14.7309 67.1332   6
   3   6   6 21.1928 55.7621   2
   3  -6   6 10.6157 49.7051   2
   3   6   6 11.0375 14.6704   5
  -3   6  -6 18.3752 41.8712   4
   3  -6   6 17.3144 47.4178   4
  -3  -6  -6-13.0123 57.6307   4
  -3  -6  -6-10.0796 50.7845   2
  -3   6  -6-41.8629 58.4151   2
   3  -6   7 268.771 40.1610   7
   3   6   7 207.237 66.1864   7
   3   6   7 213.678 81.6654   2
   3  -6   7 261.635 85.7061   2
  -3  -6  -7 144.432 78.1560   6
  -3   6  -7 257.011 76.7901   4
  -3  -6  -7 336.934 100.349   4
  -3   6  -7 169.378 86.1826   2
  -3  -6  -7 256.174 84.8847   2
   3  -6   8 11860.5 699.841   7
   3   6   8 11225.9 761.434   7
   3   6   8 12831.5 811.595   2
   3  -6   8 11390.3 797.822   2
  -3  -6  -8 13215.6 857.225   6
   3  -6   8 13016.9 829.950   3
  -3   6  -8 14079.1 805.201   4
  -3  -6  -8 14301.0 828.768   2
  -3   6  -8 14963.7 841.064   2
   3  -6   9 1590.90 118.615   7
   3   6   9 1541.17 174.720   7
   3   6   9 1802.99 217.009   2
   3  -6   9 1773.70 212.976   2
  -3  -6  -9 1404.99 215.488   6
   3  -6   9 1642.59 215.523   3
  -3   6  -9 2255.46 215.678   4
  -3  -6  -9 1994.56 226.089   2
  -3   6  -9 1879.93 225.349   2
  -3  -6 -10 492.769 150.376   6
  -3   6 -10 806.231 139.616   4
   3   6  10 682.769 115.349   7
   3   6  10 538.492 131.981   2
   3  -6  10 712.487 149.419   2
  -3  -6 -11 87.9463 100.614   6
  -3   6 -11 283.928 105.654   4
  -3  -6 -11 230.386 121.496   4
   3   6  11 98.9871 71.4713   7
   3  -6  11 299.522 111.997   2
   3   6  11 149.954 98.4517   2
  -3   6 -12 493.511 134.841   4
  -3  -6 -12 441.461 155.907   6
  -3  -6 -13 444.653 169.502   6
  -3   7  13 172.771 137.930   5
   3  -7 -13 102.114 103.639   7
  -3  -7  12 89.4012 159.449   1
  -3   7  12 231.801 233.711   1
  -3  -7  12 148.150 183.927   2
  -3   7  12 167.426 123.470   5
   3   7 -12 232.545 63.2096   7
   3  -7 -12 81.8578 91.7239   7
   3   7 -12 132.911 68.8698   4
  -3  -7  12 106.186 64.4133   3
  -3   7  11 916.057 283.587   1
  -3  -7  11 1399.82 333.590   2
   3  -7 -11 1577.87 209.259   7
   3   7 -11 1518.71 142.857   7
  -3   7  11 1745.78 264.005   5
   3   7 -11 1542.47 162.002   4
  -3  -7  11 1427.84 161.765   3
  -3  -7  10 239.318 157.002   1
  -3   7  10 488.223 224.598   1
  -3  -7  10 304.151 176.869   2
   3  -7 -10 571.180 128.940   7
   3   7 -10 571.400 86.0622   7
  -3   7  10 398.152 119.367   7
  -3   7  10 718.411 170.944   5
   3   7 -10 611.942 94.2465   4
  -3  -7  10 533.688 93.4728   3
  -3  -7   9 2945.94 447.172   2
  -3   7   9 2180.19 370.009   1
   3   7  -9 3037.92 227.022   7
   3  -7  -9 2871.90 277.860   7
  -3   7   9 2649.27 282.638   7
   3  -7  -9 2993.70 295.059   2
   3   7  -9 3605.23 324.002   2
  -3   7   9 3298.29 339.542   5
   3   7  -9 3121.66 227.866   4
  -3  -7   9 2978.73 236.964   3
  -3  -7   8 18127.6 1609.24   1
  -3   7   8 20363.1 1634.34   1
   3   7  -8 24092.2 1444.16   7
   3  -7  -8 26646.1 1515.47   7
  -3   7   8 23048.8 1512.51   7
   3  -7  -8 29143.5 1538.10   2
   3   7  -8 30016.9 1554.42   2
  -3   7   8 25674.0 1571.85   5
   3   7  -8 26667.3 1436.05   4
  -3  -7   8 26990.8 1458.26   3
   3  -7  -7 268.992 83.7856   7
   3   7  -7 317.986 69.0677   7
  -3   7   7 110.257 63.7594   7
   3  -7  -7 194.856 90.3517   2
   3   7  -7 311.112 88.7456   2
  -3  -7   7 247.373 61.2461   3
  -3  -7   7-47.5365 175.375   1
  -3   7   7 93.8088 159.702   1
  -3   7   7 260.767 99.4189   5
  -3   7   6 546.457 112.883   7
   3   7  -6 576.703 91.6174   7
  -3  -7   6 691.749 99.3884   3
   3   7  -6 1044.10 151.789   2
  -3  -7   6 552.747 130.365   1
   3  -7  -6 900.978 140.904   2
  -3   7   6 467.777 123.056   1
  -3   7   6 715.007 143.998   5
[truncated: 595,624 more chars]
