# Supplementary material for: 6,8-Di­chloro-3-(pyridin-2-yl)-2-[1-(pyridin-2-yl)eth­yl]-1,2-di­hydro­quinoxaline
Source: IUCrdata. 2023 Aug 4;8(Pt 8):x230665. doi: 10.1107/S241431462300665X (PMC10483544; doi:10.1107/S241431462300665X)
Supplement: Supplementary file 2 [file x-08-x230665-Isup2.hkl]

data_I                                                                          
_shelx_title ' am179_lt_auto_a.res in P2(1)/c'                                  
_shelx_refln_list_code          4                                               
_shelx_F_calc_maximum      225.44                                               
_exptl_crystal_F_000       792.00                                               
_reflns_d_resolution_high  0.6949                                               
                                                                                
loop_                                                                           
 _space_group_symop_operation_xyz                                               
 'x, y, z'                                                                      
 '-x, y+1/2, -z+1/2'                                                            
 '-x, -y, -z'                                                                   
 'x, -y-1/2, z-1/2'                                                             
                                                                                
_cell_length_a     8.4245                                                       
_cell_length_b    20.7040                                                       
_cell_length_c    10.2055                                                       
_cell_angle_alpha  90.000                                                       
_cell_angle_beta   96.448                                                       
_cell_angle_gamma  90.000                                                       
                                                                                
_shelx_F_squared_multiplier     1.000                                           
                                                                                
loop_                                                                           
 _refln_index_h                                                                 
 _refln_index_k                                                                 
 _refln_index_l                                                                 
 _refln_F_squared_calc                                                          
 _refln_F_squared_meas                                                          
 _refln_F_squared_sigma                                                         
 _refln_observed_status                                                         
   1   0   0        767.18        291.43       341.20 o                         
   2   0   0       3612.79       3465.20       108.23 o                         
   3   0   0       8512.70       8121.54       220.85 o                         
   4   0   0       2078.13       2055.48        74.41 o                         
   5   0   0       1351.44       1476.43        53.81 o                         
   6   0   0        394.89        441.22        15.90 o                         
   7   0   0       1368.18       1548.01        46.06 o                         
   8   0   0        637.04        564.39        24.39 o                         
   9   0   0         20.24         20.53         4.96 o                         
  10   0   0        287.75        295.61        31.10 o                         
  11   0   0         48.36         52.45        16.59 o                         
  12   0   0        448.09        592.56        50.35 o                         
   1   1   0       5869.67       4251.71       793.32 o                         
   2   1   0        330.37        319.83         7.41 o                         
   3   1   0       3714.65       3494.50        72.39 o                         
   4   1   0       1361.97       1655.10        49.40 o                         
   5   1   0         17.98         44.51         5.49 o                         
   6   1   0        380.88        364.79         9.76 o                         
   7   1   0        114.37        134.88         5.83 o                         
   8   1   0       1185.56       1166.51        25.89 o                         
   9   1   0        150.68        135.14         7.19 o                         
  10   1   0        170.81        184.67        17.29 o                         
  11   1   0        170.24        216.95        19.62 o                         
  12   1   0         49.38         39.24        14.06 o                         
   1   2   0       3090.15       2940.27        60.51 o                         
   2   2   0          4.63          6.36         0.92 o                         
   3   2   0        150.42        114.82         4.02 o                         
   4   2   0        531.98        491.49        16.85 o                         
   5   2   0         19.32         22.51         2.52 o                         
   6   2   0         20.02          9.79         2.21 o                         
   7   2   0         84.63         73.07         4.17 o                         
   8   2   0         81.36         91.26         4.91 o                         
   9   2   0         12.35          9.78         3.46 o                         
  10   2   0         16.08         10.69         6.00 o                         
  11   2   0         70.67         64.75        11.33 o                         
   1   3   0          0.01          1.17         0.40 o                         
   2   3   0        779.79        836.29        18.25 o                         
   3   3   0        108.95         92.39         3.21 o                         
   4   3   0        982.34        973.79        22.53 o                         
   5   3   0       1287.36       1355.30        34.23 o                         
   6   3   0        166.97        159.77         6.06 o                         
   7   3   0        324.02        313.84         9.68 o                         
   8   3   0         16.20         17.86         2.65 o                         
   9   3   0         70.08         62.87         5.25 o                         
  10   3   0          1.71         -1.80         5.52 o                         
  11   3   0         36.26         41.13         9.89 o                         
   0   4   0       7044.65       6739.72       260.29 o                         
   1   4   0       1042.99       1010.65        26.70 o                         
   2   4   0       1767.12       1818.99        35.87 o                         
   3   4   0         13.34          8.97         1.07 o                         
   4   4   0         69.65         79.94         6.87 o                         
   5   4   0        115.61        111.40         5.39 o                         
   6   4   0        532.44        499.43        12.42 o                         
   7   4   0        464.07        456.09        11.71 o                         
   8   4   0        330.66        337.10         8.86 o                         
   9   4   0        720.82        718.23        19.63 o                         
  10   4   0        139.95        151.91        12.60 o                         
  11   4   0        288.41        311.14        23.59 o                         
   1   5   0       7088.61       7214.96       196.94 o                         
   2   5   0        880.11        941.86        32.24 o                         
   3   5   0        572.45        531.37        26.34 o                         
   4   5   0       1519.71       1554.53        33.72 o                         
   5   5   0        568.79        581.64        14.25 o                         
   6   5   0         18.40         21.43         2.00 o                         
   7   5   0        134.71        116.09         4.46 o                         
   8   5   0          7.78          7.10         1.99 o                         
   9   5   0        365.04        367.69        13.11 o                         
  10   5   0         20.90         15.81         5.88 o                         
  11   5   0         21.64         21.09        10.66 o                         
   0   6   0        116.11        109.97        16.42 o                         
   1   6   0       1465.70       1574.92        35.42 o                         
   2   6   0        542.76        657.87        59.57 o                         
   3   6   0        433.01        533.30        45.17 o                         
   4   6   0        730.18        737.74        41.96 o                         
   5   6   0         58.71         53.19         2.39 o                         
   6   6   0          0.30          3.44         1.43 o                         
   7   6   0          7.20          7.18         1.83 o                         
   8   6   0        513.72        495.08        11.81 o                         
   9   6   0        385.55        392.62        15.22 o                         
  10   6   0         17.85         18.24         6.07 o                         
  11   6   0         20.57         26.70        11.53 o                         
   1   7   0       5721.57       5671.93       107.90 o                         
   2   7   0       5339.36       5376.88       106.95 o                         
   3   7   0          3.03          3.79         0.91 o                         
   4   7   0          0.48          1.19         0.96 o                         
   5   7   0        245.18        225.60         5.67 o                         
   6   7   0        413.52        390.46         8.41 o                         
   7   7   0          0.25          0.09         1.64 o                         
   8   7   0        301.10        320.06         8.38 o                         
   9   7   0        138.96        135.25         8.04 o                         
  10   7   0          8.68         10.10         6.60 o                         
  11   7   0          0.06         -1.51         9.06 o                         
   0   8   0          3.40          2.58         1.08 o                         
   1   8   0        616.54        696.62        16.90 o                         
   2   8   0        101.65        108.24         3.14 o                         
   3   8   0         78.50        124.60         3.51 o                         
   4   8   0        147.15        153.46         4.21 o                         
   5   8   0        191.18        204.34         5.53 o                         
   6   8   0         95.12        114.40         3.67 o                         
   7   8   0        116.91        112.80         4.09 o                         
   8   8   0         16.02         13.68         2.29 o                         
   9   8   0        156.90        157.71         9.53 o                         
  10   8   0        255.78        258.40        20.00 o                         
   1   9   0       6637.16       6898.82       151.15 o                         
   2   9   0          7.39         57.27         2.44 o                         
   3   9   0         11.46          8.64         1.05 o                         
   4   9   0        742.89        717.02        14.96 o                         
   5   9   0       3145.69       3157.81        58.87 o                         
   6   9   0         55.30         49.71         2.65 o                         
   7   9   0          5.77          2.12         1.73 o                         
   8   9   0          6.15          6.42         2.46 o                         
   9   9   0         76.42         72.21         6.41 o                         
  10   9   0        134.15        136.10        14.35 o                         
   0  10   0        945.94        945.17        43.77 o                         
   1  10   0       1499.70       1550.56        76.85 o                         
   2  10   0         45.71         50.01         2.34 o                         
   3  10   0          0.55          2.12         0.92 o                         
   4  10   0        480.72        431.17         9.78 o                         
   5  10   0        231.18        252.53         6.82 o                         
   6  10   0        493.37        538.88        11.39 o                         
   7  10   0         11.20          8.68         1.98 o                         
   8  10   0       1561.54       1552.10        41.79 o                         
   9  10   0        413.42        373.96        18.93 o                         
  10  10   0          1.32         -1.58         5.89 o                         
   1  11   0        226.61        259.32         8.64 o                         
   2  11   0        179.01        233.40         6.69 o                         
   3  11   0         93.17        111.41         4.03 o                         
   4  11   0         12.13          9.88         1.31 o                         
   5  11   0         92.17         91.81         3.78 o                         
   6  11   0        157.73        155.83         5.04 o                         
   7  11   0          3.24          6.07         1.98 o                         
   8  11   0        110.85        119.65         6.56 o                         
   9  11   0         18.19         14.94         4.80 o                         
  10  11   0         54.00         60.84         9.50 o                         
   0  12   0        839.47       1003.02        40.67 o                         
   1  12   0         81.16        124.00         5.16 o                         
   2  12   0        234.49        276.76         8.34 o                         
   3  12   0        222.59        199.18         5.82 o                         
   4  12   0        219.34        227.35         6.66 o                         
   5  12   0        605.27        571.73        15.77 o                         
   6  12   0         43.41         35.11         2.87 o                         
   7  12   0          7.84         11.05         2.13 o                         
   8  12   0         10.60          8.18         3.00 o                         
   9  12   0         20.03         13.20         4.62 o                         
  10  12   0          9.50          9.27         9.77 o                         
   1  13   0          0.44          1.38         1.44 o                         
   2  13   0        144.10        129.67         3.81 o                         
   3  13   0       1524.55       1562.22        31.01 o                         
   4  13   0         57.04         61.81         3.01 o                         
   5  13   0        818.74        812.38        19.78 o                         
   6  13   0        913.01        910.17        21.98 o                         
   7  13   0        268.12        265.33         9.16 o                         
   8  13   0        362.06        352.15        14.34 o                         
   9  13   0          0.11          0.45         5.21 o                         
   0  14   0       3084.51       3248.66       142.49 o                         
   1  14   0       2221.78       2296.15        62.98 o                         
   2  14   0       1149.63       1108.86        59.60 o                         
   3  14   0        615.87        611.17        12.96 o                         
   4  14   0       1140.74       1122.09        24.45 o                         
   5  14   0         21.51         30.10         2.45 o                         
   6  14   0         48.52         43.07         3.09 o                         
   7  14   0          0.27          1.02         2.08 o                         
   8  14   0        730.62        735.36        22.26 o                         
   9  14   0         28.70         31.17         7.53 o                         
   1  15   0        446.58        413.94        12.04 o                         
   2  15   0        315.52        237.50        28.47 o                         
   3  15   0          0.16          1.68         1.01 o                         
   4  15   0         32.28         39.99         2.33 o                         
   5  15   0        182.78        169.42         6.12 o                         
   6  15   0         91.60         90.43         4.21 o                         
   7  15   0          2.93          3.88         2.03 o                         
   8  15   0         13.80         15.53         3.38 o                         
   9  15   0         25.59         27.14         7.25 o                         
   0  16   0       1863.86       1755.26        86.38 o                         
   1  16   0        741.27        731.29        17.46 o                         
   2  16   0       1555.86       1471.31        40.32 o                         
   3  16   0       2045.26       1946.39        37.10 o                         
   4  16   0        380.52        368.86        10.41 o                         
   5  16   0        683.53        678.96        16.12 o                         
   6  16   0        257.95        246.35         7.86 o                         
   7  16   0        233.35        243.51         8.42 o                         
   8  16   0         43.46         41.09         4.71 o                         
   9  16   0          3.85          0.52         4.49 o                         
   1  17   0        160.30        145.64         6.41 o                         
   2  17   0          3.15          2.12         2.85 o                         
   3  17   0       1859.49       1687.00        94.23 o                         
   4  17   0        207.05        236.84         6.27 o                         
   5  17   0         18.46         19.52         2.44 o                         
   6  17   0         78.22         82.93         3.99 o                         
   7  17   0         56.94         49.53         3.35 o                         
   8  17   0          0.61          0.50         3.06 o                         
   9  17   0        102.43        110.49         9.75 o                         
   0  18   0        206.51        233.32        11.32 o                         
   1  18   0         14.25         14.01         2.37 o                         
   2  18   0         10.77         13.74         2.84 o                         
   3  18   0          4.55          0.86         1.28 o                         
   4  18   0        114.33        118.53         6.44 o                         
   5  18   0        128.90        100.54         4.30 o                         
   6  18   0         12.54         12.73         2.16 o                         
   7  18   0          0.09          0.70         2.29 o                         
   8  18   0        106.02        105.78         7.16 o                         
   9  18   0          0.95          6.29         5.67 o                         
   1  19   0        223.93        205.22         7.06 o                         
   2  19   0        516.26        490.41        15.41 o                         
   3  19   0         67.92         44.16         3.97 o                         
   4  19   0        183.35        128.13         8.10 o                         
   5  19   0        223.60        212.76         7.13 o                         
   6  19   0         23.03         15.45         2.61 o                         
   7  19   0         98.90        105.14         6.80 o                         
   8  19   0         18.86         16.47         5.58 o                         
   9  19   0          3.83          6.32         7.81 o                         
   0  20   0         25.30         24.77         4.89 o                         
   1  20   0        241.19        250.50         9.31 o                         
   2  20   0        181.82        146.19         7.29 o                         
   3  20   0        454.14        412.21        12.69 o                         
   4  20   0        623.05        563.79        61.63 o                         
   5  20   0        368.03        325.42        19.60 o                         
   6  20   0          0.67          0.65         4.03 o                         
   7  20   0          5.49         -1.60         5.50 o                         
   8  20   0         55.94         62.66         8.88 o                         
   1  21   0        753.30        828.70        29.70 o                         
   2  21   0        340.31        340.76        11.27 o                         
   3  21   0          1.22          1.02         2.58 o                         
   4  21   0          5.03          6.28         2.25 o                         
   5  21   0         31.35         20.32         3.47 o                         
   6  21   0         32.77         25.06         5.99 o                         
   7  21   0         58.88         52.52        10.04 o                         
   8  21   0        150.59        157.21        20.18 o                         
   0  22   0        288.99        311.98        27.47 o                         
   1  22   0          4.82          6.46         2.69 o                         
   2  22   0         15.32         15.62         3.07 o                         
   3  22   0         87.63         87.25         5.18 o                         
   4  22   0         56.10         68.87         5.53 o                         
   5  22   0        149.33        155.95         8.99 o                         
   6  22   0         40.06         32.84         5.37 o                         
   7  22   0         46.58         35.47         8.83 o                         
   1  23   0        115.38        103.17         6.20 o                         
   2  23   0        150.79        170.17         8.16 o                         
   3  23   0        365.85        334.84        11.21 o                         
   4  23   0        217.32        208.86        10.77 o                         
   5  23   0         83.35        102.56        12.30 o                         
   6  23   0        335.69        383.11        25.46 o                         
   0  24   0        149.37        160.55        11.90 o                         
   1  24   0        305.55        321.14        14.82 o                         
   2  24   0         64.80         72.94         7.14 o                         
   3  24   0        120.50        125.48         7.33 o                         
   4  24   0        109.67        103.58         8.22 o                         
   5  24   0         22.51         20.81         8.34 o                         
   1  25   0        171.47        200.41        10.85 o                         
   2  25   0        282.54        282.48        14.53 o                         
   3  25   0         56.76         58.66         5.80 o                         
   4  25   0         24.24         32.06         9.44 o                         
   5  25   0         14.89          4.63         7.46 o                         
   1  26   0         15.69         11.93         8.65 o                         
   2  26   0         13.88         13.74         5.93 o                         
   3  26   0          6.34          3.51         6.78 o                         
   4  26   0         21.00         26.92         8.46 o                         
 -11   1   1        105.67        104.05        14.22 o                         
 -10   1   1         13.13          4.78         4.19 o                         
  -9   1   1         35.27         30.12         3.15 o                         
  -8   1   1         10.35          3.29         2.11 o                         
  -7   1   1         81.27         59.42         3.45 o                         
  -6   1   1        111.01        107.37         3.94 o                         
  -5   1   1        741.87        806.33        17.67 o                         
  -4   1   1          5.86          7.43         1.25 o                         
  -3   1   1        242.61        247.08         9.82 o                         
  -2   1   1       3772.71       3894.60        85.23 o                         
  -1   1   1       1246.87       1238.97        51.34 o                         
   1   1   1       2873.93       2757.33        52.73 o                         
   2   1   1      50821.82      47702.49       903.54 o                         
   3   1   1       1602.95       1580.15        26.84 o                         
   4   1   1        512.73        459.71        10.07 o                         
   5   1   1       3719.68       3617.35        66.68 o                         
   6   1   1        138.51        136.93         5.09 o                         
   7   1   1        681.10        724.25        25.82 o                         
   8   1   1        461.66        466.19        16.13 o                         
   9   1   1        268.17        272.65        15.27 o                         
  10   1   1         54.96         48.06         6.64 o                         
 -12   2   1         47.65         14.36        11.26 o                         
 -11   2   1        206.13        204.46        19.84 o                         
 -10   2   1        250.74        260.62        14.70 o                         
  -9   2   1         98.52        112.97         6.53 o                         
  -8   2   1         32.36         25.49         3.11 o                         
  -7   2   1        105.73         99.10         4.74 o                         
  -6   2   1       3371.85       3657.87        76.40 o                         
  -5   2   1       1302.72       1397.95        33.45 o                         
  -4   2   1         59.42        106.52         4.16 o                         
  -3   2   1         15.24         13.23         1.25 o                         
  -2   2   1        907.40        830.75        18.13 o                         
  -1   2   1       2952.48       3022.79        79.35 o                         
   0   2   1        732.31        689.99        86.06 o                         
   1   2   1        160.03        139.46         4.41 o                         
   2   2   1       5650.18       5432.93       104.41 o                         
   3   2   1       3815.62       3691.89        76.62 o                         
   4   2   1        554.93        555.27        13.45 o                         
   5   2   1         30.57         35.25         2.50 o                         
   6   2   1        102.16         87.95         5.26 o                         
   7   2   1        232.26        199.05         9.23 o                         
   8   2   1         20.60         23.38         3.59 o                         
   9   2   1         46.54         40.46         7.76 o                         
  10   2   1         34.01         17.75         5.82 o                         
 -12   3   1          0.51          2.00        11.79 o                         
 -11   3   1          0.50         -2.55         8.63 o                         
 -10   3   1          0.80          1.70         4.79 o                         
  -9   3   1        235.41        224.02         9.54 o                         
  -8   3   1         18.72          7.62         2.23 o                         
  -7   3   1       1530.99       1444.85        40.37 o                         
  -6   3   1         36.26         28.01         2.35 o                         
  -5   3   1          7.95          3.21         1.34 o                         
  -4   3   1       1739.14       1570.31        36.92 o                         
  -3   3   1        241.37        225.88         6.59 o                         
  -2   3   1        387.34        399.86         8.33 o                         
  -1   3   1       5056.93       5375.55       142.08 o                         
   0   3   1         60.92         57.57         1.74 o                         
   1   3   1       1158.05       1139.18        24.11 o                         
   2   3   1       3034.97       3126.67        65.17 o                         
   3   3   1        593.36        533.63        13.49 o                         
   4   3   1        483.40        525.10        12.01 o                         
   5   3   1         64.45         95.31         3.80 o                         
   6   3   1        205.14        196.76         6.38 o                         
   7   3   1         33.10         30.03         3.49 o                         
   8   3   1         40.97         37.63         3.46 o                         
   9   3   1         41.69         34.86         5.74 o                         
  10   3   1          0.25          1.51         6.31 o                         
  11   3   1         92.81         77.42        15.06 o                         
 -11   4   1         40.52         61.93        11.53 o                         
 -10   4   1         36.21         30.40         5.41 o                         
  -9   4   1        610.62        605.90        21.12 o                         
  -8   4   1        428.68        417.29        10.26 o                         
  -7   4   1        174.81        161.57         5.21 o                         
  -6   4   1       1219.94       1154.50        30.50 o                         
  -5   4   1        868.29        758.96        17.65 o                         
  -4   4   1          9.04         11.82         1.37 o                         
  -3   4   1         87.41         68.06         3.16 o                         
  -2   4   1       7173.87       7112.86       139.13 o                         
  -1   4   1         74.40         66.83         3.88 o                         
   0   4   1       8618.94       8676.00       192.73 o                         
   1   4   1      13986.33      13810.36       278.44 o                         
   2   4   1       6967.58       6687.24       137.52 o                         
   3   4   1       1069.88        973.17        20.29 o                         
   4   4   1        193.93        178.38         4.65 o                         
   5   4   1        717.18        714.43        14.32 o                         
   6   4   1        244.26        279.84         7.59 o                         
   7   4   1         11.12          8.81         2.59 o                         
   8   4   1        148.48        133.43         6.82 o                         
   9   4   1          2.59          2.74         3.99 o                         
  10   4   1        329.64        304.52        16.92 o                         
  11   4   1          0.30          1.43         8.25 o                         
 -11   5   1        255.29        301.93        24.05 o                         
 -10   5   1         48.40         39.38         5.88 o                         
  -9   5   1          1.78          1.09         2.79 o                         
  -8   5   1        908.82        909.33        24.26 o                         
  -7   5   1       1056.70       1025.42        29.66 o                         
  -6   5   1        633.31        675.47        19.05 o                         
  -5   5   1          6.57          3.01         1.14 o                         
  -4   5   1       1172.79       1164.32        24.07 o                         
  -3   5   1       2646.21       2632.69        43.66 o                         
  -2   5   1        251.34        264.69        12.29 o                         
  -1   5   1        416.03        414.57        36.04 o                         
   0   5   1       3043.82       3054.10        96.46 o                         
   1   5   1       8217.95       8221.79       155.12 o                         
   2   5   1          0.09         -0.03         0.67 o                         
   3   5   1         70.77         86.01         2.73 o                         
   4   5   1        137.50        116.42         3.58 o                         
   5   5   1        201.93        171.41         4.53 o                         
   6   5   1         41.72         46.83         2.74 o                         
   7   5   1        197.48        238.59        23.54 o                         
   8   5   1        112.01        114.75         5.14 o                         
   9   5   1        271.08        257.53        14.68 o                         
  10   5   1        106.98        113.21         9.73 o                         
  11   5   1        255.52        246.28        26.04 o                         
 -11   6   1         43.70         39.89        13.94 o                         
 -10   6   1        109.02        105.59         8.10 o                         
  -9   6   1        207.96        204.29        10.61 o                         
  -8   6   1         10.75          8.04         2.05 o                         
  -7   6   1         70.37         61.04         3.22 o                         
  -6   6   1        101.13         86.63         3.49 o                         
  -5   6   1        149.60        144.58         4.72 o                         
  -4   6   1          0.97          0.81         0.85 o                         
  -3   6   1        752.93        744.71        13.40 o                         
  -2   6   1        923.59       1189.94        96.30 o                         
  -1   6   1         77.42         81.03         9.98 o                         
   0   6   1      10183.03      10051.24       189.68 o                         
   1   6   1       1251.61       1235.52        24.75 o                         
   2   6   1       1598.19       1524.24        28.88 o                         
   3   6   1       2649.46       2737.12        54.04 o                         
   4   6   1       4465.35       4381.91        76.29 o                         
   5   6   1        317.34        333.68         7.90 o                         
   6   6   1        350.40        333.00        10.91 o                         
   7   6   1        135.03        150.24         8.06 o                         
   8   6   1          6.01          5.85         2.31 o                         
   9   6   1         11.99         11.79         4.46 o                         
  10   6   1        307.35        306.73        16.86 o                         
 -11   7   1         63.91         33.59        12.58 o                         
 -10   7   1        666.33        703.40        44.89 o                         
  -9   7   1          0.82          1.64         2.79 o                         
  -8   7   1         40.54         43.23         3.04 o                         
  -7   7   1        524.89        546.15        14.92 o                         
  -6   7   1          4.30          5.08         1.49 o                         
  -5   7   1         56.39         55.65         2.75 o                         
  -4   7   1       1096.58       1191.23        21.03 o                         
  -3   7   1       4533.78       4659.54        80.51 o                         
  -2   7   1       1188.91       1349.57        42.02 o                         
  -1   7   1        114.17        103.27        12.62 o                         
   0   7   1       1308.83       1174.27        83.25 o                         
   1   7   1         46.49         29.00         1.24 o                         
   2   7   1        343.83        413.46         8.03 o                         
   3   7   1        398.64        421.43         9.92 o                         
   4   7   1        659.39        590.09        12.71 o                         
   5   7   1       1823.14       1810.71        33.32 o                         
   6   7   1        105.55         90.88         4.07 o                         
   7   7   1         19.22         19.51         2.33 o                         
   8   7   1         30.41         23.63         2.80 o                         
   9   7   1        228.49        222.26        13.30 o                         
  10   7   1         34.72         32.33         7.47 o                         
 -11   8   1        120.99        118.45        19.41 o                         
 -10   8   1        109.42        136.26         9.04 o                         
  -9   8   1         49.19         43.74         4.22 o                         
  -8   8   1        192.68        183.22         6.12 o                         
  -7   8   1         31.22         27.02         2.41 o                         
  -6   8   1        181.29        154.63         5.11 o                         
  -5   8   1         20.87         28.55         2.08 o                         
  -4   8   1         13.97         19.68         1.46 o                         
  -3   8   1       1339.20       1392.93        25.23 o                         
  -2   8   1        397.27        458.94         8.77 o                         
  -1   8   1       2653.05       2599.45       186.44 o                         
   0   8   1       2178.14       1654.39       167.20 o                         
   1   8   1       1990.91       1988.99        36.48 o                         
   2   8   1       3315.24       3345.79        61.14 o                         
   3   8   1       7694.93       7417.00       152.45 o                         
   4   8   1         70.72         43.67         2.41 o                         
   5   8   1        477.67        463.92        10.91 o                         
   6   8   1        840.06       1025.71        89.71 o                         
   7   8   1        527.36        532.69        12.28 o                         
   8   8   1          0.28         -0.52         2.19 o                         
   9   8   1        213.44        215.43        13.08 o                         
  10   8   1         48.54         61.80         9.91 o                         
 -10   9   1        257.31        245.61        16.83 o                         
  -9   9   1          2.03          1.63         2.82 o                         
  -8   9   1        993.45       1010.15        27.08 o                         
  -7   9   1       2571.14       2617.29        58.31 o                         
  -6   9   1        546.22        582.93        13.86 o                         
  -5   9   1         27.60         25.43         1.87 o                         
  -4   9   1       2363.83       2380.99        42.45 o                         
  -3   9   1       3002.87       3172.02        55.43 o                         
  -2   9   1        385.16        454.58         9.18 o                         
  -1   9   1       4905.93       5266.36       122.20 o                         
   0   9   1        184.41        125.09         7.37 o                         
   1   9   1         41.35         42.97         1.58 o                         
   2   9   1          0.29          1.32         0.76 o                         
   3   9   1        470.30        496.95        11.50 o                         
   4   9   1         13.08         10.74         1.46 o                         
   5   9   1       1856.75       1911.71        62.31 o                         
   6   9   1         26.60         25.27         2.51 o                         
   7   9   1        166.55        157.48         5.71 o                         
   8   9   1        145.22        133.74         6.55 o                         
   9   9   1         85.89         77.17         7.79 o                         
  10   9   1        281.66        264.06        13.83 o                         
 -10  10   1          6.27          8.51         6.70 o                         
  -9  10   1         34.73         32.01         3.86 o                         
  -8  10   1        748.25        795.90        17.90 o                         
  -7  10   1        395.46        403.09        12.92 o                         
  -6  10   1        199.01        194.75         6.95 o                         
  -5  10   1        226.45        209.24         5.63 o                         
  -4  10   1        213.78        213.01         5.22 o                         
  -3  10   1       2237.01       2388.58        42.05 o                         
  -2  10   1         70.53         51.33         3.53 o                         
  -1  10   1        208.09        320.45        13.16 o                         
   0  10   1       1276.28       1431.49        33.90 o                         
   1  10   1        112.61         95.94         2.83 o                         
   2  10   1       3819.38       4154.24        80.01 o                         
   3  10   1        366.95        333.97         7.76 o                         
   4  10   1         13.13          9.68         1.57 o                         
   5  10   1        133.94        140.65        11.90 o                         
   6  10   1        679.97        706.14        23.31 o                         
   7  10   1         88.78         97.01         4.41 o                         
   8  10   1         35.69         24.09         4.52 o                         
   9  10   1        231.64        248.73        16.59 o                         
  10  10   1         22.58         21.58         6.32 o                         
 -10  11   1        181.37        195.67        17.30 o                         
  -9  11   1         17.74         22.87         4.16 o                         
  -8  11   1        236.05        236.10         7.96 o                         
  -7  11   1        393.69        409.20        11.29 o                         
  -6  11   1       1797.66       1754.83        46.13 o                         
  -5  11   1       1321.65       1364.73        25.75 o                         
  -4  11   1       1075.59       1125.31        21.77 o                         
  -3  11   1       1775.67       1807.38        33.18 o                         
  -2  11   1          2.28          2.97         0.86 o                         
  -1  11   1         32.84         17.41         0.93 o                         
   0  11   1       2665.82       2717.08        75.75 o                         
   1  11   1       2034.78       2168.71        36.62 o                         
   2  11   1         87.08        111.69         3.35 o                         
   3  11   1       1098.11       1055.07        25.69 o                         
   4  11   1          1.20          2.83         1.37 o                         
   5  11   1        106.64        122.69         8.09 o                         
   6  11   1        694.32        664.28        15.11 o                         
   7  11   1          0.37          3.30         1.83 o                         
   8  11   1          0.24          1.87         2.33 o                         
   9  11   1         58.76         60.70         6.24 o                         
  10  11   1         20.94         28.00        11.96 o                         
 -10  12   1         25.27         27.14        10.84 o                         
  -9  12   1        212.21        235.15        14.80 o                         
  -8  12   1        245.07        236.38         8.34 o                         
  -7  12   1        305.23        308.91         8.69 o                         
  -6  12   1       1090.16       1065.16        23.77 o                         
  -5  12   1         10.78         10.88         1.54 o                         
  -4  12   1        408.40        444.72        11.13 o                         
  -3  12   1        153.37        146.81         4.20 o                         
  -2  12   1        937.65        856.00        68.95 o                         
  -1  12   1        192.45        134.24         5.08 o                         
   0  12   1        134.15        175.99         6.19 o                         
   1  12   1         16.45         13.57         1.10 o                         
   2  12   1          8.03          4.76         0.99 o                         
   3  12   1        210.30        180.50         6.21 o                         
   4  12   1        152.96        171.31        10.84 o                         
   5  12   1        329.40        348.47         9.02 o                         
   6  12   1       1143.90       1128.96        22.40 o                         
   7  12   1        143.68        127.17         4.94 o                         
   8  12   1        256.54        258.54         8.63 o                         
   9  12   1         94.27         91.03         7.19 o                         
  10  12   1        413.64        465.33        41.81 o                         
  -9  13   1        116.06        111.34        10.10 o                         
  -8  13   1        100.34         97.52         5.19 o                         
  -7  13   1         30.54         25.25         3.25 o                         
  -6  13   1        808.20        823.37        19.06 o                         
  -5  13   1          0.75          0.72         1.53 o                         
  -4  13   1        366.37        342.11         8.02 o                         
  -3  13   1          6.28          9.10         1.28 o                         
  -2  13   1         60.20         57.55         5.29 o                         
  -1  13   1        180.33        146.54         6.55 o                         
   0  13   1         42.33         58.86         3.18 o                         
   1  13   1        626.53        602.98        12.79 o                         
   2  13   1       2980.17       3254.10        69.46 o                         
   3  13   1         21.55         13.92         1.43 o                         
   4  13   1        299.44        327.49         9.68 o                         
   5  13   1        663.73        663.86        14.60 o                         
   6  13   1        464.26        447.45        10.01 o                         
   7  13   1        753.10        727.42        17.08 o                         
   8  13   1         44.04         39.44         3.66 o                         
   9  13   1          0.62          0.61         3.76 o                         
  10  13   1         13.55         26.41        11.59 o                         
  -9  14   1          5.38          6.01         6.46 o                         
  -8  14   1          1.29          1.28         2.82 o                         
  -7  14   1         28.73         26.23         3.06 o                         
  -6  14   1         59.56         59.44         3.13 o                         
  -5  14   1         38.92         45.52         2.55 o                         
  -4  14   1        194.05        183.74         5.61 o                         
  -3  14   1          0.09          0.38         0.99 o                         
  -2  14   1          1.65          4.54         1.45 o                         
  -1  14   1       1606.07       1632.42        43.22 o                         
   0  14   1        141.24        138.18         5.22 o                         
   1  14   1        417.03        439.87        11.32 o                         
   2  14   1        456.87        444.87         9.63 o                         
   3  14   1         14.20         17.68         1.51 o                         
   4  14   1          7.93          7.21         1.40 o                         
   5  14   1          2.09          2.18         1.50 o                         
   6  14   1         16.07         16.88         2.03 o                         
   7  14   1         98.12         94.62         4.40 o                         
   8  14   1         63.91         61.11         4.37 o                         
   9  14   1          1.43          1.97         4.59 o                         
  -9  15   1        366.85        370.41        24.45 o                         
  -8  15   1          0.43          0.21         2.83 o                         
  -7  15   1          8.84          8.48         2.83 o                         
  -6  15   1         10.43          9.31         1.78 o                         
  -5  15   1         11.51          8.04         1.63 o                         
  -4  15   1        201.89        234.68         6.27 o                         
  -3  15   1        726.45        594.57        51.49 o                         
  -2  15   1         15.19         17.21         1.43 o                         
  -1  15   1        984.93       1001.57        28.97 o                         
   0  15   1        505.05        478.34        14.32 o                         
   1  15   1       1248.44       1209.09        30.95 o                         
   2  15   1        244.79        231.98         7.26 o                         
   3  15   1        451.81        453.77        12.75 o                         
   4  15   1        364.85        394.72         9.42 o                         
   5  15   1       1590.61       1548.87        29.20 o                         
   6  15   1        250.82        232.58         6.78 o                         
   7  15   1         67.97         67.48         3.83 o                         
   8  15   1         48.49         47.25         4.40 o                         
   9  15   1        107.25        102.78         9.61 o                         
  -9  16   1        153.63        174.97        22.55 o                         
  -8  16   1         14.22          6.12         5.32 o                         
  -7  16   1          2.66         -0.28         3.52 o                         
  -6  16   1        171.36        137.27         6.53 o                         
  -5  16   1         19.86         14.25         3.50 o                         
  -4  16   1         42.77         37.88         4.09 o                         
  -3  16   1        120.97         79.87        10.96 o                         
  -2  16   1        151.12        175.92         5.44 o                         
  -1  16   1       2536.13       2574.76        66.37 o                         
   0  16   1         69.27         53.43         3.68 o                         
   1  16   1         16.00         22.63         2.33 o                         
   2  16   1        148.02        154.82         4.01 o                         
   3  16   1        613.76        572.02        12.06 o                         
   4  16   1        531.12        530.57        11.97 o                         
   5  16   1          7.55          3.00         1.51 o                         
   6  16   1         24.54         20.75         2.36 o                         
   7  16   1         48.98         45.30         3.21 o                         
   8  16   1          1.46          0.13         2.68 o                         
   9  16   1          4.89          4.73         4.70 o                         
  -8  17   1         27.63         31.65         5.99 o                         
  -7  17   1        168.69        156.61        10.44 o                         
  -6  17   1         26.11         20.00         4.19 o                         
  -5  17   1        248.31        215.03        12.50 o                         
  -4  17   1         91.32         62.77         6.03 o                         
  -3  17   1        619.02        516.98        31.42 o                         
  -2  17   1       3134.49       3239.49        83.31 o                         
  -1  17   1          3.33          2.01         2.40 o                         
   0  17   1         40.60         48.22         3.62 o                         
   1  17   1         51.85         56.72         3.39 o                         
   2  17   1        712.73        685.98        16.92 o                         
   3  17   1        198.52        187.13         6.53 o                         
   4  17   1       2447.95       2345.52        42.77 o                         
   5  17   1        758.16        771.46        15.94 o                         
   6  17   1         32.13         40.73         3.14 o                         
   7  17   1         90.57         95.12         4.52 o                         
   8  17   1        337.88        334.25        14.39 o                         
   9  17   1         18.30         17.71         5.51 o                         
  -8  18   1        452.17        466.64        20.59 o                         
  -7  18   1         46.42         27.48         6.01 o                         
  -6  18   1        364.10        337.84        22.86 o                         
  -5  18   1        673.45        630.48        27.60 o                         
  -4  18   1        311.63        247.97        22.84 o                         
  -3  18   1       2494.64       2427.17        53.40 o                         
  -2  18   1        414.25        453.67        14.57 o                         
  -1  18   1        201.81        208.90         8.46 o                         
   0  18   1          7.84          8.57         2.28 o                         
   1  18   1        612.83        596.09        17.49 o                         
   2  18   1        368.65        340.40        10.12 o                         
   3  18   1        279.96        253.50         6.42 o                         
   4  18   1        252.96        237.41         6.16 o                         
   5  18   1        296.23        285.37         7.92 o                         
   6  18   1        160.90        155.53         6.06 o                         
   7  18   1         20.25         18.80         2.72 o                         
   8  18   1         70.67         68.84         7.35 o                         
   9  18   1          0.34          1.36         7.15 o                         
  -9  19   1         14.76         28.22         9.06 o                         
  -8  19   1          2.12         -0.73         4.58 o                         
  -7  19   1         64.01         57.87         9.53 o                         
  -6  19   1        227.36        222.92        12.40 o                         
  -5  19   1         15.77          9.56         1.81 o                         
  -4  19   1          3.59          3.48         1.52 o                         
  -3  19   1       1776.17       1618.07        42.21 o                         
  -2  19   1        154.20        141.77         8.13 o                         
  -1  19   1         13.87         12.62         2.88 o                         
   0  19   1         17.38         18.70         2.72 o                         
   1  19   1         76.23         84.23         4.72 o                         
   2  19   1        167.10        160.52         6.80 o                         
   3  19   1         16.26          8.40         1.76 o                         
   4  19   1        638.73        596.70        13.16 o                         
   5  19   1        350.89        346.11        10.05 o                         
   6  19   1          0.14          0.78         2.06 o                         
   7  19   1          0.12         -1.59         2.82 o                         
   8  19   1         44.84         47.12         7.94 o                         
   9  19   1          3.38          6.58         7.75 o                         
  -8  20   1         16.38          9.36         4.94 o                         
  -7  20   1          0.08         -1.96         4.27 o                         
  -6  20   1         72.01         60.77         8.04 o                         
  -5  20   1        230.18        210.09        23.65 o                         
  -4  20   1         12.48          5.98         1.54 o                         
  -3  20   1          0.14          0.14         2.04 o                         
  -2  20   1        184.37        168.60         7.46 o                         
  -1  20   1        346.90        337.20        11.96 o                         
   0  20   1        543.74        553.36        15.93 o                         
   1  20   1        286.32        291.66         9.94 o                         
   2  20   1        101.43        103.19         7.45 o                         
   3  20   1         79.09         85.94         4.66 o                         
   4  20   1        731.18        714.65        19.68 o                         
   5  20   1         99.72         87.29         4.48 o                         
   6  20   1         33.95         36.71         4.09 o                         
   7  20   1          0.86         -1.56         4.56 o                         
   8  20   1         24.50         25.85         8.73 o                         
  -8  21   1         28.84         34.64        13.99 o                         
  -7  21   1        151.33        147.29        10.77 o                         
  -6  21   1         47.48         46.16         5.46 o                         
  -5  21   1          7.92          8.82         2.88 o                         
  -4  21   1        234.46        250.52         8.54 o                         
  -3  21   1        854.15        857.54        24.73 o                         
  -2  21   1        249.31        267.03         9.90 o                         
  -1  21   1         45.96         50.96         4.53 o                         
   0  21   1          5.97         12.25         2.91 o                         
   1  21   1        229.73        226.02         8.66 o                         
   2  21   1          8.20          2.55         2.41 o                         
   3  21   1          0.74         -0.76         2.53 o                         
   4  21   1         47.98         33.99         4.73 o                         
   5  21   1        608.16        587.37        19.55 o                         
   6  21   1        419.37        436.01        22.91 o                         
   7  21   1         37.63         31.47         6.06 o                         
  -7  22   1          0.08         -3.21         5.97 o                         
  -6  22   1         61.79         53.25         5.70 o                         
  -5  22   1          5.80          6.17         3.13 o                         
  -4  22   1          7.86          6.06         4.14 o                         
  -3  22   1        140.10        149.68         7.10 o                         
  -2  22   1         20.64         20.72         3.32 o                         
  -1  22   1        424.04        435.80        17.60 o                         
   0  22   1        374.04        387.97        16.15 o                         
   1  22   1        189.41        190.19         7.67 o                         
   2  22   1        250.87        255.15        10.33 o                         
   3  22   1        521.66        561.88        16.87 o                         
   4  22   1         12.02          9.75         1.67 o                         
   5  22   1          0.01         -0.79         3.03 o                         
   6  22   1        257.38        262.35        92.09 o                         
  -7  23   1        124.30        129.80        18.06 o                         
  -6  23   1          9.71         12.78         6.31 o                         
  -5  23   1        152.12        168.01        12.85 o                         
  -4  23   1          4.66          0.05         4.70 o                         
  -3  23   1        169.53        166.98         8.47 o                         
  -2  23   1          1.17          0.26         3.00 o                         
  -1  23   1        194.90        202.73         9.32 o                         
   0  23   1         33.58         45.13         4.40 o                         
   1  23   1          1.10         -0.11         2.66 o                         
   2  23   1         56.14         48.38         6.31 o                         
   3  23   1         49.72         40.06         3.96 o                         
   4  23   1          2.17          3.06         3.20 o                         
   5  23   1          0.37          2.43         5.07 o                         
  -6  24   1         37.87         22.39         9.57 o                         
  -5  24   1        175.36        199.09        16.82 o                         
  -4  24   1         50.96         67.00         7.18 o                         
  -3  24   1         30.56         23.98         4.97 o                         
  -2  24   1         34.85         29.85         3.99 o                         
  -1  24   1        281.69        283.95        12.69 o                         
   0  24   1        246.64        263.48        12.36 o                         
   1  24   1         57.39         55.91         6.61 o                         
   2  24   1        148.64        156.49         9.91 o                         
   3  24   1         27.21         27.18         4.76 o                         
   4  24   1        146.22        153.52        10.64 o                         
  -6  25   1          6.96          2.67         7.97 o                         
  -5  25   1         69.96         68.95        13.24 o                         
  -4  25   1        484.12        546.15        31.48 o                         
  -3  25   1         83.77         78.32         6.66 o                         
  -2  25   1        211.21        203.99        12.31 o                         
  -1  25   1        495.05        616.97        32.54 o                         
   0  25   1        205.83        196.71        14.32 o                         
   1  25   1         34.49         49.32         6.51 o                         
   2  25   1          1.04          0.80         3.95 o                         
   3  25   1        287.28        298.38        23.03 o                         
   4  25   1          9.01         -3.11        10.69 o                         
  -5  26   1        185.86        195.38        22.21 o                         
  -4  26   1        125.04        139.45        18.50 o                         
  -3  26   1         22.58         23.88         7.15 o                         
  -2  26   1          8.62         12.61         8.32 o                         
  -1  26   1        164.45        172.21        22.93 o                         
   0  26   1         52.19         60.38        14.72 o                         
   1  26   1         11.27          6.94         5.87 o                         
   2  26   1        482.48        528.40        38.05 o                         
  -4  27   1        455.47        485.22        39.31 o                         
  -3  27   1         44.51         55.61        12.59 o                         
  -2  27   1         21.00         11.50         9.85 o                         
  -1  27   1          7.23          5.16        10.30 o                         
  -1  28   1          3.47          1.75        10.45 o                         
 -11   0   2       1184.39       1399.91        98.55 o                         
 -10   0   2        336.15        358.86        23.44 o                         
  -9   0   2          4.50          4.31         4.42 o                         
  -8   0   2        410.80        348.48        19.13 o                         
  -7   0   2         95.37         89.46         4.85 o                         
  -6   0   2        260.52        260.64        11.17 o                         
  -5   0   2        227.13        266.04         8.73 o                         
  -4   0   2        290.59        238.65        11.60 o                         
  -3   0   2        128.68        164.29        12.66 o                         
  -2   0   2        457.72        516.78       119.84 o                         
  -1   0   2        711.01        470.24        74.60 o                         
   0   0   2       8226.21       9096.67       278.55 o                         
   1   0   2      11901.29      11707.86       314.96 o                         
   2   0   2      46376.28      44670.46      1071.48 o                         
   3   0   2        401.99        309.51         8.75 o                         
   4   0   2        200.05        169.04         8.26 o                         
   5   0   2          4.12          0.37         1.81 o                         
   6   0   2        244.97        200.45         8.98 o                         
   7   0   2        224.91        278.43        13.46 o                         
   8   0   2         17.91         24.00         6.19 o                         
   9   0   2        970.01        862.40        43.69 o                         
  10   0   2        241.06        249.00        27.55 o                         
 -11   1   2          6.62         12.06         9.53 o                         
 -10   1   2          0.84          1.67         4.33 o                         
  -9   1   2         87.91         82.52         4.21 o                         
  -8   1   2        893.26        862.97        23.04 o                         
  -7   1   2        139.62        125.32         4.99 o                         
  -6   1   2        815.61        835.64        23.08 o                         
  -5   1   2        999.01       1018.27        26.66 o                         
  -4   1   2       2195.74       3193.91       488.17 o                         
  -3   1   2        142.08        160.21         5.69 o                         
  -2   1   2          0.03          3.21         1.83 o                         
  -1   1   2       7643.51       5198.63       638.37 o                         
   0   1   2       1825.70       1936.39        42.60 o                         
   1   1   2      28281.55      28546.31       577.30 o                         
   2   1   2        224.19        202.10         4.61 o                         
   3   1   2        903.09       1111.66        19.48 o                         
   4   1   2        521.70        570.60        12.17 o                         
   5   1   2        185.84        202.62         6.44 o                         
   6   1   2          8.91          5.40         1.67 o                         
   7   1   2         85.26         79.41         5.76 o                         
   8   1   2        111.78         93.16         6.15 o                         
   9   1   2         13.92         19.93         5.56 o                         
  10   1   2          0.24         -0.05         6.18 o                         
 -11   2   2         56.66         91.17        14.25 o                         
 -10   2   2         40.51         49.11         7.03 o                         
  -9   2   2         42.64         39.93         3.27 o                         
  -8   2   2        129.19        138.53         6.14 o                         
  -7   2   2        648.64        673.42        19.87 o                         
  -6   2   2        122.05        122.93         4.71 o                         
  -5   2   2       2103.55       2166.31        64.39 o                         
  -4   2   2       1870.13       1940.81        57.13 o                         
  -3   2   2        252.52        238.00         7.62 o                         
  -2   2   2       2093.69       2217.05        79.76 o                         
  -1   2   2        193.30        169.94        24.75 o                         
   0   2   2          4.92          5.93         1.23 o                         
   1   2   2       9820.26       9409.44       201.59 o                         
   2   2   2       2086.04       2049.44        43.01 o                         
   3   2   2         14.01         17.03         1.61 o                         
   4   2   2       3441.69       3395.47        66.68 o                         
   5   2   2        423.09        401.38        10.88 o                         
   6   2   2        206.47        203.48         7.59 o                         
   7   2   2        312.68        263.11        10.47 o                         
   8   2   2         65.02         77.20         5.93 o                         
   9   2   2         66.83         72.98         7.94 o                         
  10   2   2        178.04        197.54        24.20 o                         
 -11   3   2         27.44         22.36         9.81 o                         
 -10   3   2         65.20         54.92        10.10 o                         
  -9   3   2         74.82         66.53         5.13 o                         
  -8   3   2        170.78        154.89         8.35 o                         
  -7   3   2       1363.50       1338.28        34.14 o                         
  -6   3   2          0.57          1.87         1.49 o                         
  -5   3   2        446.68        416.42        11.72 o                         
  -4   3   2       9287.88       9595.64       275.82 o                         
  -3   3   2       2502.55       2618.12        54.55 o                         
  -2   3   2       1451.95       1558.39        46.44 o                         
  -1   3   2       7660.53       7223.35       527.05 o                         
   0   3   2       3132.87       3310.12       100.62 o                         
   1   3   2       4951.97       4878.23       118.11 o                         
   2   3   2         84.30         65.04         4.81 o                         
   3   3   2      12639.33      12202.29       249.97 o                         
   4   3   2        758.98        750.80        16.48 o                         
   5   3   2        335.87        328.94         9.36 o                         
   6   3   2        225.71        211.63         7.22 o                         
   7   3   2       1193.13       1197.27        30.60 o                         
   8   3   2          0.24          0.07         2.37 o                         
   9   3   2         92.26         90.16        10.96 o                         
  10   3   2         54.91         77.67        15.84 o                         
 -11   4   2        136.62        154.05        17.62 o                         
 -10   4   2        368.55        384.69        17.23 o                         
  -9   4   2        248.01        251.31         9.95 o                         
  -8   4   2        570.31        537.59        16.46 o                         
  -7   4   2          4.85          9.24         1.77 o                         
  -6   4   2       1234.79       1225.81        26.15 o                         
  -5   4   2       2278.80       2264.30        51.71 o                         
  -4   4   2        164.48        162.88         5.62 o                         
  -3   4   2       2211.11       2126.91        46.93 o                         
  -2   4   2       1202.33       1234.01        34.34 o                         
  -1   4   2       1092.85       1061.77        67.09 o                         
   0   4   2      11877.82      12103.69       225.76 o                         
   1   4   2        290.25        230.43         5.90 o                         
   2   4   2       2584.19       2580.24        63.80 o                         
   3   4   2       1099.82       1067.69        22.09 o                         
   4   4   2          0.86          1.96         1.11 o                         
   5   4   2        206.33        162.10         5.29 o                         
   6   4   2         68.58         65.14         3.22 o                         
   7   4   2          0.62          0.35         1.72 o                         
   8   4   2         72.83         68.66         5.11 o                         
   9   4   2        325.13        343.06        15.77 o                         
  10   4   2          0.14          4.33         5.13 o                         
 -11   5   2         48.77         47.32        15.36 o                         
 -10   5   2         97.24        100.27         8.10 o                         
  -9   5   2         73.41         76.40         5.53 o                         
  -8   5   2          1.29          0.85         1.78 o                         
  -7   5   2        236.86        240.38         8.09 o                         
  -6   5   2       1365.24       1323.09        35.91 o                         
  -5   5   2         63.35         48.59         2.53 o                         
  -4   5   2        110.24         86.91         5.32 o                         
  -3   5   2       1091.27       1030.11        24.65 o                         
  -2   5   2         88.41         75.98         3.80 o                         
  -1   5   2          1.76          2.67         0.78 o                         
   0   5   2         21.16         20.16         0.96 o                         
   1   5   2         99.91        123.09         3.11 o                         
   2   5   2        297.20        287.03         8.02 o                         
   3   5   2        235.79        224.87         5.80 o                         
   4   5   2       1123.70       1105.30        19.85 o                         
   5   5   2        264.34        259.69         6.57 o                         
   6   5   2         80.42         77.78         3.52 o                         
   7   5   2          7.04          4.73         1.76 o                         
   8   5   2        106.82        111.93         8.11 o                         
   9   5   2          7.05          9.31         3.26 o                         
  10   5   2          5.05          7.53         5.37 o                         
 -11   6   2          2.26          2.02        11.68 o                         
 -10   6   2          1.65         -0.13         4.60 o                         
  -9   6   2        142.89        147.25         7.08 o                         
  -8   6   2         27.30         21.12         2.27 o                         
  -7   6   2         84.48         79.94         3.55 o                         
  -6   6   2        646.96        610.05        16.83 o                         
  -5   6   2         82.84         64.61         2.91 o                         
  -4   6   2         37.32         46.66         2.21 o                         
  -3   6   2        393.41        450.81        15.40 o                         
  -2   6   2       8348.54       8167.18       617.59 o                         
  -1   6   2       2963.94       3057.12       116.27 o                         
   0   6   2         47.63         56.57         1.60 o                         
   1   6   2       1350.95       1279.09        20.61 o                         
   2   6   2        525.98        430.84        10.60 o                         
   3   6   2         64.31         71.75         2.60 o                         
   4   6   2         40.14         24.89         1.59 o                         
   5   6   2         39.06         29.62         1.88 o                         
   6   6   2        112.23        106.56         3.84 o                         
   7   6   2         30.77         29.64         2.34 o                         
   8   6   2         29.66         35.51         2.88 o                         
   9   6   2          0.03          1.65         3.06 o                         
  10   6   2        339.31        319.45        18.77 o                         
 -11   7   2          0.16          5.97        10.03 o                         
 -10   7   2         98.82         91.56         8.49 o                         
  -9   7   2        500.82        533.89        17.34 o                         
  -8   7   2         11.86         11.00         2.08 o                         
  -7   7   2          0.28         -0.51         1.67 o                         
  -6   7   2          9.80         11.14         1.77 o                         
  -5   7   2       1347.15       1359.19        26.85 o                         
  -4   7   2         57.52         64.75         2.56 o                         
  -3   7   2       2002.01       2199.70        75.15 o                         
  -2   7   2       2764.74       2742.59       273.77 o                         
  -1   7   2        305.71        316.48        12.66 o                         
   0   7   2       1004.94       1087.92        28.94 o                         
   1   7   2         38.36         40.14         1.30 o                         
   2   7   2       3627.49       3571.61        62.11 o                         
   3   7   2        171.88        185.49         4.80 o                         
   4   7   2       1208.76       1219.42        21.68 o                         
   5   7   2       1576.73       1615.74        28.57 o                         
   6   7   2        898.70        849.85        16.48 o                         
   7   7   2        690.22        631.82        12.81 o                         
   8   7   2        238.98        235.30         7.94 o                         
   9   7   2        112.86        113.31         7.28 o                         
  10   7   2        181.70        166.65        13.12 o                         
 -11   8   2        283.19        278.42        32.29 o                         
 -10   8   2         36.51         36.30         4.87 o                         
  -9   8   2        217.56        203.90        10.06 o                         
  -8   8   2        157.36        157.74         5.78 o                         
  -7   8   2          4.94          1.80         1.77 o                         
  -6   8   2       1324.90       1267.69        26.97 o                         
  -5   8   2         17.06         19.51         1.64 o                         
  -4   8   2       1787.56       2046.72        63.59 o                         
  -3   8   2          1.42         11.32         1.91 o                         
  -2   8   2        815.55        836.51        85.93 o                         
  -1   8   2         16.65         29.61         1.65 o                         
   0   8   2         13.58          9.08         0.87 o                         
   1   8   2         15.03          8.28         0.71 o                         
   2   8   2         72.81         84.47         2.43 o                         
   3   8   2        242.02        249.59         6.00 o                         
   4   8   2         86.46        101.82         3.20 o                         
   5   8   2        387.49        399.65         8.73 o                         
   6   8   2       1269.88       1205.50        22.38 o                         
   7   8   2        225.77        227.31         6.46 o                         
   8   8   2         46.76         54.99         3.93 o                         
   9   8   2          0.06         -0.30         3.39 o                         
  10   8   2          3.10          9.36        10.07 o                         
 -11   9   2         14.47          1.92        11.12 o                         
 -10   9   2        542.79        571.23        23.20 o                         
  -9   9   2        183.92        183.30         8.32 o                         
  -8   9   2        106.08        109.66         4.77 o                         
  -7   9   2       1188.08       1170.10        26.17 o                         
  -6   9   2       1237.16       1280.32        25.94 o                         
  -5   9   2        188.41        158.97         4.71 o                         
  -4   9   2        365.73        409.32         9.73 o                         
  -3   9   2         71.45         80.17        11.99 o                         
  -2   9   2         37.13         34.03         3.80 o                         
  -1   9   2        761.62        962.43        33.11 o                         
   0   9   2        933.87       1045.70        26.15 o                         
   1   9   2       1907.80       2013.79        33.88 o                         
   2   9   2       1460.90       1702.28        27.71 o                         
   3   9   2         37.70         32.66         1.87 o                         
   4   9   2          0.09          1.35         0.92 o                         
   5   9   2         90.99         82.37         3.12 o                         
   6   9   2         19.84         12.85         1.74 o                         
   7   9   2        145.45        146.92         6.90 o                         
   8   9   2        223.78        235.67         8.13 o                         
   9   9   2          0.21         -0.60         4.40 o                         
  10   9   2         13.39         20.51        11.56 o                         
 -11  10   2         37.47         39.49        13.72 o                         
 -10  10   2        117.67        126.82         8.30 o                         
  -9  10   2        578.06        617.04        17.66 o                         
  -8  10   2         74.18         65.19         3.76 o                         
  -7  10   2        547.43        509.89        13.15 o                         
  -6  10   2        693.67        686.18        15.26 o                         
  -5  10   2       1872.21       1916.85        41.80 o                         
  -4  10   2         34.62         45.39         2.61 o                         
  -3  10   2        374.61        430.08        29.98 o                         
  -2  10   2       4152.69       3877.41       298.96 o                         
  -1  10   2       2367.79       2757.07        79.47 o                         
   0  10   2       1666.62       1550.43       111.58 o                         
   1  10   2       5656.82       5861.12       109.79 o                         
   2  10   2       1286.16       1087.22        19.10 o                         
   3  10   2        569.03        658.12        13.74 o                         
   4  10   2        382.29        332.07         7.33 o                         
   5  10   2        565.56        590.45        11.93 o                         
   6  10   2         19.12         15.95         1.83 o                         
   7  10   2        309.12        330.86        14.90 o                         
   8  10   2          3.85          4.21         2.37 o                         
   9  10   2         34.95         30.77         6.10 o                         
  10  10   2        271.97        236.30        28.37 o                         
 -10  11   2         73.10         76.45         8.88 o                         
  -9  11   2         13.98         12.46         4.18 o                         
  -8  11   2          4.50          0.85         2.48 o                         
  -7  11   2        484.46        481.56        13.38 o                         
  -6  11   2        768.57        735.77        24.84 o                         
  -5  11   2         46.37         51.95         2.98 o                         
  -4  11   2        361.58        282.56         9.42 o                         
  -3  11   2        413.00        395.67        19.44 o                         
  -2  11   2         23.58         36.81         1.68 o                         
  -1  11   2       2369.77       2482.15        58.51 o                         
   0  11   2        172.39        127.70        15.43 o                         
   1  11   2         75.46         70.29         2.59 o                         
   2  11   2         29.29         35.88         1.63 o                         
   3  11   2         77.92         62.01         2.51 o                         
   4  11   2        242.59        251.54         6.43 o                         
   5  11   2        110.52         97.44         3.91 o                         
   6  11   2          6.78          5.19         1.59 o                         
   7  11   2         46.51         54.25         4.70 o                         
   8  11   2         14.93         13.48         2.74 o                         
   9  11   2         84.18         78.66         8.69 o                         
  10  11   2         32.18         32.70        12.16 o                         
 -10  12   2        129.26        128.59        11.16 o                         
  -9  12   2         87.38         80.41         7.01 o                         
  -8  12   2        196.63        200.77         8.19 o                         
  -7  12   2         14.54         11.00         2.42 o                         
  -6  12   2         52.24         50.36         3.28 o                         
  -5  12   2        174.53        161.00         5.69 o                         
  -4  12   2          6.40          3.21         1.52 o                         
  -3  12   2       1396.51       1271.36        86.37 o                         
  -2  12   2       1907.94       1814.35        35.81 o                         
  -1  12   2        296.41        360.45         8.59 o                         
   0  12   2         72.87         61.65         4.74 o                         
   1  12   2        319.76        302.68         6.76 o                         
   2  12   2       1017.55       1043.18        17.71 o                         
   3  12   2         43.60         34.75         1.73 o                         
   4  12   2        496.27        469.56        10.77 o                         
   5  12   2       1117.01       1117.39        20.77 o                         
   6  12   2         13.32         11.30         1.78 o                         
   7  12   2        300.62        334.22        16.22 o                         
   8  12   2         88.42         82.43         5.35 o                         
   9  12   2        130.17        101.47         9.52 o                         
  10  12   2          7.84         12.32         9.28 o                         
 -10  13   2          0.27         -2.82         5.50 o                         
  -9  13   2        153.54        149.97         9.25 o                         
  -8  13   2        252.60        270.78        17.23 o                         
  -7  13   2          1.24          0.91         2.56 o                         
  -6  13   2         35.11         26.64         2.78 o                         
  -5  13   2       2018.42       2000.28        39.87 o                         
  -4  13   2       1173.13       1112.40        37.77 o                         
  -3  13   2          8.76          9.74         1.58 o                         
  -2  13   2         37.26         34.09         1.58 o                         
  -1  13   2       3016.99       3157.50        58.99 o                         
   0  13   2        253.68        202.21         6.36 o                         
   1  13   2        109.33        114.02         3.03 o                         
   2  13   2       1175.97       1208.92        21.30 o                         
   3  13   2        133.60        134.25         3.75 o                         
   4  13   2        364.23        330.48         8.23 o                         
   5  13   2          1.38          0.81         1.35 o                         
   6  13   2        253.39        295.53        24.41 o                         
   7  13   2        376.72        364.35         9.94 o                         
   8  13   2        657.74        690.10        24.71 o                         
   9  13   2        274.93        259.25        13.05 o                         
  10  13   2          4.91         11.89        10.96 o                         
  -9  14   2          0.58         -0.85         4.23 o                         
  -8  14   2         21.53         22.62         4.36 o                         
  -7  14   2       1006.11        967.62        41.25 o                         
  -6  14   2         88.82         95.61         4.70 o                         
  -5  14   2         40.51         28.80         2.82 o                         
  -4  14   2        397.96        393.49        24.76 o                         
  -3  14   2          2.54          3.91         0.94 o                         
  -2  14   2        345.93        377.40        10.75 o                         
  -1  14   2        124.63        139.02         4.64 o                         
   0  14   2        138.06        123.23         5.27 o                         
   1  14   2        111.91        101.83         2.89 o                         
   2  14   2         54.61         63.66         2.20 o                         
   3  14   2        985.61        963.21        17.45 o                         
   4  14   2         40.14         42.92         2.51 o                         
   5  14   2        123.51        128.32         5.05 o                         
   6  14   2          9.86         13.54         1.88 o                         
   7  14   2        416.46        384.35        10.65 o                         
   8  14   2         37.21         38.74         5.05 o                         
   9  14   2          5.41          5.80         3.97 o                         
  10  14   2        177.54        195.90        24.49 o                         
  -9  15   2         21.61         23.17         5.39 o                         
  -8  15   2          3.04          2.01         3.17 o                         
  -7  15   2          1.96          0.23         3.02 o                         
  -6  15   2        138.46        123.04         6.93 o                         
  -5  15   2         10.53         11.49         2.21 o                         
  -4  15   2        514.57        465.86        37.46 o                         
  -3  15   2          9.07          7.55         1.10 o                         
  -2  15   2        107.14        115.21         3.28 o                         
  -1  15   2          0.02          1.59         1.25 o                         
   0  15   2         20.07         29.37         3.33 o                         
   1  15   2        454.31        381.71        23.93 o                         
   2  15   2        111.17        116.09         3.21 o                         
   3  15   2         24.09         22.36         1.59 o                         
   4  15   2         14.07         13.64         1.54 o                         
   5  15   2         30.68         29.19         2.21 o                         
   6  15   2          1.50          2.29         1.55 o                         
   7  15   2         91.33         86.24         4.94 o                         
   8  15   2        177.98        176.12         9.96 o                         
   9  15   2        308.82        294.44        14.04 o                         
  -9  16   2          7.27          1.78         9.55 o                         
  -8  16   2        208.55        208.52        18.38 o                         
  -7  16   2        343.72        341.05        36.61 o                         
  -6  16   2        182.85        176.00        11.35 o                         
  -5  16   2        440.38        430.18        26.70 o                         
  -4  16   2        287.88        290.55        19.28 o                         
  -3  16   2          5.79          2.28         1.20 o                         
  -2  16   2        253.38        250.65         6.17 o                         
  -1  16   2        518.66        479.19        18.86 o                         
   0  16   2       2077.14       2077.28        52.89 o                         
   1  16   2          0.24          0.29         0.82 o                         
   2  16   2        235.76        253.86         6.68 o                         
   3  16   2        120.85        125.58         4.16 o                         
   4  16   2        351.77        357.69         8.34 o                         
   5  16   2         62.46         59.32         2.76 o                         
   6  16   2        913.43        859.63        18.07 o                         
   7  16   2        317.53        323.63        10.65 o                         
   8  16   2          0.27          2.17         3.32 o                         
   9  16   2         33.52         37.29         7.21 o                         
  -8  17   2        312.30        292.27        28.62 o                         
  -7  17   2        117.65        107.70        12.79 o                         
  -6  17   2        214.49        200.51        14.82 o                         
  -5  17   2        829.14        711.22        61.39 o                         
  -4  17   2        146.97        156.80        11.58 o                         
  -3  17   2        891.19        921.41        25.29 o                         
  -2  17   2        953.13        962.23        20.58 o                         
  -1  17   2       4661.39       4765.87       126.30 o                         
   0  17   2        215.43        213.76         8.40 o                         
   1  17   2        180.65        161.86         7.12 o                         
   2  17   2        366.43        361.86        10.36 o                         
   3  17   2        215.34        227.67         5.27 o                         
   4  17   2        374.29        387.56         8.51 o                         
   5  17   2         42.74         47.70         2.62 o                         
   6  17   2        271.97        255.03         8.67 o                         
   7  17   2        470.72        500.11        14.62 o                         
   8  17   2         39.16         34.17         4.74 o                         
   9  17   2          0.36         -2.85         6.19 o                         
  -8  18   2         19.43         23.76         7.28 o                         
  -7  18   2          5.28          6.91         7.56 o                         
  -6  18   2        114.08         93.22        12.84 o                         
  -5  18   2        343.79        304.80        26.85 o                         
  -4  18   2         36.34         33.24         1.92 o                         
  -3  18   2          1.49          0.26         1.23 o                         
  -2  18   2        326.62        297.39        12.88 o                         
  -1  18   2          6.21          3.10         2.54 o                         
   0  18   2        179.97        191.86         8.76 o                         
   1  18   2        249.13        231.68         9.78 o                         
   2  18   2          2.46          0.78         0.98 o                         
   3  18   2         16.87         22.02         1.50 o                         
   4  18   2        792.47        785.22        14.49 o                         
   5  18   2          0.11          1.55         1.64 o                         
   6  18   2         21.61         22.02         2.75 o                         
   7  18   2          9.49         11.35         2.89 o                         
   8  18   2         93.15         89.21         8.21 o                         
   9  18   2         39.98         54.03        12.52 o                         
  -8  19   2         28.78         47.46         9.14 o                         
  -7  19   2         68.39         44.06        18.55 o                         
  -6  19   2          2.45          1.33         3.74 o                         
  -5  19   2         38.95         22.91         4.68 o                         
  -4  19   2        311.21        316.94        10.03 o                         
  -3  19   2         98.27         79.88         3.83 o                         
  -2  19   2        137.16        101.75         7.17 o                         
  -1  19   2        706.86        643.02        19.59 o                         
   0  19   2        493.62        522.05        25.80 o                         
   1  19   2         73.49         66.90         4.67 o                         
   2  19   2        228.47        238.41         8.09 o                         
   3  19   2        538.47        544.40        10.31 o                         
   4  19   2          1.50          2.47         1.28 o                         
   5  19   2         94.15        103.92         3.97 o                         
   6  19   2        697.62        730.57        21.35 o                         
   7  19   2         97.53        100.58         6.61 o                         
   8  19   2          1.11          1.17         6.80 o                         
  -7  20   2        211.13        231.04        26.72 o                         
  -6  20   2         21.64         16.45         5.06 o                         
  -5  20   2          0.55          1.04         3.19 o                         
  -4  20   2         56.56         61.47         3.42 o                         
  -3  20   2         74.65         62.72         3.09 o                         
  -2  20   2         55.72         65.47         4.02 o                         
  -1  20   2       2406.16       2376.12        60.92 o                         
   0  20   2         15.50         24.12         3.78 o                         
   1  20   2        167.18        170.48         7.59 o                         
   2  20   2        172.70        149.84         6.90 o                         
   3  20   2          9.67          5.85         1.04 o                         
   4  20   2        362.60        340.82         8.22 o                         
   5  20   2        110.44        101.96         4.52 o                         
   6  20   2        217.68        199.25         9.02 o                         
   7  20   2        145.80        126.47        15.39 o                         
   8  20   2          4.97          2.25         6.83 o                         
  -7  21   2          0.96          6.76         6.10 o                         
  -6  21   2          9.60          3.98         4.95 o                         
  -5  21   2         44.78         52.03         6.31 o                         
  -4  21   2        209.62        197.85         8.01 o                         
  -3  21   2        343.76        337.16        14.38 o                         
  -2  21   2          1.16          2.16         1.85 o                         
  -1  21   2          9.64         21.18         3.44 o                         
   0  21   2        133.58        129.59         7.58 o                         
   1  21   2         90.59         96.79         5.80 o                         
   2  21   2        222.95        217.56         8.55 o                         
   3  21   2          0.81         -0.35         2.00 o                         
   4  21   2         22.87         19.09         1.99 o                         
   5  21   2         87.24         84.59         4.38 o                         
   6  21   2         82.58         91.99         8.94 o                         
  -7  22   2          1.48         -1.62         7.78 o                         
  -6  22   2          7.03          7.45         4.08 o                         
  -5  22   2          0.70         -1.26         2.66 o                         
  -4  22   2         22.86         22.98         2.23 o                         
  -3  22   2         34.96         39.91         5.34 o                         
  -2  22   2         66.90         53.87         3.62 o                         
  -1  22   2         35.63         30.71         3.94 o                         
   0  22   2         68.06         77.34         5.48 o                         
   1  22   2          4.38          4.69         2.94 o                         
   2  22   2         10.03          8.83         2.77 o                         
   3  22   2         30.81         20.71         2.75 o                         
   4  22   2          0.00         -1.22         2.01 o                         
   5  22   2          0.97          0.71         2.83 o                         
  -7  23   2         15.61         21.52         9.97 o                         
  -6  23   2        121.20        118.50        10.82 o                         
  -5  23   2        224.65        236.15        15.45 o                         
  -4  23   2          0.92         -2.64         4.82 o                         
  -3  23   2        313.62        366.52        19.48 o                         
  -2  23   2         18.46         14.39         3.55 o                         
  -1  23   2          8.42          7.52         3.57 o                         
   0  23   2         29.62         27.80         4.76 o                         
   1  23   2         21.38         19.27         4.98 o                         
   2  23   2        324.60        329.82        17.19 o                         
   3  23   2         90.08         74.73         4.95 o                         
   4  23   2        249.37        251.50        13.69 o                         
  -6  24   2         10.27         29.17        12.05 o                         
  -5  24   2         30.34         19.86         7.05 o                         
  -4  24   2         21.64         22.39         5.99 o                         
  -3  24   2        133.64        132.71         8.44 o                         
  -2  24   2        188.04        203.26        10.52 o                         
  -1  24   2         84.48         85.91         9.25 o                         
   0  24   2         22.52         17.38         4.28 o                         
   1  24   2        373.76        416.74        21.91 o                         
   2  24   2        310.62        363.61        16.78 o                         
   3  24   2          3.12          7.62         3.43 o                         
  -5  25   2         21.39         25.04         9.89 o                         
  -4  25   2        110.24        107.89        12.70 o                         
  -3  25   2         83.19         95.89         8.58 o                         
  -2  25   2         38.99         35.51         5.11 o                         
  -1  25   2          0.02          2.57         4.44 o                         
   0  25   2          2.09          4.26         3.82 o                         
   1  25   2         86.92        106.77         7.88 o                         
   2  25   2         24.81         28.88         6.20 o                         
  -4  26   2          0.06         -1.40         9.64 o                         
  -3  26   2        352.13        337.70        22.77 o                         
  -2  26   2        462.36        500.61        43.38 o                         
  -1  26   2         20.74         28.22         7.18 o                         
   0  26   2         44.74         59.85         7.78 o                         
   1  26   2        146.06        139.70        11.15 o                         
  -3  27   2        146.95        157.51        19.25 o                         
  -2  27   2          6.45          3.56         9.57 o                         
  -1  27   2        124.98        137.69        21.75 o                         
   0  27   2        244.37        232.41        28.24 o                         
  -2  28   2        501.24        506.47        44.60 o                         
  -1  28   2         22.36         23.31        11.87 o                         
   0  28   2         14.10         19.80        11.10 o                         
 -11   1   3          0.88          0.14         9.24 o                         
 -10   1   3        218.44        224.82        18.51 o                         
  -9   1   3        762.00        754.44        26.89 o                         
  -8   1   3         62.90         50.52         2.74 o                         
  -7   1   3        288.40        257.82         9.80 o                         
  -6   1   3        722.24        798.17        36.48 o                         
  -5   1   3        405.04        321.77        24.96 o                         
  -4   1   3         41.17         42.86         3.62 o                         
  -3   1   3        605.01        570.14        83.86 o                         
  -2   1   3       7419.80       5668.78       829.94 o                         
  -1   1   3        129.33        130.72        12.21 o                         
   0   1   3         36.24         39.85         1.75 o                         
   1   1   3       8474.66       7896.01       173.22 o                         
   2   1   3       1451.90       1507.75        32.90 o                         
   3   1   3        245.09        201.68         5.09 o                         
   4   1   3       3551.43       3699.02        59.31 o                         
   5   1   3         12.15         14.11         1.58 o                         
   6   1   3         35.48         31.54         2.55 o                         
   7   1   3        134.32        117.41         5.28 o                         
   8   1   3          1.86          0.61         2.79 o                         
   9   1   3          0.01          1.31         3.91 o                         
 -11   2   3          6.98         -8.90        10.35 o                         
 -10   2   3        150.65        155.40        11.21 o                         
  -9   2   3         21.54         15.58         2.76 o                         
  -8   2   3        535.07        508.65        16.05 o                         
  -7   2   3          1.68          0.62         1.38 o                         
  -6   2   3         24.12         21.73         2.37 o                         
  -5   2   3        244.50        250.39        11.25 o                         
  -4   2   3       2928.19       3440.26       126.13 o                         
  -3   2   3        648.87        760.00        42.24 o                         
  -2   2   3       3317.53       2911.18       351.50 o                         
  -1   2   3        571.84        589.59        56.85 o                         
   0   2   3          6.65         14.01         1.10 o                         
   1   2   3       8516.80       8464.38       203.03 o                         
   2   2   3        118.02         82.77         4.33 o                         
   3   2   3       7004.48       7204.33       138.03 o                         
   4   2   3       2216.02       1987.82        37.90 o                         
   5   2   3          0.35          0.67         1.32 o                         
   6   2   3         55.76         73.78         3.43 o                         
   7   2   3          8.68          5.91         2.29 o                         
   8   2   3         97.27        102.25         6.85 o                         
   9   2   3        192.71        189.43        12.83 o                         
 -11   3   3          0.76         -2.33        12.24 o                         
 -10   3   3         18.62         14.14         5.55 o                         
  -9   3   3         26.09         20.59         2.53 o                         
  -8   3   3         23.31         23.80         2.09 o                         
  -7   3   3        385.83        376.16        14.48 o                         
  -6   3   3          8.71          7.82         1.76 o                         
  -5   3   3          6.89         12.37         1.93 o                         
  -4   3   3         49.66         36.40         3.22 o                         
  -3   3   3       9007.76      10083.51       312.69 o                         
  -2   3   3        140.56        147.04        18.26 o                         
  -1   3   3         29.51         36.28         4.70 o                         
   0   3   3        859.18        882.95        35.01 o                         
   1   3   3        246.54        260.59         7.98 o                         
   2   3   3        501.00        461.25        13.51 o                         
   3   3   3       3218.03       3356.86        70.08 o                         
   4   3   3       3574.63       3674.77        72.20 o                         
   5   3   3          9.38         17.22         2.51 o                         
   6   3   3        494.30        503.54        12.85 o                         
   7   3   3        473.27        436.34        12.02 o                         
   8   3   3        147.46        116.28         6.57 o                         
   9   3   3          9.02          4.86         4.94 o                         
 -11   4   3        223.01        286.19        34.81 o                         
 -10   4   3         12.44          8.74         4.47 o                         
  -9   4   3        160.21        150.11         5.95 o                         
  -8   4   3        149.01        133.78         5.06 o                         
  -7   4   3        621.71        653.81        20.06 o                         
  -6   4   3        471.87        409.61        15.65 o                         
  -5   4   3        252.58        218.83         9.02 o                         
  -4   4   3          6.70         11.13         1.29 o                         
  -3   4   3         76.65         56.56         3.70 o                         
  -2   4   3       1198.76       1028.43        95.25 o                         
  -1   4   3        715.17        683.02        68.70 o                         
   0   4   3       6482.93       6706.45       161.31 o                         
   1   4   3        933.98        851.63        22.20 o                         
   2   4   3        721.78        696.96        19.04 o                         
   3   4   3       1739.22       1652.82        35.68 o                         
   4   4   3       3396.77       3381.90        66.41 o                         
   5   4   3       3141.12       3110.04        62.19 o                         
   6   4   3          4.12          6.34         1.79 o                         
   7   4   3         83.14         79.17         3.83 o                         
   8   4   3         35.62         38.83         3.61 o                         
   9   4   3         58.44         51.15         6.29 o                         
  10   4   3         14.02          7.80        10.89 o                         
 -11   5   3        201.37        260.18        33.10 o                         
 -10   5   3        368.24        415.80        21.14 o                         
  -9   5   3        115.07        109.48         5.90 o                         
  -8   5   3         36.91         37.79         3.16 o                         
  -7   5   3        557.39        523.69        14.69 o                         
  -6   5   3         24.21         24.15         2.29 o                         
  -5   5   3        102.59        102.46        14.86 o                         
  -4   5   3        700.49        741.04        27.10 o                         
  -3   5   3         26.93         23.00         3.10 o                         
  -2   5   3        174.11        134.41        11.70 o                         
  -1   5   3       1121.08       1147.79       100.69 o                         
   0   5   3       8438.25       8971.70       207.31 o                         
   1   5   3       1417.79       1439.06        28.68 o                         
   2   5   3       3471.62       3319.07        60.74 o                         
   3   5   3        239.54        157.07         4.83 o                         
   4   5   3          8.11          9.15         1.66 o                         
   5   5   3        789.79        762.63        16.53 o                         
   6   5   3        116.74        111.50         4.32 o                         
   7   5   3          9.13         14.77         2.14 o                         
   8   5   3         49.36         50.50         4.22 o                         
   9   5   3        192.67        187.37        10.31 o                         
  10   5   3        127.03        127.84        21.20 o                         
 -11   6   3        422.76        598.51        53.29 o                         
 -10   6   3        237.47        218.02        10.47 o                         
  -9   6   3        135.12        126.68         7.77 o                         
  -8   6   3       2536.40       2539.73        80.66 o                         
  -7   6   3        506.35        482.18        16.00 o                         
  -6   6   3        292.73        271.43        15.49 o                         
  -5   6   3         90.96         93.53        14.34 o                         
  -4   6   3       1781.11       1782.61        63.53 o                         
  -3   6   3        162.04        168.40        11.52 o                         
  -2   6   3        207.69        257.43        15.72 o                         
  -1   6   3       5040.46       5350.95       501.38 o                         
   0   6   3       3111.76       3322.23        76.60 o                         
   1   6   3        236.46        279.88         6.65 o                         
   2   6   3       3277.06       3523.37        64.38 o                         
   3   6   3         82.86         77.07         2.72 o                         
   4   6   3        148.50        124.31         4.51 o                         
   5   6   3          2.30          1.65         1.51 o                         
   6   6   3          9.65          7.08         1.83 o                         
   7   6   3        150.33        158.09         5.86 o                         
   8   6   3         14.60         14.14         2.77 o                         
   9   6   3          5.95          1.62         3.67 o                         
  10   6   3         75.12         73.31        16.52 o                         
 -11   7   3          1.68          6.72        13.62 o                         
 -10   7   3         38.58         40.02         5.10 o                         
  -9   7   3        532.85        583.73        19.70 o                         
  -8   7   3         99.71        106.51         4.58 o                         
  -7   7   3        783.85        749.55        36.13 o                         
  -6   7   3        549.11        501.70        14.43 o                         
  -5   7   3         20.44         19.99         2.94 o                         
  -4   7   3         19.22         41.28         3.06 o                         
  -3   7   3        819.77        880.35        70.40 o                         
  -2   7   3       3208.56       3401.72       148.99 o                         
  -1   7   3        986.74       1153.65        94.69 o                         
   0   7   3       1431.07       1537.27        39.37 o                         
   1   7   3        331.43        357.47         9.64 o                         
   2   7   3          0.03          2.04         1.01 o                         
   3   7   3        192.39        161.86         4.74 o                         
   4   7   3        332.17        341.16         8.08 o                         
   5   7   3        697.24        728.39        15.17 o                         
   6   7   3        407.76        387.54         9.56 o                         
   7   7   3         84.22         82.76         3.97 o                         
   8   7   3         19.67         18.81         3.41 o                         
   9   7   3         46.86         49.07         7.42 o                         
  10   7   3         11.87         -3.81        11.03 o                         
 -11   8   3        124.79        153.42        24.80 o                         
 -10   8   3         34.14         32.23         4.85 o                         
  -9   8   3        678.19        725.82        21.88 o                         
  -8   8   3       1223.31       1211.04        58.83 o                         
  -7   8   3        977.50       1046.32        37.92 o                         
  -6   8   3        445.50        413.14        16.11 o                         
  -5   8   3       1189.41       1267.28        73.38 o                         
  -4   8   3       3574.59       3685.71       175.97 o                         
  -3   8   3        767.59        650.02        76.41 o                         
  -2   8   3       4248.50       4681.22       155.21 o                         
  -1   8   3        387.14        333.81        27.27 o                         
   0   8   3       5079.23       5336.72       109.39 o                         
   1   8   3        446.21        511.08        11.19 o                         
   2   8   3        633.20        543.81        13.20 o                         
   3   8   3        345.97        341.06         7.76 o                         
   4   8   3        456.35        518.93        11.74 o                         
   5   8   3        933.89        909.23        18.32 o                         
   6   8   3        427.23        427.61        10.34 o                         
   7   8   3          0.38          1.53         1.80 o                         
   8   8   3          0.08          0.15         2.82 o                         
   9   8   3        110.87        109.09         8.36 o                         
  10   8   3         53.57         51.35        13.78 o                         
 -11   9   3          1.10         -4.40        11.59 o                         
 -10   9   3          7.28          7.48         4.43 o                         
  -9   9   3          0.07          0.35         3.17 o                         
  -8   9   3         55.31         59.01         4.52 o                         
  -7   9   3         88.90         95.38         8.71 o                         
  -6   9   3       1454.42       1324.72        68.72 o                         
  -5   9   3        434.78        442.56        20.80 o                         
  -4   9   3       1773.54       1885.35       138.60 o                         
  -3   9   3        364.35        372.79        34.04 o                         
  -2   9   3          0.08          6.96         1.81 o                         
  -1   9   3       1334.13       1330.09        67.31 o                         
   0   9   3         22.10         15.71         1.03 o                         
   1   9   3       1115.82       1092.89        19.66 o                         
   2   9   3        873.39        884.26        20.29 o                         
   3   9   3        240.44        191.32         5.09 o                         
   4   9   3         14.74         11.45         1.56 o                         
   5   9   3         12.00         12.44         1.72 o                         
   6   9   3        214.07        204.62         6.27 o                         
   7   9   3         73.00         72.28         3.73 o                         
   8   9   3        155.69        159.12         9.60 o                         
   9   9   3        366.93        385.73        17.11 o                         
  10   9   3          0.04          5.43         8.70 o                         
 -11  10   3         40.07         45.78        15.90 o                         
 -10  10   3         15.61         12.36         5.97 o                         
  -9  10   3          6.09          3.99         3.13 o                         
  -8  10   3         25.07         20.71         2.84 o                         
  -7  10   3        725.66        707.29        23.52 o                         
  -6  10   3         27.09         21.70         2.42 o                         
  -5  10   3       1249.20       1238.41        55.13 o                         
  -4  10   3        476.80        494.23        59.38 o                         
  -3  10   3          1.11          0.37         1.17 o                         
  -2  10   3         73.59         68.53         2.83 o                         
  -1  10   3        729.08        713.70        24.03 o                         
   0  10   3         35.38         32.83         1.66 o                         
   1  10   3       1646.05       1828.13        30.87 o                         
   2  10   3       1134.96       1141.40        23.97 o                         
   3  10   3        198.85        223.22         5.54 o                         
   4  10   3        554.79        566.87        12.66 o                         
   5  10   3        135.42        130.09         4.52 o                         
   6  10   3        333.07        297.51         8.02 o                         
   7  10   3          2.87          2.12         1.86 o                         
   8  10   3         17.52         18.55         3.91 o                         
   9  10   3          2.13         -0.02         3.69 o                         
  10  10   3        125.98        123.31        20.30 o                         
 -11  11   3         99.58         86.56        19.02 o                         
 -10  11   3         18.74         19.05         6.40 o                         
  -9  11   3         29.57         35.90         5.11 o                         
  -8  11   3          0.18         -2.30         2.54 o                         
  -7  11   3        262.97        233.79        15.76 o                         
  -6  11   3       1542.64       1521.04        58.27 o                         
  -5  11   3        285.39        265.02        14.86 o                         
  -4  11   3        955.39       1054.55       131.14 o                         
  -3  11   3         59.21         35.89         4.01 o                         
  -2  11   3        470.00        584.42        21.55 o                         
  -1  11   3        787.01        761.79        28.73 o                         
   0  11   3       1286.48       1235.24        38.25 o                         
   1  11   3        688.09        792.83        19.24 o                         
   2  11   3       1115.26       1147.91        22.49 o                         
   3  11   3       2768.43       2775.95        47.36 o                         
   4  11   3        357.21        332.85         7.97 o                         
   5  11   3         66.38         52.05         2.96 o                         
   6  11   3        503.76        522.41        12.08 o                         
   7  11   3        267.18        270.68         8.73 o                         
   8  11   3          0.61          4.66         3.51 o                         
   9  11   3          4.16          4.27         3.90 o                         
  10  11   3        110.98        114.02        18.98 o                         
 -10  12   3          2.16         -3.34         5.78 o                         
  -9  12   3        125.19        133.71         9.98 o                         
  -8  12   3         19.09          8.52         3.37 o                         
  -7  12   3        472.03        453.72        20.54 o                         
  -6  12   3          0.53          1.13         2.20 o                         
  -5  12   3       3281.96       3044.08       140.18 o                         
  -4  12   3          8.18          7.76         1.77 o                         
  -3  12   3        128.67        109.38         6.20 o                         
  -2  12   3        457.91        489.29        18.82 o                         
  -1  12   3         13.57         18.30         1.18 o                         
   0  12   3        129.07         88.66         7.37 o                         
   1  12   3       1609.50       1521.45        38.40 o                         
   2  12   3         19.71         19.71         1.41 o                         
   3  12   3         22.59         19.95         1.40 o                         
   4  12   3        487.20        484.11        10.65 o                         
   5  12   3         17.40         19.69         2.08 o                         
   6  12   3         72.12         59.86         3.43 o                         
   7  12   3        282.86        274.95         9.93 o                         
   8  12   3        222.83        230.80        11.89 o                         
   9  12   3         52.01         53.87         6.07 o                         
 -10  13   3          6.20          4.23        10.42 o                         
  -9  13   3         95.88        114.64         8.74 o                         
  -8  13   3          8.48          5.24         3.17 o                         
  -7  13   3        348.74        360.47        28.91 o                         
  -6  13   3         56.63         64.21         7.00 o                         
  -5  13   3        690.77        566.45        33.69 o                         
  -4  13   3        680.89        664.57        53.61 o                         
  -3  13   3        330.97        370.89        24.74 o                         
  -2  13   3        577.45        599.67        16.55 o                         
  -1  13   3        109.04        103.03         3.16 o                         
   0  13   3        998.70        888.01        86.23 o                         
   1  13   3       1448.07       1621.10        57.04 o                         
   2  13   3        395.28        367.98         7.68 o                         
   3  13   3         35.58         32.24         1.75 o                         
   4  13   3          3.52          2.24         1.31 o                         
   5  13   3          5.83          2.15         1.50 o                         
   6  13   3         55.34         49.01         3.18 o                         
   7  13   3          2.26          5.47         2.77 o                         
   8  13   3          0.69          3.73         3.54 o                         
   9  13   3          5.19          3.57         4.00 o                         
 -10  14   3          0.08         -4.18        11.88 o                         
  -9  14   3         20.49         14.97         4.83 o                         
  -8  14   3          4.58          4.42         3.26 o                         
  -7  14   3        198.30        208.52        21.62 o                         
  -6  14   3          2.84         -0.63         2.14 o                         
  -5  14   3         17.57         16.85         2.40 o                         
  -4  14   3         98.68         77.33         6.84 o                         
  -3  14   3        848.51       1068.49        64.06 o                         
  -2  14   3        102.10        104.24         3.68 o                         
  -1  14   3         13.49         10.94         0.97 o                         
   0  14   3       1279.89       1156.77        83.46 o                         
   1  14   3       1325.32       1355.08        57.03 o                         
   2  14   3          2.79          1.14         0.96 o                         
   3  14   3        654.82        659.34        11.70 o                         
   4  14   3        521.23        501.91        11.55 o                         
   5  14   3         81.00         74.65         3.51 o                         
   6  14   3        104.36        100.18         4.62 o                         
   7  14   3          6.57          9.30         2.94 o                         
   8  14   3         49.96         49.07         6.16 o                         
   9  14   3         58.47         60.23         6.52 o                         
  -9  15   3        360.29        377.51        19.47 o                         
  -8  15   3          9.34         13.62         3.74 o                         
  -7  15   3        526.70        462.98        34.62 o                         
  -6  15   3        485.93        456.28        34.97 o                         
  -5  15   3        162.64        173.36        16.46 o                         
  -4  15   3         88.22         86.90         6.04 o                         
  -3  15   3       1260.98       1378.15        32.15 o                         
  -2  15   3        478.42        487.26        11.17 o                         
  -1  15   3        169.88        155.57         4.89 o                         
   0  15   3       2434.16       2290.39        68.76 o                         
   1  15   3         40.96         43.18         2.38 o                         
   2  15   3        409.13        411.74         8.51 o                         
   3  15   3         67.60         73.36         2.48 o                         
   4  15   3          0.02          0.80         1.21 o                         
   5  15   3        524.36        524.67        12.36 o                         
   6  15   3        133.11        137.51         7.64 o                         
   7  15   3         11.66         12.10         3.04 o                         
   8  15   3        250.81        249.65        12.33 o                         
   9  15   3         14.98         16.19         4.87 o                         
  -9  16   3         71.75         74.56         8.51 o                         
  -8  16   3         26.86         25.81         4.59 o                         
  -7  16   3         15.20         12.01         3.01 o                         
  -6  16   3          0.89          1.74         2.22 o                         
  -5  16   3         78.56         64.38         5.70 o                         
  -4  16   3         68.87         70.10         5.10 o                         
  -3  16   3        139.87        135.48         4.26 o                         
  -2  16   3        272.90        305.65         8.57 o                         
  -1  16   3       3403.17       3485.97        80.64 o                         
   0  16   3       1181.70       1246.05        31.78 o                         
   1  16   3       2837.58       2594.47       115.57 o                         
   2  16   3         67.69         61.69         2.50 o                         
   3  16   3          8.80          9.43         1.21 o                         
   4  16   3        394.08        421.62         9.44 o                         
   5  16   3        230.46        232.85         7.52 o                         
   6  16   3        144.79        176.94        27.96 o                         
   7  16   3         10.90         13.87         3.00 o                         
   8  16   3         55.54         50.82         5.57 o                         
   9  16   3        253.88        242.41        14.33 o                         
  -9  17   3          8.47         13.85         5.39 o                         
  -8  17   3        306.87        339.36        18.00 o                         
  -7  17   3         18.66         15.20         3.11 o                         
  -6  17   3        121.71        121.33        17.49 o                         
  -5  17   3        334.36        304.65        26.30 o                         
  -4  17   3         95.26         91.55         3.85 o                         
  -3  17   3        521.92        584.36        12.06 o                         
  -2  17   3        105.89        109.30         3.48 o                         
  -1  17   3        156.23        166.72         6.55 o                         
   0  17   3         10.24         10.61         0.89 o                         
   1  17   3        102.39         80.62         7.28 o                         
   2  17   3        231.94        234.26         6.62 o                         
   3  17   3        265.72        212.15         5.37 o                         
   4  17   3        206.12        193.92         5.23 o                         
   5  17   3         46.15         39.62         3.29 o                         
   6  17   3        208.41        213.22        12.09 o                         
   7  17   3         24.94         25.29         3.63 o                         
   8  17   3          0.12         -3.44         3.93 o                         
   9  17   3         15.21         14.12         9.62 o                         
  -8  18   3          3.96          0.69         4.52 o                         
  -7  18   3        105.52         88.67        12.76 o                         
  -6  18   3         69.42         59.18         9.35 o                         
  -5  18   3          0.04          2.33         1.82 o                         
  -4  18   3        208.81        229.19         6.90 o                         
  -3  18   3        331.97        320.70         7.56 o                         
  -2  18   3        501.47        464.19        10.00 o                         
  -1  18   3        212.81        204.37         7.22 o                         
   0  18   3        168.99        172.15         6.99 o                         
   1  18   3        901.09        874.64        16.68 o                         
   2  18   3        242.34        247.88         7.36 o                         
   3  18   3          5.77          3.26         1.31 o                         
   4  18   3        716.69        673.05        18.97 o                         
   5  18   3         42.34         54.43         4.31 o                         
   6  18   3          1.15          2.51         2.49 o                         
   7  18   3          0.85          5.07         3.15 o                         
   8  18   3        214.34        211.08        28.52 o                         
   9  18   3         23.96         24.74        10.42 o                         
  -8  19   3          6.40          0.96         7.92 o                         
  -7  19   3        148.34        154.86         8.08 o                         
  -6  19   3         17.76         18.00         3.27 o                         
  -5  19   3         62.58         64.60         3.67 o                         
  -4  19   3        360.16        392.78        10.48 o                         
  -3  19   3         21.90         28.94         1.90 o                         
  -2  19   3         94.21         70.91         3.49 o                         
  -1  19   3        691.81        579.39        17.13 o                         
   0  19   3        315.90        289.98         9.85 o                         
   1  19   3          0.01         -0.64         2.04 o                         
   2  19   3         73.06         82.95         5.84 o                         
   3  19   3        205.86        234.32         9.70 o                         
   4  19   3        106.07         80.33         3.61 o                         
   5  19   3         66.72         69.12         4.65 o                         
   6  19   3        856.39        876.12        25.05 o                         
   7  19   3         10.92          4.24         5.14 o                         
   8  19   3         16.54         33.97        10.17 o                         
  -7  20   3        327.44        315.71        17.69 o                         
  -6  20   3          1.43          1.10         4.83 o                         
  -5  20   3          0.16          2.30         2.19 o                         
  -4  20   3         48.52         49.01         2.85 o                         
  -3  20   3         21.34         16.88         1.95 o                         
  -2  20   3        592.52        601.98        28.40 o                         
  -1  20   3         64.95         53.12         3.34 o                         
   0  20   3         10.43         16.53         2.61 o                         
   1  20   3        807.16        803.15        34.69 o                         
   2  20   3        106.57         97.09         9.14 o                         
   3  20   3          9.48          8.54         1.35 o                         
   4  20   3        309.18        313.78         8.82 o                         
   5  20   3         38.97         36.61         3.32 o                         
   6  20   3         22.83         23.64         5.25 o                         
   7  20   3        323.84        343.66        28.98 o                         
  -7  21   3         57.41         43.70         8.50 o                         
  -6  21   3        221.61        234.41        14.76 o                         
  -5  21   3        497.82        510.70        18.82 o                         
  -4  21   3        172.31        164.52         8.75 o                         
  -3  21   3          2.39          5.00         1.80 o                         
  -2  21   3        686.74        747.56        31.80 o                         
  -1  21   3         29.46         32.21         2.73 o                         
   0  21   3        278.85        266.65        11.22 o                         
   1  21   3          3.99          5.04         2.28 o                         
   2  21   3        162.30        162.97         7.83 o                         
   3  21   3          4.90          9.20         1.86 o                         
   4  21   3         22.98         24.05         2.19 o                         
   5  21   3          0.88          0.85         3.35 o                         
   6  21   3         39.44         46.90        13.06 o                         
  -7  22   3        163.95        155.15        21.79 o                         
  -6  22   3         18.82         31.72         6.25 o                         
  -5  22   3        227.99        205.85        18.19 o                         
  -4  22   3        309.63        288.95        11.34 o                         
  -3  22   3        299.42        324.13        14.96 o                         
  -2  22   3        188.14        163.63         9.04 o                         
  -1  22   3       1245.42       1293.80        45.00 o                         
   0  22   3        114.61        103.76         6.02 o                         
   1  22   3         21.30         17.22         3.01 o                         
   2  22   3        247.63        224.35         9.95 o                         
   3  22   3         38.45         39.11         4.41 o                         
   4  22   3          0.77         -0.35         2.62 o                         
   5  22   3          6.77          1.56         3.75 o                         
  -6  23   3          8.36          8.13         6.04 o                         
  -5  23   3        172.92        206.43        14.19 o                         
  -4  23   3         79.65         86.13         7.64 o                         
  -3  23   3         10.03         12.52         4.36 o                         
  -2  23   3          2.61          2.60         3.18 o                         
  -1  23   3          6.15          3.08         3.36 o                         
   0  23   3        156.86        159.46        13.90 o                         
   1  23   3         33.36         28.18         4.42 o                         
   2  23   3         18.29         20.00         4.22 o                         
   3  23   3         68.89         70.52         6.83 o                         
   4  23   3         40.16         38.28         9.55 o                         
  -6  24   3         34.13         29.12        11.16 o                         
  -5  24   3        543.78        605.27        28.00 o                         
  -4  24   3        212.30        241.01        18.99 o                         
  -3  24   3          0.03         -1.91         3.96 o                         
  -2  24   3         41.83         42.50         5.29 o                         
  -1  24   3        263.16        298.14        17.84 o                         
   0  24   3         32.70         29.54         5.05 o                         
   1  24   3         27.15         28.11         4.66 o                         
   2  24   3         50.02         57.41         6.20 o                         
   3  24   3         30.36         31.61         8.82 o                         
  -4  25   3        115.08        127.87        16.72 o                         
  -3  25   3         15.36          7.52         4.30 o                         
  -2  25   3         41.79         52.45         5.83 o                         
  -1  25   3        158.37        176.24        10.04 o                         
   0  25   3        164.23        186.47        12.06 o                         
   1  25   3         98.53        120.52         8.89 o                         
   3  25   3         76.24         75.67        12.79 o                         
  -3  26   3         65.16         60.29        10.89 o                         
  -2  26   3         29.71         33.54        12.94 o                         
  -1  26   3         52.38         56.39        14.48 o                         
   0  26   3          4.39          8.00         6.60 o                         
   1  26   3        206.22        238.67        29.51 o                         
  -3  27   3         19.13         11.20         9.63 o                         
  -2  27   3         40.89         40.57        13.46 o                         
  -1  27   3          4.71         -4.01         8.63 o                         
   0  27   3        311.31        358.23        37.43 o                         
 -10   0   4         24.42         32.99         8.26 o                         
  -9   0   4        549.64        598.39        26.56 o                         
  -8   0   4        451.96        473.56        23.33 o                         
  -7   0   4        559.00        598.69        30.59 o                         
  -6   0   4        769.46        810.63       278.27 o                         
  -5   0   4         84.32         69.28        18.76 o                         
  -4   0   4       3230.15       2998.73       505.59 o                         
  -3   0   4         25.81         51.24        16.95 o                         
  -2   0   4         72.10         57.69         9.59 o                         
  -1   0   4       2521.61       2742.08       148.26 o                         
   0   0   4       4221.87       4339.88       117.33 o                         
   1   0   4        233.58        263.06        12.24 o                         
   2   0   4         45.54         16.23         2.60 o                         
   3   0   4      14088.96      12727.32       486.93 o                         
   4   0   4        685.62        729.07        19.01 o                         
   5   0   4       1177.03       1150.44        28.74 o                         
   6   0   4        187.99        199.01         7.79 o                         
   7   0   4         24.13         19.97         3.35 o                         
   8   0   4          3.62          1.92         4.11 o                         
   9   0   4          8.01         15.06         8.79 o                         
 -11   1   4        145.28        171.63        28.88 o                         
 -10   1   4         14.36         11.82         5.17 o                         
  -9   1   4        341.31        354.17        13.03 o                         
  -8   1   4         46.51         42.10         3.79 o                         
  -7   1   4        772.75        877.14        25.48 o                         
  -6   1   4        122.41        166.20        12.74 o                         
  -5   1   4        832.51        864.79       104.78 o                         
  -4   1   4       1412.55       1338.15       197.82 o                         
  -3   1   4       2028.61       1851.55       300.97 o                         
  -2   1   4          8.31          5.67         1.53 o                         
  -1   1   4        176.57        190.79         6.64 o                         
   0   1   4         32.91         55.62         2.22 o                         
   1   1   4       1270.35       1354.25        31.62 o                         
   2   1   4        101.57        126.76         4.52 o                         
   3   1   4       2076.64       2245.01        56.80 o                         
   4   1   4        263.48        267.23         6.38 o                         
   5   1   4        248.66        222.12         5.64 o                         
   6   1   4         27.15         27.03         2.40 o                         
   7   1   4         70.38         71.30         3.96 o                         
   8   1   4         24.52         21.05         3.51 o                         
   9   1   4          0.44          1.58         4.51 o                         
 -11   2   4          2.53        -10.18        13.95 o                         
 -10   2   4         82.68         87.32         8.71 o                         
  -9   2   4        155.61        154.11         9.20 o                         
  -8   2   4          9.19         12.20         2.88 o                         
  -7   2   4       1360.02       1344.49        82.94 o                         
  -6   2   4         20.58         16.55         6.92 o                         
  -5   2   4       2766.65       3088.97       157.08 o                         
  -4   2   4        493.68        423.60        64.33 o                         
  -3   2   4         51.82         96.77         9.52 o                         
  -2   2   4       3493.77       3697.65        95.04 o                         
  -1   2   4       2022.91       2084.99        80.42 o                         
   0   2   4        249.70        248.87         6.48 o                         
   1   2   4          9.76          9.77         1.30 o                         
   2   2   4         26.97         21.07         1.76 o                         
   3   2   4        163.76        157.93         6.34 o                         
   4   2   4       1294.64       1320.10        27.57 o                         
   5   2   4        137.51        137.12         5.07 o                         
   6   2   4         19.68         14.16         2.12 o                         
   7   2   4          0.80          1.31         1.94 o                         
   8   2   4        135.27        137.82         8.01 o                         
   9   2   4         14.61         25.82         6.24 o                         
 -11   3   4        132.86        126.40        24.62 o                         
 -10   3   4        194.56        199.18        14.51 o                         
  -9   3   4        147.04        127.25         7.70 o                         
  -8   3   4       1201.35       1174.19        68.67 o                         
  -7   3   4          8.40          7.20         4.08 o                         
  -6   3   4        655.68        592.50       125.58 o                         
  -5   3   4         70.43         82.59         8.18 o                         
  -4   3   4        127.16        105.28         7.05 o                         
  -3   3   4        421.49        461.17        47.13 o                         
  -2   3   4       2438.76       2737.70        70.99 o                         
  -1   3   4          0.04          0.94         1.06 o                         
   0   3   4        138.26        181.57         5.02 o                         
   1   3   4         17.14         11.98         1.38 o                         
   2   3   4       1895.82       2052.85        43.73 o                         
   3   3   4         42.74         42.20         2.98 o                         
   4   3   4        127.40        138.20         5.05 o                         
   5   3   4       2937.10       2906.52        58.12 o                         
   6   3   4       1986.85       1973.87        43.92 o                         
   7   3   4         36.06         37.85         3.24 o                         
   8   3   4         73.78         74.01         5.93 o                         
   9   3   4        226.23        230.11        14.73 o                         
 -11   4   4          0.15          2.52        12.40 o                         
 -10   4   4          3.23          1.78         3.78 o                         
  -9   4   4         62.67         75.45         5.84 o                         
  -8   4   4        599.40        563.09        29.30 o                         
  -7   4   4          0.07         -1.48         2.61 o                         
  -6   4   4       5154.95       4285.40       280.70 o                         
  -5   4   4         47.36         56.20        11.93 o                         
  -4   4   4          2.79          6.95         2.33 o                         
  -3   4   4        628.86        671.82        99.46 o                         
  -2   4   4       1095.83       1226.40        54.53 o                         
  -1   4   4       1947.96       2219.27        65.07 o                         
   0   4   4        128.00        140.34         4.54 o                         
   1   4   4        256.99        341.76         9.09 o                         
   2   4   4        630.77        734.39        23.28 o                         
   3   4   4        389.45        356.05        10.32 o                         
   4   4   4         12.49          9.57         1.53 o                         
   5   4   4       1815.60       1834.27        35.69 o                         
   6   4   4         78.65         80.68         3.75 o                         
   7   4   4        148.66        176.90         5.95 o                         
   8   4   4          2.26          1.01         2.58 o                         
   9   4   4         17.33         21.94         4.82 o                         
 -11   5   4         45.76         52.76        18.32 o                         
 -10   5   4         37.13         33.69         4.81 o                         
  -9   5   4         63.93         51.92         4.94 o                         
  -8   5   4        272.92        270.00        15.89 o                         
  -7   5   4       1222.23       1101.01        57.26 o                         
  -6   5   4       1267.68       1620.63       239.43 o                         
  -5   5   4        163.38        152.66        10.09 o                         
  -4   5   4         68.44         87.07         8.90 o                         
  -3   5   4       3397.90       3397.11       368.05 o                         
  -2   5   4          4.35         13.89         9.58 o                         
  -1   5   4       1037.47       1172.07        67.55 o                         
   0   5   4        545.08        482.89        13.17 o                         
   1   5   4        496.51        476.23        11.60 o                         
   2   5   4        481.59        587.86        12.66 o                         
   3   5   4        266.23        271.61         8.85 o                         
   4   5   4       1900.35       2036.85        44.81 o                         
   5   5   4          0.01          4.52         1.59 o                         
   6   5   4        520.88        551.04        12.48 o                         
   7   5   4        784.42        775.34        16.78 o                         
   8   5   4         50.26         40.24         4.26 o                         
   9   5   4          2.00          1.14         3.86 o                         
  10   5   4        128.33        149.26        22.81 o                         
 -11   6   4         22.28         32.61        15.58 o                         
 -10   6   4         57.89         60.92         5.86 o                         
  -9   6   4          0.15         -1.09         3.35 o                         
  -8   6   4        130.66        118.56        11.91 o                         
  -7   6   4         15.90         15.58         2.20 o                         
  -6   6   4         95.75        103.22        18.26 o                         
  -5   6   4        703.10        725.44        36.82 o                         
  -4   6   4         14.09          7.62         1.12 o                         
  -3   6   4          0.03          0.62         1.20 o                         
  -2   6   4          6.33         22.94         3.22 o                         
  -1   6   4        495.36        469.61        37.48 o                         
   0   6   4       1026.10       1135.41        26.24 o                         
   1   6   4       4902.35       5240.29       100.51 o                         
   2   6   4         17.92         16.85         1.48 o                         
   3   6   4        401.22        411.45        10.47 o                         
   4   6   4        348.18        339.13         7.96 o                         
   5   6   4        219.41        254.78         7.19 o                         
   6   6   4        170.93        161.09         5.40 o                         
   7   6   4         73.93         64.11         3.59 o                         
   8   6   4         15.25          8.85         3.26 o                         
   9   6   4          5.24          5.05         4.27 o                         
  10   6   4          0.23          7.60        10.22 o                         
 -11   7   4          6.23          2.51        12.04 o                         
 -10   7   4        429.83        496.35        18.57 o                         
  -9   7   4        239.70        264.91        11.01 o                         
  -8   7   4         91.56         76.64         4.19 o                         
  -7   7   4        629.99        580.05        35.07 o                         
  -6   7   4       2965.39       3555.52       462.40 o                         
  -5   7   4        532.12        515.50        29.26 o                         
  -4   7   4        719.20        631.15        57.22 o                         
  -3   7   4       2194.22       2241.93       152.28 o                         
  -2   7   4       8565.24       9449.65       427.96 o                         
  -1   7   4       1445.23       1586.95       139.80 o                         
   0   7   4       2643.85       3118.42        86.51 o                         
   1   7   4       1001.10        891.30        18.64 o                         
   2   7   4       1610.94       1569.79        31.75 o                         
   3   7   4        732.58        709.46        15.18 o                         
   4   7   4        138.78        138.01         4.29 o                         
   5   7   4       1059.10       1040.58        20.40 o                         
   6   7   4       1141.07       1138.95        21.65 o                         
   7   7   4         44.51         44.79         2.94 o                         
   8   7   4         84.39         90.72         6.00 o                         
   9   7   4         10.87          4.99         4.34 o                         
  10   7   4         53.17         52.37        13.76 o                         
 -11   8   4          8.13          9.98        14.69 o                         
 -10   8   4          0.02          1.15         3.95 o                         
  -9   8   4         57.21         58.66         5.21 o                         
  -8   8   4        133.41        126.60        11.98 o                         
  -7   8   4        101.53         94.02         8.91 o                         
  -6   8   4         95.69         91.40        10.68 o                         
  -5   8   4        940.97        928.16        73.29 o                         
  -4   8   4         75.78         64.30         7.23 o                         
  -3   8   4        125.91        137.12        10.09 o                         
  -2   8   4       1511.75       1738.20        66.58 o                         
  -1   8   4         12.63          5.30         1.38 o                         
   0   8   4       1885.70       2215.91        67.02 o                         
   1   8   4        863.32        814.15        18.41 o                         
   2   8   4        663.37        706.23        16.27 o                         
   3   8   4       1085.10       1129.75        25.65 o                         
   4   8   4         43.22         41.84         2.48 o                         
   5   8   4          6.67          4.84         1.46 o                         
   6   8   4          0.14         -0.06         1.64 o                         
   7   8   4         10.64          8.23         1.99 o                         
   8   8   4          0.09          0.19         2.64 o                         
   9   8   4         40.73         35.33         5.55 o                         
  10   8   4          5.50         -1.79         9.63 o                         
 -11   9   4        158.00        225.74        31.71 o                         
 -10   9   4         20.65         21.56         7.59 o                         
  -9   9   4         28.42         34.34         4.50 o                         
  -8   9   4        345.30        322.10        23.62 o                         
  -7   9   4        226.42        190.69        13.06 o                         
  -6   9   4        199.65        224.80        17.41 o                         
  -5   9   4        388.07        397.94        37.34 o                         
  -4   9   4        454.55        442.68        38.59 o                         
  -3   9   4       1613.20       1528.74        73.57 o                         
  -2   9   4       1490.84       1559.69        83.87 o                         
  -1   9   4          0.05          0.31         1.24 o                         
   0   9   4       1306.07       1474.12        34.53 o                         
   1   9   4       2390.51       2309.34        55.26 o                         
   2   9   4         23.74          7.44         1.17 o                         
   3   9   4         22.04         18.21         1.99 o                         
   4   9   4       2796.31       2749.84        49.31 o                         
   5   9   4          1.66          3.08         1.42 o                         
   6   9   4        275.49        264.14         7.26 o                         
   7   9   4         17.76         11.52         2.19 o                         
   8   9   4         49.13         53.16         5.94 o                         
   9   9   4         21.31         12.91         4.15 o                         
  10   9   4          7.59          3.52         9.06 o                         
 -11  10   4         37.81         34.40        16.59 o                         
 -10  10   4         42.43         56.03         9.90 o                         
  -9  10   4        148.82        158.84        12.04 o                         
  -8  10   4         98.88         97.21         5.96 o                         
  -7  10   4          0.04         -0.88         1.89 o                         
  -6  10   4         85.55         84.60         7.75 o                         
  -5  10   4        287.18        296.29        39.93 o                         
  -4  10   4         47.27         43.54         5.21 o                         
  -3  10   4        288.15        333.06        10.93 o                         
  -2  10   4          2.60          0.95         1.22 o                         
  -1  10   4         12.09          8.48         1.53 o                         
   0  10   4        552.80        601.38        12.38 o                         
   1  10   4        688.71        751.92        19.53 o                         
   2  10   4        884.07        891.51        21.82 o                         
   3  10   4        172.61        159.71         5.63 o                         
   4  10   4        733.43        708.81        14.66 o                         
   5  10   4         95.70         93.26         3.60 o                         
   6  10   4         26.39         19.32         2.13 o                         
   7  10   4         79.38         77.04         4.28 o                         
   8  10   4          5.34          5.40         3.62 o                         
   9  10   4        180.09        201.50        11.72 o                         
 -11  11   4         66.02         73.16        19.29 o                         
 -10  11   4        180.96        180.03        28.01 o                         
  -9  11   4          0.01          2.42         3.03 o                         
  -8  11   4        118.23        120.68         6.61 o                         
  -7  11   4        335.98        299.02        17.57 o                         
  -6  11   4        335.24        278.22        25.85 o                         
  -5  11   4       1491.81       1888.48       317.63 o                         
  -4  11   4          2.98          4.41         1.70 o                         
  -3  11   4          5.10          6.44         1.57 o                         
  -2  11   4          3.41          5.64         1.31 o                         
  -1  11   4         82.08         75.64         4.47 o                         
   0  11   4        386.40        381.85         7.76 o                         
   1  11   4         10.48         11.63         1.53 o                         
   2  11   4          0.11          1.05         1.14 o                         
   3  11   4        436.91        430.03        10.99 o                         
   4  11   4        176.50        190.40         6.47 o                         
   5  11   4         73.20         76.79         3.43 o                         
   6  11   4        378.88        381.95         9.35 o                         
   7  11   4          8.87         13.23         2.50 o                         
   8  11   4         49.78         47.25         5.49 o                         
   9  11   4         44.92         40.27         5.78 o                         
 -10  12   4         80.94         86.28        19.98 o                         
  -9  12   4        386.26        435.30        20.76 o                         
  -8  12   4          0.17          0.75         2.53 o                         
  -7  12   4        308.75        295.28        26.32 o                         
  -6  12   4        255.71        249.12        30.35 o                         
  -5  12   4        156.67        197.97        26.76 o                         
  -4  12   4       3046.14       2812.36       239.11 o                         
  -3  12   4        293.83        294.92         9.20 o                         
  -2  12   4         18.17         22.94         1.80 o                         
  -1  12   4         26.84         24.31         2.18 o                         
   0  12   4          8.12          4.66         0.99 o                         
   1  12   4        103.29        117.95         4.16 o                         
   2  12   4        410.22        437.37        12.10 o                         
   3  12   4       1123.91       1133.73        21.77 o                         
   4  12   4          0.51          1.72         1.52 o                         
   5  12   4        279.60        283.85         7.55 o                         
   6  12   4          8.43          7.10         1.65 o                         
   7  12   4        156.16        155.91         7.07 o                         
   8  12   4         35.57         43.64         5.60 o                         
   9  12   4         45.46         38.44         5.64 o                         
 -10  13   4          6.62          2.38        12.01 o                         
  -9  13   4         25.01         23.95         5.30 o                         
  -8  13   4        216.63        214.18        17.40 o                         
  -7  13   4        310.43        264.12        28.48 o                         
  -6  13   4         80.07         78.52        10.91 o                         
  -5  13   4         27.00         28.29         4.86 o                         
  -4  13   4        199.75        246.77        12.04 o                         
  -3  13   4       4156.83       4412.40       151.47 o                         
  -2  13   4        181.18        178.37         7.83 o                         
  -1  13   4        132.12        117.29         5.39 o                         
   0  13   4        119.54        111.45         6.67 o                         
   1  13   4        699.59        767.98        20.15 o                         
   2  13   4        333.35        309.27         9.30 o                         
   3  13   4        259.84        263.02         6.70 o                         
   4  13   4        566.37        593.00        12.75 o                         
   5  13   4        135.81        138.67         4.83 o                         
   6  13   4        199.31        203.39         8.55 o                         
   7  13   4         20.29         18.10         3.00 o                         
   8  13   4         70.51         73.13         6.68 o                         
   9  13   4        363.10        385.53        23.31 o                         
 -10  14   4          9.19         11.86        13.50 o                         
  -9  14   4          4.80         -0.90         5.08 o                         
  -8  14   4        230.13        257.05        15.02 o                         
  -7  14   4        427.86        372.36        50.04 o                         
  -6  14   4          0.08          0.06         1.91 o                         
  -5  14   4       2213.98       1888.23       149.33 o                         
  -4  14   4        177.43        180.00         7.92 o                         
  -3  14   4        395.48        452.00        16.62 o                         
  -2  14   4        352.52        400.87        13.07 o                         
  -1  14   4        576.83        603.80        16.41 o                         
   0  14   4        410.33        351.47        31.92 o                         
   1  14   4        478.27        486.10        14.18 o                         
   2  14   4       2976.36       2931.13        67.93 o                         
   3  14   4        366.76        433.90         9.70 o                         
   4  14   4         84.98         79.63         3.41 o                         
   5  14   4          9.24         13.32         1.94 o                         
   6  14   4        198.86        194.42         7.05 o                         
   7  14   4          9.15         11.63         2.77 o                         
   8  14   4        129.31        115.09         9.31 o                         
 -10  15   4          0.12          2.36        12.16 o                         
  -9  15   4         20.97         27.21         6.23 o                         
  -8  15   4          4.05          2.22         3.82 o                         
  -7  15   4        140.36        113.01        16.50 o                         
  -6  15   4          7.50          2.19         2.18 o                         
  -5  15   4        322.82        275.52        18.94 o                         
  -4  15   4          0.50          0.23         2.09 o                         
  -3  15   4        234.41        257.58         8.59 o                         
  -2  15   4        186.72        177.64         5.37 o                         
  -1  15   4        113.38        119.22         4.14 o                         
   0  15   4       1079.61        979.66        80.44 o                         
   1  15   4       1015.55       1015.90        29.49 o                         
   2  15   4          6.32          7.25         1.75 o                         
   3  15   4        597.51        591.76        12.59 o                         
   4  15   4         34.46         32.32         2.28 o                         
   5  15   4        125.85        124.97         5.18 o                         
   6  15   4         10.30          7.42         2.41 o                         
   7  15   4          0.22         -0.29         2.72 o                         
   8  15   4         44.60         52.41         6.74 o                         
  -9  16   4         80.87         95.82        15.33 o                         
  -8  16   4         29.34         26.95         5.20 o                         
  -7  16   4          8.05          5.22         2.49 o                         
  -6  16   4         49.45         44.47         5.94 o                         
  -5  16   4        916.64        866.66        37.61 o                         
  -4  16   4        325.56        358.25        15.19 o                         
  -3  16   4          1.47          2.72         1.48 o                         
  -2  16   4        451.14        460.53        14.18 o                         
  -1  16   4       2081.91       2213.39        66.13 o                         
   0  16   4        166.98        158.98         9.08 o                         
   1  16   4        637.80        555.04        13.88 o                         
   2  16   4        388.24        368.57        10.49 o                         
   3  16   4        286.11        245.94         6.76 o                         
   4  16   4         36.55         31.25         2.32 o                         
   5  16   4        639.78        619.95        15.70 o                         
   6  16   4         31.19         36.64         3.41 o                         
   7  16   4         33.29         29.51         5.33 o                         
   8  16   4         65.03         56.44         7.00 o                         
  -9  17   4         65.14         60.63         9.19 o                         
  -8  17   4         11.23         21.39         6.05 o                         
  -7  17   4        108.99         84.49        11.48 o                         
  -6  17   4          0.02          1.36         2.18 o                         
  -5  17   4          6.51         17.30         2.26 o                         
  -4  17   4        207.47        209.07         7.05 o                         
  -3  17   4          9.03         12.54         1.85 o                         
  -2  17   4        479.70        536.03        18.66 o                         
  -1  17   4          3.50          6.47         1.25 o                         
   0  17   4        765.85        717.05        22.68 o                         
   1  17   4         98.74         82.48         5.44 o                         
   2  17   4        116.74        116.28         4.92 o                         
   3  17   4         11.89         15.43         1.77 o                         
   4  17   4         24.04         22.78         2.18 o                         
   5  17   4          0.68         -0.04         1.87 o                         
   6  17   4        410.52        439.28        20.90 o                         
   7  17   4         53.51         52.87         6.72 o                         
   8  17   4        326.24        325.01        17.26 o                         
  -9  18   4         52.84         75.90        13.67 o                         
  -8  18   4          2.16          3.82         5.08 o                         
  -7  18   4        221.23        250.47        19.44 o                         
  -6  18   4        162.03        156.38        13.62 o                         
  -5  18   4        281.05        273.57        10.20 o                         
  -4  18   4        206.54        219.43         6.34 o                         
  -3  18   4          0.10         -1.28         1.35 o                         
  -2  18   4          8.85          8.24         1.57 o                         
  -1  18   4          7.65         14.99         1.43 o                         
   0  18   4        598.86        599.58        13.33 o                         
   1  18   4        320.78        280.57        23.56 o                         
   2  18   4         61.00         62.03         2.88 o                         
   3  18   4         46.46         43.57         2.59 o                         
   4  18   4        196.11        199.29         6.43 o                         
   5  18   4         64.99         66.16         4.14 o                         
   6  18   4         24.98         25.07         4.39 o                         
   7  18   4         45.25         55.87        10.02 o                         
   8  18   4         16.30         15.92         5.92 o                         
  -9  19   4        185.51        206.58        21.86 o                         
  -8  19   4        523.57        613.00        43.36 o                         
  -7  19   4          0.05          1.15         3.40 o                         
  -6  19   4        137.66        140.11         6.83 o                         
  -5  19   4        270.98        308.79         9.33 o                         
  -4  19   4         74.84         70.28         3.28 o                         
  -3  19   4          7.12          5.73         1.44 o                         
  -2  19   4         43.02         39.87         2.19 o                         
  -1  19   4        358.10        361.79        16.21 o                         
   0  19   4        377.34        345.06         7.66 o                         
   1  19   4         39.62         34.90         3.40 o                         
   2  19   4          1.65          1.16         1.30 o                         
   3  19   4        219.40        213.95         7.13 o                         
   4  19   4         29.46         34.10         2.62 o                         
   5  19   4          5.83          6.09         2.88 o                         
   6  19   4        182.83        192.39        18.03 o                         
   7  19   4          1.57         -1.78         4.49 o                         
   8  19   4         12.25          5.18         7.09 o                         
  -8  20   4        174.22        204.85        20.70 o                         
  -7  20   4          8.58          2.87         5.74 o                         
  -6  20   4        183.05        201.63         9.83 o                         
  -5  20   4        105.33        121.04         5.70 o                         
  -4  20   4         29.35         30.01         2.59 o                         
  -3  20   4        102.69        100.15         3.99 o                         
  -2  20   4         39.52         35.80         2.42 o                         
  -1  20   4          6.98          8.73         1.91 o                         
   0  20   4        186.27        190.12         6.00 o                         
   1  20   4        500.65        442.62        10.34 o                         
   2  20   4         75.60         68.21         5.71 o                         
   3  20   4        321.50        340.96        16.65 o                         
   4  20   4         45.09         50.69         6.48 o                         
   5  20   4         21.38         19.83         4.34 o                         
   6  20   4        100.58        100.38         9.97 o                         
   7  20   4          3.80          7.51         5.37 o                         
  -7  21   4         43.41         56.31        13.77 o                         
  -6  21   4         76.99         69.18         6.11 o                         
  -5  21   4        279.63        318.82        11.07 o                         
  -4  21   4         36.77         42.74         3.61 o                         
  -3  21   4        171.75        177.42        11.35 o                         
  -2  21   4        465.18        447.47        13.71 o                         
  -1  21   4         35.23         30.25         3.87 o                         
   0  21   4        694.63        654.33        29.45 o                         
   1  21   4        607.79        553.71        17.89 o                         
   2  21   4         47.00         47.24         4.77 o                         
   3  21   4        227.99        264.14        10.87 o                         
   4  21   4        248.18        270.65        10.97 o                         
   5  21   4          6.33          4.25         4.13 o                         
   6  21   4         20.00         19.81         5.44 o                         
  -7  22   4          0.05          1.73         8.93 o                         
  -6  22   4         17.78         17.23         6.20 o                         
  -5  22   4         68.83         73.60         5.48 o                         
  -4  22   4        150.89        147.90         8.06 o                         
  -3  22   4         17.26         19.22         3.00 o                         
  -2  22   4          3.07          7.53         3.39 o                         
  -1  22   4         15.12         20.74         3.70 o                         
   0  22   4         35.73         37.96         4.68 o                         
   1  22   4        124.05        119.50         9.42 o                         
   2  22   4        105.56        110.01         9.42 o                         
   3  22   4         32.19         28.96         3.48 o                         
   4  22   4         44.26         42.14         7.76 o                         
   5  22   4         42.20         56.19        11.46 o                         
  -6  23   4        220.88        228.76        31.66 o                         
  -5  23   4        179.40        181.75        13.04 o                         
  -4  23   4         66.71         86.00         7.43 o                         
  -3  23   4       1674.66       1900.07        97.01 o                         
  -2  23   4        238.88        265.75        19.06 o                         
  -1  23   4          2.56          0.97         3.27 o                         
   0  23   4        414.46        415.70        16.29 o                         
   1  23   4        650.88        645.84        23.85 o                         
   2  23   4         31.50         21.17         5.22 o                         
   3  23   4          3.97         -3.20         5.70 o                         
   4  23   4          4.75          3.78         7.04 o                         
   5  23   4         13.15         13.47         8.03 o                         
  -5  24   4         37.33         37.33        10.76 o                         
  -4  24   4         32.70         44.04         5.84 o                         
  -3  24   4          1.92          4.71         4.02 o                         
  -2  24   4         23.46         22.26         4.45 o                         
  -1  24   4          1.60         -1.27         3.71 o                         
   0  24   4          0.55          1.54         3.55 o                         
   1  24   4         21.14         21.02         5.64 o                         
   2  24   4         73.47         92.02        18.86 o                         
   3  24   4         68.79         78.35        13.67 o                         
   4  24   4         81.49         93.43        14.71 o                         
  -4  25   4         39.33         15.62         9.23 o                         
  -3  25   4         25.14         32.73        12.61 o                         
  -2  25   4         11.33         12.19         5.58 o                         
  -1  25   4         33.71         40.20         6.97 o                         
   0  25   4        134.88        132.48        11.49 o                         
   1  25   4         28.51         29.32        12.92 o                         
   3  25   4         11.35         23.23         9.48 o                         
  -3  26   4         18.27         27.86        12.55 o                         
  -2  26   4         27.88         22.21        12.70 o                         
  -1  26   4          6.84          8.39        10.09 o                         
 -10   1   5          5.69          3.96         4.75 o                         
  -9   1   5         36.05         34.96         3.88 o                         
  -8   1   5          0.44          1.91         2.48 o                         
  -7   1   5         49.28         51.48        11.76 o                         
  -6   1   5        265.83        226.19        23.28 o                         
  -5   1   5         59.16         55.16         8.44 o                         
  -4   1   5        208.58        183.75        30.53 o                         
  -3   1   5        331.00        268.23         8.01 o                         
  -2   1   5       2886.57       3018.23       379.22 o                         
  -1   1   5        643.61        694.98        19.84 o                         
   0   1   5       3095.21       3418.14        65.87 o                         
   1   1   5       1028.48       1042.21        23.20 o                         
   2   1   5          0.36          2.58         1.08 o                         
   3   1   5        969.54        974.70        27.12 o                         
   4   1   5          7.87         12.79         2.16 o                         
   5   1   5        474.92        465.40        12.01 o                         
   6   1   5        307.76        351.62         9.00 o                         
   7   1   5        559.94        552.49        12.91 o                         
   8   1   5        389.29        402.55        13.97 o                         
   9   1   5         19.12         20.69         9.86 o                         
 -10   2   5        122.07        120.90        11.60 o                         
  -9   2   5        130.46        137.64        11.01 o                         
  -8   2   5        109.57         87.75         6.70 o                         
  -7   2   5        123.60        107.52         9.51 o                         
  -6   2   5        856.34        705.63        94.87 o                         
  -5   2   5        763.17        712.73       109.03 o                         
  -4   2   5          5.21          0.93         2.06 o                         
  -3   2   5       1603.60       1667.28        54.20 o                         
  -2   2   5       6882.23       7516.67       805.02 o                         
  -1   2   5        269.61        304.64        10.24 o                         
   0   2   5         70.34         91.00         3.41 o                         
   1   2   5        219.03        197.49         7.48 o                         
   2   2   5        114.99        168.11         7.18 o                         
   3   2   5       2362.79       2609.31        60.06 o                         
   4   2   5         31.97         29.03         2.98 o                         
   5   2   5       1327.78       1438.99        35.37 o                         
   6   2   5         91.76         82.10         4.54 o                         
   7   2   5        189.33        193.74         6.71 o                         
   8   2   5          3.54          2.14         3.10 o                         
   9   2   5         23.54         10.35         9.10 o                         
 -10   3   5        144.53        154.20        18.60 o                         
  -9   3   5          7.12          5.58         3.45 o                         
  -8   3   5        447.72        467.64        26.80 o                         
  -7   3   5         75.54         75.94        10.21 o                         
  -6   3   5       1304.48       1090.43       179.75 o                         
  -5   3   5       1568.00       1388.50       255.55 o                         
  -4   3   5       2786.39       2583.50       281.09 o                         
  -3   3   5        669.87        770.35        25.24 o                         
  -2   3   5        111.02         85.31        10.20 o                         
  -1   3   5         20.11         10.00         1.87 o                         
   0   3   5          3.29          1.75         0.91 o                         
   1   3   5       1475.67       1524.98        38.66 o                         
   2   3   5        365.15        413.16        12.15 o                         
   3   3   5          6.76         10.34         1.87 o                         
   4   3   5        112.63        126.41         5.95 o                         
   5   3   5         57.20         62.17         4.07 o                         
   6   3   5       1620.71       1675.82        37.61 o                         
   7   3   5          0.55          2.05         2.36 o                         
   8   3   5        142.22        129.31         7.80 o                         
   9   3   5         98.78         99.92        11.88 o                         
 -10   4   5        136.74        137.10         8.13 o                         
  -9   4   5        519.75        524.58        18.73 o                         
  -8   4   5          1.42         -2.12         3.14 o                         
  -7   4   5        995.43       1312.90       234.52 o                         
  -6   4   5       2512.40       2299.28       270.91 o                         
  -5   4   5       1035.19        826.35       163.24 o                         
  -4   4   5        864.92        766.40       100.65 o                         
  -3   4   5       1819.05       1908.39        78.59 o                         
  -2   4   5        374.96        526.06        59.68 o                         
  -1   4   5        698.80        742.06        22.54 o                         
   0   4   5         23.30         15.87         1.25 o                         
   1   4   5       2169.62       2408.01        58.83 o                         
   2   4   5        319.00        352.66         8.58 o                         
   3   4   5        350.65        398.30         9.50 o                         
   4   4   5          7.45          5.37         1.64 o                         
   5   4   5        172.11        154.22         5.63 o                         
   6   4   5         27.24         31.76         2.98 o                         
   7   4   5        588.50        552.79        17.96 o                         
   8   4   5        240.79        216.48         9.56 o                         
   9   4   5          0.02         -2.13         4.90 o                         
 -10   5   5         35.30         34.41         4.75 o                         
  -9   5   5        573.09        580.52        27.21 o                         
  -8   5   5        462.68        539.61        29.44 o                         
  -7   5   5        958.77       1176.38       241.20 o                         
  -6   5   5       1005.69        922.71       132.11 o                         
  -5   5   5        128.45        126.13        20.91 o                         
  -4   5   5       1631.51       1561.60       182.79 o                         
  -3   5   5         28.24         26.41         2.49 o                         
  -2   5   5        172.08        159.72        18.33 o                         
  -1   5   5       3326.54       3532.61       123.13 o                         
   0   5   5        259.49        234.92         6.61 o                         
   1   5   5        251.57        281.02         8.12 o                         
   2   5   5         86.37        105.72         3.47 o                         
   3   5   5         14.73         18.58         1.62 o                         
   4   5   5        116.99        103.03         4.31 o                         
   5   5   5         65.15         82.14         4.17 o                         
   6   5   5        229.30        231.19         7.53 o                         
   7   5   5          6.86          6.87         2.91 o                         
   8   5   5         37.37         43.12         4.89 o                         
   9   5   5          5.53          5.89         4.90 o                         
  10   5   5          2.37          9.44         9.95 o                         
 -10   6   5         15.84         18.15         4.74 o                         
  -9   6   5          1.05          0.89         3.02 o                         
  -8   6   5        513.92        504.87        19.64 o                         
  -7   6   5         18.85         28.04         4.74 o                         
  -6   6   5          1.69          1.60         2.30 o                         
  -5   6   5         20.79         17.54         4.19 o                         
  -4   6   5        673.59        636.20        79.41 o                         
  -3   6   5        341.75        341.11         9.85 o                         
  -2   6   5        472.42        509.91        51.80 o                         
  -1   6   5       4884.92       5229.11       255.54 o                         
   0   6   5       3260.59       3627.54        68.40 o                         
   1   6   5       1872.85       2026.89        40.76 o                         
   2   6   5       1316.46       1277.83        25.49 o                         
   3   6   5         97.62         98.94         4.06 o                         
   4   6   5         29.87         37.72         2.81 o                         
   5   6   5       1119.67       1157.03        27.69 o                         
   6   6   5         63.82         68.68         3.69 o                         
   7   6   5        765.03        718.49        22.61 o                         
   8   6   5          2.23          5.90         3.96 o                         
   9   6   5         67.94         70.94         7.16 o                         
  10   6   5          5.65          5.58         9.59 o                         
 -10   7   5          2.52         -0.91         4.87 o                         
  -9   7   5         22.56         29.41         4.55 o                         
  -8   7   5          1.35          5.04         3.07 o                         
  -7   7   5        271.96        273.44        40.57 o                         
  -6   7   5          4.63          4.43         2.21 o                         
  -5   7   5          3.60          4.39         1.23 o                         
  -4   7   5        101.34        100.14         7.92 o                         
  -3   7   5         64.09         84.18         4.96 o                         
  -2   7   5        115.24         98.21         7.73 o                         
  -1   7   5          0.02          0.49         0.97 o                         
   0   7   5       2104.36       2351.12        57.10 o                         
   1   7   5        123.85        130.07         4.11 o                         
   2   7   5        283.80        345.60         7.40 o                         
   3   7   5          0.91          2.26         1.25 o                         
   4   7   5         11.90         15.20         2.08 o                         
   5   7   5          1.14          0.50         2.12 o                         
   6   7   5         57.63         63.09         3.97 o                         
   7   7   5         31.10         37.71         3.84 o                         
   8   7   5         91.43         70.98         6.35 o                         
   9   7   5         42.36         37.97         5.76 o                         
 -10   8   5         49.69         34.30        16.14 o                         
  -9   8   5         21.91         20.19         3.81 o                         
  -8   8   5         64.79         55.51         5.05 o                         
  -7   8   5        133.32        126.13        18.12 o                         
  -6   8   5        394.75        370.02        41.98 o                         
  -5   8   5        275.10        279.53        21.46 o                         
  -4   8   5         15.48         13.25         1.64 o                         
  -3   8   5          3.21          5.31         1.52 o                         
  -2   8   5        817.53        766.87        46.56 o                         
  -1   8   5        609.20        512.92        39.87 o                         
   0   8   5        271.32        286.47         7.72 o                         
   1   8   5        378.81        412.97         9.39 o                         
   2   8   5       2069.16       2198.16        44.38 o                         
   3   8   5       1040.43        944.12        24.55 o                         
   4   8   5        126.14        126.42         4.47 o                         
   5   8   5        133.60        126.82         4.66 o                         
   6   8   5       1359.18       1376.17        28.35 o                         
   7   8   5        123.99        134.45         6.75 o                         
   8   8   5         75.39         72.59         8.28 o                         
   9   8   5         15.69         24.33         7.95 o                         
 -10   9   5         58.84         66.02        19.56 o                         
  -9   9   5         16.42         16.23         3.71 o                         
  -8   9   5        269.58        259.18        11.71 o                         
  -7   9   5        167.03        144.27        18.61 o                         
  -6   9   5         11.06          7.74         2.63 o                         
  -5   9   5        913.78        815.49        80.18 o                         
  -4   9   5       1516.50       1488.63        80.02 o                         
  -3   9   5        755.08        783.26        31.97 o                         
  -2   9   5        494.38        499.48        26.32 o                         
  -1   9   5       1139.65       1042.45       116.96 o                         
   0   9   5        246.12        243.53         6.93 o                         
   1   9   5        738.33        716.66        14.89 o                         
   2   9   5        940.81        932.15        23.37 o                         
   3   9   5         43.76         40.04         2.62 o                         
   4   9   5        153.99        171.51         5.18 o                         
   5   9   5         16.88         17.01         2.17 o                         
   6   9   5         43.33         37.41         3.01 o                         
   7   9   5          0.51          2.58         2.28 o                         
   8   9   5         17.57         15.03         4.08 o                         
   9   9   5         12.82         15.15         9.80 o                         
 -10  10   5         54.23         65.93        19.74 o                         
  -9  10   5         35.27         30.29         5.45 o                         
  -8  10   5         12.96         15.77         3.35 o                         
  -7  10   5         21.18         14.30         3.39 o                         
  -6  10   5         10.45          9.71         2.40 o                         
  -5  10   5         79.91         65.71         7.08 o                         
  -4  10   5        488.78        487.25        21.39 o                         
  -3  10   5        229.73        211.72         9.32 o                         
  -2  10   5         34.21         31.41         2.59 o                         
  -1  10   5       1210.53       1050.97        97.79 o                         
   0  10   5         34.94         30.03         2.23 o                         
   1  10   5         48.21         45.67         2.48 o                         
   2  10   5       1416.88       1415.29        33.93 o                         
   3  10   5         28.20         19.44         1.98 o                         
   4  10   5         46.41         46.61         2.67 o                         
   5  10   5          1.43          1.07         1.77 o                         
   6  10   5        165.79        163.72         5.69 o                         
   7  10   5         50.13         48.66         5.34 o                         
   8  10   5          8.88          7.97         4.20 o                         
 -10  11   5          2.54          7.91        13.28 o                         
  -9  11   5        812.95        879.65        47.92 o                         
  -8  11   5         34.72         43.08         4.35 o                         
  -7  11   5        924.15        829.90        99.11 o                         
  -6  11   5        548.89        705.55       156.04 o                         
  -5  11   5         40.66         42.04         6.11 o                         
  -4  11   5         62.90         72.68         3.77 o                         
  -3  11   5         34.77         54.51         4.03 o                         
  -2  11   5        183.26        191.73         6.31 o                         
  -1  11   5        846.23        856.10        61.46 o                         
   0  11   5        185.23        188.60         6.05 o                         
   1  11   5        203.17        230.86         8.34 o                         
   2  11   5        130.98        142.02         5.70 o                         
   3  11   5        678.33        622.59        16.59 o                         
   4  11   5          5.65          6.37         1.61 o                         
   5  11   5         26.72         21.83         2.30 o                         
   6  11   5         27.74         29.57         3.01 o                         
   7  11   5          1.04          1.51         3.07 o                         
   8  11   5         82.49         72.18         6.77 o                         
 -10  12   5        277.27        293.47        37.63 o                         
  -9  12   5        318.97        388.15        21.40 o                         
  -8  12   5          1.04         -1.13         4.01 o                         
  -7  12   5        212.76        214.55        32.70 o                         
  -6  12   5        331.07        344.34        50.92 o                         
  -5  12   5       1450.13       1303.80       111.78 o                         
  -4  12   5       1053.81       1047.89        26.94 o                         
  -3  12   5       6098.63       6875.82       269.88 o                         
  -2  12   5          0.25         -0.36         1.72 o                         
  -1  12   5       1384.39       1294.05       102.51 o                         
   0  12   5       1142.99       1200.05        32.84 o                         
   1  12   5        126.21        128.75         4.93 o                         
   2  12   5          3.78          3.47         1.72 o                         
   3  12   5         22.10         17.20         1.90 o                         
   4  12   5          6.43          8.07         1.63 o                         
   5  12   5         42.41         47.58         3.05 o                         
   6  12   5         77.19         73.79         4.37 o                         
   7  12   5         29.76         33.37         4.75 o                         
   8  12   5         32.53         34.06         6.07 o                         
 -10  13   5          7.47          2.65        12.42 o                         
  -9  13   5         17.18         18.27         6.35 o                         
  -8  13   5        349.30        398.30        17.26 o                         
  -7  13   5          0.91          2.28         2.15 o                         
  -6  13   5         74.87         61.31         9.59 o                         
  -5  13   5        715.41        685.90        49.98 o                         
  -4  13   5        254.07        303.53         9.44 o                         
  -3  13   5        927.09        877.65        29.99 o                         
  -2  13   5       4363.02       4583.03       111.83 o                         
  -1  13   5          0.28          0.25         1.31 o                         
   0  13   5        300.38        272.72        13.93 o                         
   1  13   5        119.53        122.49         6.20 o                         
   2  13   5        289.71        286.94         9.43 o                         
   3  13   5       1167.76       1152.36        25.19 o                         
   4  13   5        809.95        892.00        21.12 o                         
   5  13   5        524.62        550.80        13.73 o                         
   6  13   5         33.68         34.23         3.36 o                         
   7  13   5        119.14        133.11         8.58 o                         
   8  13   5        109.57        119.33        14.35 o                         
  -9  14   5         75.83         96.40        10.38 o                         
  -8  14   5          7.40          5.38         4.04 o                         
  -7  14   5        146.52        122.75        14.98 o                         
  -6  14   5         80.80         87.20        11.06 o                         
  -5  14   5        105.90        124.08         8.28 o                         
  -4  14   5        126.98         77.51         4.17 o                         
  -3  14   5        360.97        380.28        10.28 o                         
  -2  14   5         87.71         94.88         3.72 o                         
  -1  14   5        381.22        366.19        11.39 o                         
   0  14   5        388.03        343.57        30.07 o                         
   1  14   5         48.32         43.94         2.86 o                         
   2  14   5       1415.88       1497.81        42.82 o                         
   3  14   5       1779.87       1786.95        45.31 o                         
   4  14   5          0.02         -0.22         1.51 o                         
   5  14   5        455.62        458.57        14.65 o                         
   6  14   5        313.05        308.02        10.36 o                         
   7  14   5          2.67          2.69         3.95 o                         
   8  14   5          0.36          4.24         4.42 o                         
  -9  15   5         52.20         67.42         9.92 o                         
  -8  15   5        177.86        195.73        11.14 o                         
  -7  15   5         46.82         32.27         4.99 o                         
  -6  15   5         18.17         13.77         2.30 o                         
  -5  15   5          0.52          1.18         2.07 o                         
  -4  15   5          8.20         10.07         2.09 o                         
  -3  15   5        421.74        459.11        12.34 o                         
  -2  15   5         84.26        101.17         4.04 o                         
  -1  15   5        108.12        104.69         5.92 o                         
   0  15   5       2289.10       2082.39       194.02 o                         
   1  15   5        328.22        332.81         8.82 o                         
   2  15   5        454.79        526.87        21.99 o                         
   3  15   5         48.84         56.11         3.33 o                         
   4  15   5        378.41        381.01        10.02 o                         
   5  15   5          6.80          8.98         2.14 o                         
   6  15   5          3.26          1.74         2.18 o                         
   7  15   5          0.17         -3.02         4.45 o                         
   8  15   5        161.46        155.82        11.77 o                         
  -9  16   5         39.77         35.52         7.44 o                         
  -8  16   5          0.29         -0.42         4.77 o                         
  -7  16   5          3.97          2.51         2.40 o                         
  -6  16   5          0.69          2.84         2.11 o                         
  -5  16   5          9.92         13.91         2.40 o                         
  -4  16   5          0.03          0.53         1.87 o                         
  -3  16   5        347.96        369.44         9.82 o                         
  -2  16   5        214.94        247.61         6.79 o                         
  -1  16   5        455.61        438.98        15.21 o                         
   0  16   5          5.95          6.37         1.42 o                         
   1  16   5        281.32        262.79         8.93 o                         
   2  16   5        426.53        449.23        17.52 o                         
   3  16   5        170.35        154.75         5.63 o                         
   4  16   5         90.92         74.59         3.68 o                         
   5  16   5          5.09          5.40         1.93 o                         
   6  16   5        247.14        237.24         9.70 o                         
   7  16   5         23.86         16.46         4.98 o                         
   8  16   5          6.39          4.38         5.51 o                         
  -9  17   5          8.65          7.90         8.14 o                         
  -8  17   5         56.47         62.11         7.93 o                         
  -7  17   5         29.31         36.62         4.36 o                         
  -6  17   5          7.66         11.04         2.67 o                         
  -5  17   5         10.82         10.47         2.35 o                         
  -4  17   5        193.32        176.69         6.64 o                         
  -3  17   5        130.80        124.81         4.30 o                         
  -2  17   5          0.05          1.17         1.37 o                         
  -1  17   5          6.23          5.49         1.48 o                         
   0  17   5          1.94          1.95         1.23 o                         
   1  17   5       1176.31       1056.15        56.23 o                         
   2  17   5          6.69          6.25         1.81 o                         
   3  17   5          3.35          5.27         1.92 o                         
   4  17   5         52.89         47.61         2.93 o                         
   5  17   5         14.19         17.17         2.68 o                         
   6  17   5         20.00         19.33         3.29 o                         
   7  17   5        476.88        484.85        22.36 o                         
   8  17   5         13.50         10.60         6.68 o                         
  -9  18   5        220.81        256.41        25.05 o                         
  -8  18   5         79.70        102.37        14.22 o                         
  -7  18   5        775.55        841.45        25.28 o                         
  -6  18   5        632.45        646.88        21.46 o                         
  -5  18   5        228.42        229.42         8.74 o                         
  -4  18   5        439.22        490.02        20.92 o                         
  -3  18   5       1045.84       1208.39        41.33 o                         
  -2  18   5        112.03        115.18         4.07 o                         
  -1  18   5        188.01        191.67         7.64 o                         
   0  18   5        368.14        323.40        15.51 o                         
   1  18   5        225.75        163.87        23.05 o                         
   2  18   5         59.18         57.89         3.64 o                         
   3  18   5         45.61         43.91         3.11 o                         
   4  18   5          0.65         -2.16         2.16 o                         
   5  18   5        148.94        140.32         7.03 o                         
   6  18   5          8.78          9.35         3.29 o                         
   7  18   5         47.10         55.86         7.01 o                         
   8  18   5         49.54         58.79        13.35 o                         
  -8  19   5         39.56         44.83        10.72 o                         
  -7  19   5         32.38         37.28         7.05 o                         
  -6  19   5          2.99          2.84         2.67 o                         
  -5  19   5        167.39        179.76         6.60 o                         
  -4  19   5        233.84        255.23         7.17 o                         
  -3  19   5        188.65        226.21        23.43 o                         
  -2  19   5        162.22        154.02         5.89 o                         
  -1  19   5          0.92          0.78         1.34 o                         
   0  19   5         46.72         46.59         2.56 o                         
   1  19   5         21.56         11.76         2.72 o                         
   2  19   5          2.11          4.50         1.84 o                         
   3  19   5        158.00        145.82         6.11 o                         
   4  19   5        135.06        123.45         6.23 o                         
   5  19   5         37.86         28.35         4.59 o                         
   6  19   5         91.09         95.09        10.29 o                         
   7  19   5         15.78         16.37         5.73 o                         
  -7  20   5        114.94        125.82        11.37 o                         
  -6  20   5        500.07        535.87        22.32 o                         
  -5  20   5         62.93         70.18         4.78 o                         
  -4  20   5        374.68        403.29        10.98 o                         
  -3  20   5        228.15        242.87         7.52 o                         
  -2  20   5         65.50         79.56         4.89 o                         
  -1  20   5        268.42        275.23         9.03 o                         
   0  20   5        183.14        196.12         6.59 o                         
   1  20   5         59.86         46.33         5.40 o                         
   2  20   5          7.64          3.61         2.02 o                         
   3  20   5         61.33         56.39         3.91 o                         
   4  20   5         17.65         13.69         2.59 o                         
   5  20   5        127.63        120.61        14.41 o                         
   6  20   5          9.41          8.72         5.29 o                         
  -7  21   5         23.74         33.24        11.79 o                         
  -6  21   5         28.68         45.09         9.00 o                         
  -5  21   5          5.34          3.78         2.81 o                         
  -4  21   5        110.22        102.67         5.15 o                         
  -3  21   5          8.63          7.38         2.13 o                         
  -2  21   5         57.24         64.86         5.32 o                         
  -1  21   5         68.66         76.84         3.94 o                         
   0  21   5         33.38         30.30         2.30 o                         
   1  21   5         29.79         22.83         2.85 o                         
   2  21   5         56.36         56.44         5.42 o                         
   3  21   5          6.69          5.69         2.79 o                         
   4  21   5        144.37        162.57        12.44 o                         
   5  21   5          2.59          0.36         4.41 o                         
   6  21   5          0.00         -1.37         7.38 o                         
  -7  22   5          6.36         13.26         8.75 o                         
  -6  22   5         81.32         92.28        16.96 o                         
  -5  22   5          7.60         17.65         4.82 o                         
  -4  22   5         72.16         91.60         5.90 o                         
  -3  22   5        183.49        195.65         7.80 o                         
  -2  22   5          6.19          4.54         1.72 o                         
  -1  22   5        962.79       1058.14        37.19 o                         
   0  22   5         69.95         68.13         5.75 o                         
   1  22   5         29.57         36.61         2.52 o                         
   2  22   5        827.50        605.61       206.48 o                         
   3  22   5        298.15        267.74        15.68 o                         
   4  22   5         68.42         63.67        13.25 o                         
   5  22   5         40.90         38.67        11.39 o                         
   6  22   5         56.76         50.72        11.72 o                         
  -6  23   5          2.73          7.04         9.83 o                         
  -5  23   5          1.14          5.30         5.37 o                         
  -4  23   5        467.72        474.30        67.81 o                         
  -3  23   5         20.73         18.82         4.71 o                         
  -2  23   5        265.74        297.03        14.72 o                         
  -1  23   5        169.80        169.74        10.62 o                         
   0  23   5          0.29          3.03         4.39 o                         
   1  23   5        127.37        125.81        14.51 o                         
   2  23   5         13.63          4.71        11.02 o                         
   3  23   5         46.50         37.25        10.85 o                         
   4  23   5          4.80          1.42         8.92 o                         
   5  23   5          0.74         -2.76         8.38 o                         
  -5  24   5         21.93         37.12        10.83 o                         
  -4  24   5         64.78         66.72        10.48 o                         
  -3  24   5         66.75         87.75        11.83 o                         
  -2  24   5        241.73        238.86        16.13 o                         
  -1  24   5        142.31        167.32        11.75 o                         
   0  24   5        139.06        135.07        10.50 o                         
   1  24   5         92.55        106.92        20.22 o                         
   3  24   5        292.27        357.89        32.58 o                         
   4  24   5         28.80         17.10         9.23 o                         
  -4  25   5          2.34          4.55         7.64 o                         
  -3  25   5         29.39         35.58        11.01 o                         
  -2  25   5         77.80         91.20        16.32 o                         
   3  25   5        260.28        274.56        27.97 o                         
 -10   0   6         10.38         14.16        13.96 o                         
  -9   0   6        319.80        360.61        16.59 o                         
  -8   0   6        162.87        131.87        26.06 o                         
  -7   0   6        646.81        589.57       156.15 o                         
  -6   0   6       1897.31       1639.83       436.50 o                         
  -5   0   6        636.77        595.69       145.34 o                         
  -4   0   6         16.36         15.93         3.78 o                         
  -3   0   6          2.15          3.11         3.22 o                         
  -2   0   6        627.85        698.37        40.93 o                         
  -1   0   6        355.18        358.29        20.95 o                         
   0   0   6       1019.76       1182.23        35.12 o                         
   1   0   6        301.55        300.12        11.41 o                         
   2   0   6        931.50        959.98        35.41 o                         
   3   0   6         32.23         36.52         3.55 o                         
   4   0   6         11.62          7.65         3.60 o                         
   5   0   6       5430.39       5591.90       217.29 o                         
   6   0   6        679.17        726.39        24.93 o                         
   7   0   6         18.56         15.27         4.54 o                         
   8   0   6         81.18        101.98        29.29 o                         
 -10   1   6        357.40        369.72        30.39 o                         
  -9   1   6        237.04        238.29        12.43 o                         
  -8   1   6         15.60         12.81         3.39 o                         
  -7   1   6        231.49        214.84        39.59 o                         
  -6   1   6        946.85        872.79       107.63 o                         
  -5   1   6        156.97        142.17        26.94 o                         
  -4   1   6        391.09        377.63        23.73 o                         
  -3   1   6       1461.01       1476.26        85.10 o                         
  -2   1   6          0.74          0.45         1.45 o                         
  -1   1   6       1987.96       2207.44        96.00 o                         
   0   1   6        248.84        312.88         8.61 o                         
   1   1   6        156.85        159.47         6.99 o                         
   2   1   6        823.59        886.52        19.55 o                         
   3   1   6         31.97         23.87         2.04 o                         
   4   1   6        694.46        716.75        23.52 o                         
   5   1   6          0.03          3.03         2.51 o                         
   6   1   6          0.10         -1.09         2.20 o                         
   7   1   6         43.69         46.81         4.69 o                         
   8   1   6        129.19        123.85        10.02 o                         
 -10   2   6          2.36         -2.84        12.94 o                         
  -9   2   6         45.26         36.97         4.97 o                         
  -8   2   6        172.76        167.37        10.52 o                         
  -7   2   6        388.12        325.82        46.66 o                         
  -6   2   6         32.37         22.55         4.24 o                         
  -5   2   6        294.31        268.35        42.94 o                         
  -4   2   6        498.54        450.77        21.08 o                         
  -3   2   6         39.89         25.99         5.09 o                         
  -2   2   6        186.52        187.51        10.04 o                         
  -1   2   6        478.93        555.30        26.76 o                         
   0   2   6        217.76        254.59         8.43 o                         
   1   2   6          0.67          0.94         1.27 o                         
   2   2   6          3.74          2.92         1.31 o                         
   3   2   6        839.35        865.33        22.11 o                         
   4   2   6          2.69          1.33         2.00 o                         
   5   2   6         88.95         94.35         5.20 o                         
   6   2   6         80.18         94.71         5.48 o                         
   7   2   6          8.60          4.36         3.27 o                         
   8   2   6        121.90        104.71        14.22 o                         
 -10   3   6        180.95        181.23        29.52 o                         
  -9   3   6        346.52        311.43        14.54 o                         
  -8   3   6        647.46        619.02        27.84 o                         
  -7   3   6         15.90          7.62         3.64 o                         
  -6   3   6        602.30        538.55        27.02 o                         
  -5   3   6        147.92        134.02        18.41 o                         
  -4   3   6       2111.93       2151.38        56.55 o                         
  -3   3   6        264.39        244.60         9.08 o                         
  -2   3   6        802.16        746.63        21.72 o                         
  -1   3   6       1693.14       1772.37        87.30 o                         
   0   3   6       2453.34       2786.35        57.92 o                         
   1   3   6        456.01        473.78        15.23 o                         
   2   3   6       1294.62       1318.18        34.10 o                         
   3   3   6       1047.08       1082.01        35.93 o                         
   4   3   6         44.34         52.15         3.58 o                         
   5   3   6         15.75         10.46         2.28 o                         
   6   3   6        361.29        384.21        12.46 o                         
   7   3   6        451.32        472.77        29.48 o                         
   8   3   6         16.31         14.06         4.74 o                         
 -10   4   6        100.04        133.26        26.46 o                         
  -9   4   6          1.01          0.02         3.17 o                         
  -8   4   6         86.21        101.99        10.78 o                         
  -7   4   6        658.60        656.87        87.25 o                         
  -6   4   6       1457.88       1343.67       196.54 o                         
  -5   4   6        878.84        772.24       100.83 o                         
  -4   4   6       2833.13       2761.27        91.23 o                         
  -3   4   6       1068.99       1132.40        27.58 o                         
  -2   4   6        537.15        487.06        51.10 o                         
  -1   4   6       1800.57       2080.75        79.44 o                         
   0   4   6       1165.26       1155.03        28.15 o                         
   1   4   6        489.48        447.37        12.66 o                         
   2   4   6        205.51        200.83         5.64 o                         
   3   4   6       1435.77       1536.63        38.62 o                         
   4   4   6        222.41        232.82         7.62 o                         
   5   4   6          1.36          1.87         1.75 o                         
   6   4   6        132.24        157.32         6.42 o                         
   7   4   6          7.47         12.49         4.06 o                         
   8   4   6          7.49          9.61         3.94 o                         
 -10   5   6        265.86        305.05        21.70 o                         
  -9   5   6          9.94         13.82         3.76 o                         
  -8   5   6         51.29         50.52         5.28 o                         
  -7   5   6       2212.32       1968.13       302.43 o                         
  -6   5   6        316.11        321.96        56.89 o                         
  -5   5   6       3842.84       3486.55       347.28 o                         
  -4   5   6        292.36        321.51        13.75 o                         
  -3   5   6        228.43        247.61        12.15 o                         
  -2   5   6        710.55        754.76        82.52 o                         
  -1   5   6        303.47        301.67         7.73 o                         
   0   5   6        253.85        342.91         9.12 o                         
   1   5   6       2449.90       2623.73        51.57 o                         
   2   5   6        470.85        505.12        11.46 o                         
   3   5   6         85.14         95.89         3.33 o                         
   4   5   6        379.88        398.10        11.02 o                         
   5   5   6         11.25         20.85         2.45 o                         
   6   5   6        339.80        344.76        10.39 o                         
   7   5   6          0.93          1.28         3.50 o                         
   8   5   6          9.30         12.10         4.62 o                         
 -10   6   6         36.53         48.09        17.64 o                         
  -9   6   6         19.97         19.93         4.29 o                         
  -8   6   6        254.57        279.73        27.90 o                         
  -7   6   6          6.41          3.51         2.59 o                         
  -6   6   6         86.02         54.68        10.72 o                         
  -5   6   6        376.57        351.21        45.32 o                         
  -4   6   6        185.85        194.12         9.56 o                         
  -3   6   6        962.15       1123.83        41.32 o                         
  -2   6   6        270.28        255.50        29.75 o                         
  -1   6   6        118.59        138.99         4.53 o                         
   0   6   6        498.54        495.59        12.90 o                         
   1   6   6        950.38        966.36        22.66 o                         
   2   6   6        606.94        600.53        12.56 o                         
   3   6   6          0.13          0.25         0.88 o                         
   4   6   6        125.60        111.08         4.99 o                         
   5   6   6        143.79        175.43         5.86 o                         
   6   6   6         25.49         35.69         3.39 o                         
   7   6   6        601.75        594.91        22.82 o                         
   8   6   6        277.94        254.59        16.15 o                         
   9   6   6          0.67          1.62         8.36 o                         
 -10   7   6        368.69        399.70        45.10 o                         
  -9   7   6        614.04        667.73        23.86 o                         
  -8   7   6          3.03          0.27         3.09 o                         
  -7   7   6          6.91          4.27         2.46 o                         
  -6   7   6        137.10        154.08        24.28 o                         
  -5   7   6        166.38        145.91        12.37 o                         
  -4   7   6        196.55        185.36         6.74 o                         
  -3   7   6         56.40         61.09         5.04 o                         
  -2   7   6          6.12          5.71         1.27 o                         
  -1   7   6         57.76         62.37         3.12 o                         
   0   7   6        619.48        652.05        15.64 o                         
   1   7   6         99.34        108.05         4.24 o                         
   2   7   6         73.92         59.29         2.74 o                         
   3   7   6        893.03        896.65        21.80 o                         
   4   7   6        126.68        140.46         6.43 o                         
   5   7   6         19.34         25.34         2.52 o                         
   6   7   6         28.94         20.44         2.84 o                         
   7   7   6        452.46        459.48        21.49 o                         
   8   7   6        511.24        539.49        21.69 o                         
 -10   8   6        180.35        221.36        33.27 o                         
  -9   8   6          0.03         -1.24         2.91 o                         
  -8   8   6          0.65          1.10         2.64 o                         
  -7   8   6         78.75         74.74        14.28 o                         
  -6   8   6          2.52          1.88         1.78 o                         
  -5   8   6        342.13        325.64        22.79 o                         
  -4   8   6         23.98         32.27         2.82 o                         
  -3   8   6        737.10        727.87        28.95 o                         
  -2   8   6         76.29         67.10         6.99 o                         
  -1   8   6        228.91        239.12        15.93 o                         
   0   8   6        214.45        233.75         6.94 o                         
   1   8   6        266.25        261.78         7.43 o                         
   2   8   6          2.63          4.17         1.11 o                         
   3   8   6          3.62          3.30         1.07 o                         
   4   8   6         31.90         33.63         2.74 o                         
   5   8   6        159.69        165.02         5.65 o                         
   6   8   6         11.88         13.32         2.40 o                         
   7   8   6        115.08         98.71         7.06 o                         
   8   8   6         14.07         11.91         4.47 o                         
  -9   9   6         27.80         19.13         4.37 o                         
  -8   9   6         37.97         40.23         4.45 o                         
  -7   9   6        981.85       1137.05       226.81 o                         
  -6   9   6        405.84        378.12        46.45 o                         
  -5   9   6         58.07         48.99         2.89 o                         
  -4   9   6        107.59        116.35         5.00 o                         
  -3   9   6        136.83        160.61        10.26 o                         
  -2   9   6         73.15         83.21         5.12 o                         
  -1   9   6        300.40        282.20        28.22 o                         
   0   9   6        253.49        275.80         7.53 o                         
   1   9   6          0.21          1.76         1.44 o                         
   2   9   6         87.55         84.36         3.70 o                         
   3   9   6         54.35         42.58         2.75 o                         
   4   9   6       1324.38       1323.28        28.80 o                         
   5   9   6         28.73         27.29         2.59 o                         
   6   9   6         99.60        106.64         5.18 o                         
   7   9   6         26.44         22.67         4.54 o                         
   8   9   6         24.80         27.27         5.08 o                         
  -9  10   6         83.85         91.48        10.13 o                         
  -8  10   6        173.69        181.43         8.81 o                         
  -7  10   6        814.93        986.75       209.90 o                         
  -6  10   6        178.61        177.77        16.14 o                         
  -5  10   6         11.60         19.21         5.58 o                         
  -4  10   6        404.85        496.03        17.93 o                         
  -3  10   6       1534.96       1642.86        93.29 o                         
  -2  10   6        144.90        133.95         8.46 o                         
  -1  10   6          2.55          2.85         1.88 o                         
   0  10   6        393.72        408.31         9.83 o                         
   1  10   6       2225.08       2315.62        49.68 o                         
   2  10   6         87.06         80.17         3.96 o                         
   3  10   6        383.06        395.73        13.33 o                         
   4  10   6       1097.02       1063.22        23.72 o                         
   5  10   6        361.80        399.79         9.96 o                         
   6  10   6          2.18          1.96         2.46 o                         
   7  10   6         44.43         51.61         5.76 o                         
   8  10   6         58.01         62.95         7.89 o                         
  -9  11   6         61.67         70.37         9.31 o                         
  -8  11   6        501.11        535.79        18.33 o                         
  -7  11   6         29.06         26.91         5.86 o                         
  -6  11   6        180.49        163.61        15.56 o                         
  -5  11   6        224.05        281.31         9.04 o                         
  -4  11   6          6.41         10.45         1.98 o                         
  -3  11   6         60.07         56.72         3.68 o                         
  -2  11   6        739.38        711.14        39.22 o                         
  -1  11   6       1195.50       1074.41       137.17 o                         
   0  11   6        730.34        774.64        18.02 o                         
   1  11   6         15.01         10.50         1.90 o                         
   2  11   6       1000.69       1039.32        24.38 o                         
   3  11   6         36.86         36.29         3.44 o                         
   4  11   6        339.57        372.50        10.42 o                         
   5  11   6        112.57        117.55         5.45 o                         
   6  11   6          4.88          4.51         2.51 o                         
   7  11   6         61.23         59.54         5.98 o                         
   8  11   6         78.79         92.75         9.37 o                         
  -9  12   6          5.09          5.21         5.36 o                         
  -8  12   6         19.72         37.65         5.72 o                         
  -7  12   6        175.89        176.62        22.07 o                         
  -6  12   6        455.75        456.50        37.15 o                         
  -5  12   6         18.22         19.63         2.69 o                         
  -4  12   6       2029.98       2208.96        76.49 o                         
  -3  12   6        205.40        180.27         6.33 o                         
  -2  12   6        208.70        201.67        13.24 o                         
  -1  12   6       1304.94       1102.96       135.34 o                         
   0  12   6        718.10        739.06        21.14 o                         
   1  12   6        125.70        117.52         6.79 o                         
   2  12   6        292.01        273.92         8.58 o                         
   3  12   6        441.78        465.77        14.38 o                         
   4  12   6         38.79         48.35         2.68 o                         
   5  12   6        308.90        333.70         9.63 o                         
   6  12   6         80.78         87.76         5.72 o                         
   7  12   6         20.09         31.02         5.89 o                         
   8  12   6         47.02         40.45         8.72 o                         
  -9  13   6         61.42         69.72        12.08 o                         
  -8  13   6         92.03         99.75        10.35 o                         
  -7  13   6         44.60         37.69         4.57 o                         
  -6  13   6        167.68        172.83        15.84 o                         
  -5  13   6        495.09        495.72        16.68 o                         
  -4  13   6          7.85         -1.06         1.87 o                         
  -3  13   6        615.68        604.06        24.13 o                         
  -2  13   6       1791.46       1916.52        46.34 o                         
  -1  13   6       1506.44       1394.33       160.22 o                         
   0  13   6          3.36          2.24         2.27 o                         
   1  13   6         86.09         85.39         7.35 o                         
   2  13   6        201.56        200.93         6.99 o                         
   3  13   6        117.65         84.27         5.47 o                         
   4  13   6        531.22        501.70        11.71 o                         
   5  13   6         26.11         22.69         2.60 o                         
   6  13   6         22.95         22.94         3.35 o                         
   7  13   6         99.22        103.06         9.48 o                         
   8  13   6          2.00          0.84         5.71 o                         
  -9  14   6        403.91        501.19        27.24 o                         
  -8  14   6        194.83        200.93        14.64 o                         
  -7  14   6         68.58         70.96         5.29 o                         
  -6  14   6         43.13         55.35         7.61 o                         
  -5  14   6          0.94          0.18         2.07 o                         
  -4  14   6        101.16         99.52         4.97 o                         
  -3  14   6          0.50          0.11         1.87 o                         
  -2  14   6       1200.71       1303.04        29.51 o                         
  -1  14   6          5.03          2.46         2.23 o                         
   0  14   6       1673.99       1411.89       130.74 o                         
   1  14   6        151.99        151.62         5.75 o                         
   2  14   6         65.86         74.07         4.33 o                         
   3  14   6         32.86         27.00         3.51 o                         
   4  14   6        458.10        480.27        12.23 o                         
   5  14   6        250.31        265.57         8.42 o                         
   6  14   6        117.62        110.67        11.25 o                         
   7  14   6         23.38         12.85         4.86 o                         
   8  14   6          3.46          6.82         6.38 o                         
  -9  15   6         26.60         39.22         9.67 o                         
  -8  15   6        526.66        628.17        31.28 o                         
  -7  15   6         70.47         69.61         5.75 o                         
  -6  15   6         10.41         10.60         2.69 o                         
  -5  15   6        124.86        117.82         5.48 o                         
  -4  15   6         86.19         67.78         3.70 o                         
  -3  15   6          4.29          4.89         1.64 o                         
  -2  15   6        352.92        343.06        10.29 o                         
  -1  15   6        389.87        366.32        20.55 o                         
   0  15   6        261.19        244.98        32.94 o                         
   1  15   6         45.36         49.11         3.54 o                         
   2  15   6         12.13          9.88         2.40 o                         
   3  15   6        744.92        718.54        19.28 o                         
   4  15   6        110.92         97.97         6.24 o                         
   5  15   6        108.24        123.04         6.10 o                         
   6  15   6         41.36         46.01         6.25 o                         
   7  15   6         78.28         68.63         7.90 o                         
  -8  16   6        149.00        147.87        11.99 o                         
  -7  16   6         54.99         56.57         5.36 o                         
  -6  16   6         75.78         80.78         4.70 o                         
  -5  16   6        258.01        272.68         9.30 o                         
  -4  16   6         54.16         47.65         3.23 o                         
  -3  16   6         48.48         48.16         3.10 o                         
  -2  16   6        194.53        192.82         9.47 o                         
  -1  16   6        107.75         80.89         8.04 o                         
   0  16   6        510.51        460.88        65.34 o                         
   1  16   6        289.58        287.62         8.89 o                         
   2  16   6         80.60         82.19         5.05 o                         
   3  16   6        318.89        338.23        12.09 o                         
   4  16   6          6.17          8.01         2.49 o                         
   5  16   6         90.07         89.42         5.18 o                         
   6  16   6         45.43         49.76         6.56 o                         
   7  16   6        142.29        118.30        10.03 o                         
  -8  17   6         25.95         18.25         5.99 o                         
  -7  17   6         92.93         75.31         7.02 o                         
  -6  17   6         65.37         70.98         4.42 o                         
  -5  17   6        544.31        562.26        28.28 o                         
  -4  17   6        134.79        144.78         5.24 o                         
  -3  17   6          8.40          7.78         1.75 o                         
  -2  17   6        491.85        518.52        21.96 o                         
  -1  17   6        674.34        714.44        23.79 o                         
   0  17   6        271.04        226.77        30.10 o                         
   1  17   6         36.92         36.09         3.61 o                         
   2  17   6        891.15        982.64        54.93 o                         
   3  17   6         35.52         38.89         3.23 o                         
   4  17   6          2.92          2.93         2.34 o                         
   5  17   6          6.80          9.30         2.80 o                         
   6  17   6         27.54         27.41         5.32 o                         
   7  17   6         57.28         61.84        10.03 o                         
  -8  18   6          0.43          0.98         7.35 o                         
  -7  18   6         52.44         50.59         5.82 o                         
  -6  18   6         70.88         66.40         4.52 o                         
  -5  18   6          7.24          5.63         2.75 o                         
  -4  18   6         78.34         78.15         4.25 o                         
  -3  18   6        300.04        308.51         8.42 o                         
  -2  18   6          0.32          1.81         1.55 o                         
  -1  18   6         26.72         28.55         2.30 o                         
   0  18   6        102.25         80.32         9.93 o                         
   1  18   6          2.21          1.15         2.26 o                         
   2  18   6         11.83         11.78         2.41 o                         
   3  18   6         76.79         83.35         4.41 o                         
   4  18   6         12.56         15.67         2.64 o                         
   5  18   6         60.16         54.31         5.34 o                         
   6  18   6          0.49         -0.43         3.90 o                         
   7  18   6          1.50         -2.56         7.54 o                         
  -8  19   6        206.04        241.84        22.81 o                         
  -7  19   6         39.62         38.33         7.29 o                         
  -6  19   6         18.42         22.59         3.85 o                         
  -5  19   6        475.48        496.04        12.64 o                         
  -4  19   6        426.17        566.30        57.59 o                         
  -3  19   6          2.55          3.70         1.81 o                         
  -2  19   6        380.80        439.73        14.73 o                         
  -1  19   6        343.92        394.26        10.27 o                         
   0  19   6        107.32         95.25         6.75 o                         
   1  19   6         60.14         45.43        10.29 o                         
   2  19   6        920.83        953.49        35.88 o                         
   3  19   6         77.27         77.65         4.82 o                         
   4  19   6          1.92          0.64         2.49 o                         
   5  19   6         30.06         34.55         4.33 o                         
   6  19   6          6.66          5.11         6.40 o                         
   7  19   6          1.09         -1.24         6.67 o                         
  -7  20   6        341.81        385.36        22.35 o                         
  -6  20   6        406.63        479.77        32.34 o                         
  -5  20   6         11.04         12.12         3.01 o                         
  -4  20   6        198.55        220.89         9.36 o                         
  -3  20   6        162.51        194.38         7.05 o                         
  -2  20   6        106.09        105.82         4.69 o                         
  -1  20   6        115.24        133.22         8.08 o                         
   0  20   6        489.36        479.06        17.53 o                         
   1  20   6         51.06         15.33         5.77 o                         
   2  20   6          0.03         -0.52         2.91 o                         
   3  20   6          4.90          6.24         2.88 o                         
   4  20   6         74.29         74.03         8.91 o                         
   5  20   6         11.73         15.42         5.78 o                         
   6  20   6         82.05         57.66        11.80 o                         
  -7  21   6        250.98        252.92        27.04 o                         
  -6  21   6          0.13          4.29         4.57 o                         
  -5  21   6        106.07        111.95         8.28 o                         
  -4  21   6        184.33        199.28         8.33 o                         
  -3  21   6         77.48         85.17         5.92 o                         
  -2  21   6          1.09          0.58         2.12 o                         
  -1  21   6        395.37        442.15        19.58 o                         
   0  21   6         39.47         31.95         5.21 o                         
   1  21   6        336.16        349.44        18.83 o                         
   2  21   6          9.06          2.65         3.32 o                         
   3  21   6         58.27         54.42         8.38 o                         
   4  21   6        107.93        145.57        13.00 o                         
   5  21   6          5.97          9.18         8.55 o                         
  -6  22   6          3.82         -1.62         8.33 o                         
  -5  22   6         16.91         15.43         6.87 o                         
  -4  22   6          4.86         11.58         3.82 o                         
  -3  22   6          4.61          4.51         3.23 o                         
  -2  22   6        254.26        278.78        18.99 o                         
  -1  22   6         67.58         71.12         5.31 o                         
   0  22   6          6.90          7.43         3.05 o                         
   1  22   6        159.82        162.03        13.35 o                         
   2  22   6          6.33          5.77         7.64 o                         
   3  22   6         49.87         56.53        13.62 o                         
   4  22   6          1.65          1.57         8.27 o                         
  -5  23   6          2.32         -1.75         9.23 o                         
  -4  23   6        148.39        191.91        17.87 o                         
  -3  23   6         53.29         51.33        12.00 o                         
  -2  23   6         56.43         52.18        11.90 o                         
  -1  23   6        232.89        257.83        24.17 o                         
   0  23   6          0.37          7.71         7.37 o                         
   3  23   6         23.66         26.96        11.00 o                         
   4  23   6        136.56        156.41        21.56 o                         
  -4  24   6         67.61         70.89        13.72 o                         
  -3  24   6        294.60        231.66        25.69 o                         
  -2  24   6          1.77         -4.96         8.71 o                         
  -1  24   6          0.14         -1.76         8.22 o                         
   3  24   6         23.40         33.42        11.98 o                         
  -9   1   7        365.25        418.94        22.61 o                         
  -8   1   7        294.05        353.86        45.56 o                         
  -7   1   7        354.87        380.42        19.86 o                         
  -6   1   7       1147.98       1124.75       119.26 o                         
  -5   1   7         26.25         23.17         4.43 o                         
  -4   1   7       2501.41       2514.47        55.29 o                         
  -3   1   7       1595.81       1589.27       104.67 o                         
  -2   1   7        982.55        937.84       107.26 o                         
  -1   1   7        778.86        833.15        30.51 o                         
   0   1   7        244.18        259.19         7.44 o                         
   1   1   7        267.54        254.38         8.69 o                         
   2   1   7         63.27         75.31         3.23 o                         
   3   1   7          4.75          5.29         1.48 o                         
   4   1   7        408.18        430.11        14.45 o                         
   5   1   7          0.05          0.48         2.12 o                         
   6   1   7         16.42         16.71         4.21 o                         
   7   1   7        348.00        363.60        18.60 o                         
   8   1   7         57.70         50.02         8.92 o                         
  -9   2   7         27.89         27.02         4.58 o                         
  -8   2   7        412.14        381.90        28.15 o                         
  -7   2   7         82.44         73.66         7.01 o                         
  -6   2   7        560.68        528.29        60.15 o                         
  -5   2   7       1724.35       1644.76        92.09 o                         
  -4   2   7         65.48         49.94         8.04 o                         
  -3   2   7          2.70          1.80         1.83 o                         
  -2   2   7        137.22        152.21         7.43 o                         
  -1   2   7       1926.90       2108.16       106.08 o                         
   0   2   7        556.62        575.37        15.48 o                         
   1   2   7        692.36        729.36        23.39 o                         
   2   2   7         84.42        108.86         4.32 o                         
   3   2   7         79.38         76.15         3.95 o                         
   4   2   7        763.74        721.05        27.13 o                         
   5   2   7        359.09        373.13        13.12 o                         
   6   2   7         17.55          8.24         2.63 o                         
   7   2   7       1022.15       1115.56        43.27 o                         
   8   2   7          0.04          2.34         5.78 o                         
  -9   3   7         13.85         10.30         3.67 o                         
  -8   3   7         54.67         49.55         5.29 o                         
  -7   3   7        283.44        287.86        18.61 o                         
  -6   3   7         17.24         31.89         4.61 o                         
  -5   3   7       1898.40       1890.35        96.90 o                         
  -4   3   7       1163.57       1070.28        30.93 o                         
  -3   3   7        172.11        199.99         9.66 o                         
  -2   3   7       3568.88       3866.66       144.76 o                         
  -1   3   7        152.10        205.66         9.84 o                         
   0   3   7        171.08        149.75         5.27 o                         
   1   3   7         68.45         54.43         3.54 o                         
   2   3   7        282.05        263.19         7.96 o                         
   3   3   7        305.06        337.79        14.95 o                         
   4   3   7        417.94        424.17        13.55 o                         
   5   3   7        369.79        397.55        12.68 o                         
   6   3   7         25.91         36.99         3.71 o                         
   7   3   7        144.28        165.84        10.17 o                         
   8   3   7         60.94         60.87         7.78 o                         
  -9   4   7         23.15         25.22         4.06 o                         
  -8   4   7         74.48         93.87         8.91 o                         
  -7   4   7        270.08        220.17        11.52 o                         
  -6   4   7         41.83         38.99         4.57 o                         
  -5   4   7        923.54        914.84        50.45 o                         
  -4   4   7       1656.49       1785.99        39.88 o                         
  -3   4   7       1862.16       1920.58       125.11 o                         
  -2   4   7          9.54          6.60         1.86 o                         
  -1   4   7         19.77         12.16         1.64 o                         
   0   4   7         23.83         14.20         1.84 o                         
   1   4   7        106.16        111.57         4.63 o                         
   2   4   7         79.46         83.60         3.51 o                         
   3   4   7       1801.38       1868.77        58.17 o                         
   4   4   7        203.16        220.05         9.62 o                         
   5   4   7        178.75        187.12         7.98 o                         
   6   4   7        308.07        343.97        10.87 o                         
   7   4   7          7.66          2.99         3.26 o                         
   8   4   7          0.35          0.51         4.38 o                         
  -9   5   7         50.34         60.38         9.03 o                         
  -8   5   7        153.93        138.09        16.18 o                         
  -7   5   7        479.75        512.68        23.60 o                         
  -6   5   7         82.74         98.73        11.19 o                         
  -5   5   7       1732.50       1610.38        73.92 o                         
  -4   5   7        162.50        163.19         6.49 o                         
  -3   5   7        741.80        759.48        35.10 o                         
  -2   5   7        542.86        581.91        55.85 o                         
  -1   5   7        558.10        637.20        23.64 o                         
   0   5   7         22.27         33.01         2.63 o                         
   1   5   7       2178.82       2378.84        49.05 o                         
   2   5   7        410.78        395.05         9.55 o                         
   3   5   7          0.38         -0.12         1.52 o                         
   4   5   7        106.41        103.27         4.29 o                         
   5   5   7        169.45        184.10         7.74 o                         
   6   5   7        152.70        167.70         8.02 o                         
   7   5   7        144.03        157.89        10.22 o                         
   8   5   7         63.84         53.73         9.41 o                         
  -9   6   7        344.95        364.09        23.95 o                         
  -8   6   7        281.55        373.60        50.37 o                         
  -7   6   7        360.54        335.58        12.24 o                         
  -6   6   7          5.01          5.65         2.65 o                         
  -5   6   7       2013.24       1942.31        84.96 o                         
  -4   6   7         22.47         18.92         2.52 o                         
  -3   6   7        439.77        443.14        17.93 o                         
  -2   6   7       1093.51       1134.85       106.34 o                         
  -1   6   7         10.14          9.91         1.47 o                         
   0   6   7         87.34        102.71         4.50 o                         
   1   6   7         71.34        100.14         4.72 o                         
   2   6   7        318.06        295.61         7.51 o                         
   3   6   7         18.54         21.41         2.05 o                         
   4   6   7         96.34         94.98         4.36 o                         
   5   6   7         22.31         18.99         2.41 o                         
   6   6   7          4.22          1.54         2.71 o                         
   7   6   7         50.84         52.78         6.24 o                         
   8   6   7         21.34         15.32         9.18 o                         
  -9   7   7         92.55         98.13        15.84 o                         
  -8   7   7          5.94          6.79         3.64 o                         
  -7   7   7          3.73          5.39         2.37 o                         
  -6   7   7          6.30          5.22         1.89 o                         
  -5   7   7         48.13         38.52         3.47 o                         
  -4   7   7        363.04        325.29         9.94 o                         
  -3   7   7         27.19         19.89         2.87 o                         
  -2   7   7        238.21        205.33        19.63 o                         
  -1   7   7         10.28          8.29         1.31 o                         
   0   7   7         32.44         21.42         2.17 o                         
   1   7   7         18.71         18.99         2.18 o                         
   2   7   7        285.77        289.90         7.70 o                         
   3   7   7        191.51        207.31         6.31 o                         
   4   7   7         34.88         33.76         2.68 o                         
   5   7   7          8.01          4.96         2.03 o                         
   6   7   7          3.94          0.55         3.17 o                         
   7   7   7          7.39         17.05         4.82 o                         
  -9   8   7        369.51        410.86        30.32 o                         
  -8   8   7        525.70        759.18       158.57 o                         
  -7   8   7         57.33         54.22         4.53 o                         
  -6   8   7        385.93        383.66        22.24 o                         
  -5   8   7       1096.40       1099.57        34.41 o                         
  -4   8   7        911.34       1068.44        46.88 o                         
  -3   8   7        630.83        636.91        21.85 o                         
  -2   8   7        435.91        408.53        38.58 o                         
  -1   8   7        758.16        693.39        40.93 o                         
   0   8   7        285.91        290.99         8.72 o                         
   1   8   7        439.63        538.08        12.14 o                         
   2   8   7          3.87          9.17         1.68 o                         
   3   8   7          0.02          1.26         0.76 o                         
   4   8   7         99.53         93.52         3.89 o                         
   5   8   7          0.27          0.27         1.74 o                         
   6   8   7         12.64          7.56         3.25 o                         
   7   8   7          0.69          3.48         4.10 o                         
  -9   9   7        120.94        121.44         9.66 o                         
  -8   9   7         84.55        107.45        15.75 o                         
  -7   9   7         45.67         39.04         6.52 o                         
  -6   9   7         65.59         67.39         3.65 o                         
  -5   9   7         34.38         41.33         3.90 o                         
  -4   9   7        144.16        123.05         5.38 o                         
  -3   9   7        122.45        127.88         4.57 o                         
  -2   9   7        378.02        353.77        30.72 o                         
  -1   9   7        154.09        154.02        12.49 o                         
   0   9   7         29.73         29.97         2.51 o                         
   1   9   7        129.61        140.98         5.25 o                         
   2   9   7        667.76        720.84        15.88 o                         
   3   9   7          0.18          1.41         1.74 o                         
   4   9   7          3.25          4.23         1.39 o                         
   5   9   7         18.06         20.33         2.51 o                         
   6   9   7        168.48        175.40         9.09 o                         
   7   9   7         67.55         71.55         8.36 o                         
  -9  10   7         15.49         14.84         5.64 o                         
  -8  10   7         10.41         11.07         3.17 o                         
  -7  10   7         53.48         45.45         5.94 o                         
  -6  10   7        372.18        375.32        23.22 o                         
  -5  10   7        313.18        384.95        19.81 o                         
  -4  10   7         35.52         31.20         3.82 o                         
  -3  10   7        171.16        164.90         8.81 o                         
  -2  10   7         26.68         21.38         2.46 o                         
  -1  10   7         62.55         52.06         6.63 o                         
   0  10   7          2.76          2.67         1.68 o                         
   1  10   7        290.39        307.57         8.70 o                         
   2  10   7         48.96         50.64         3.44 o                         
   3  10   7        189.01        168.57         6.14 o                         
   4  10   7        196.82        160.98         5.54 o                         
   5  10   7          0.08          1.50         2.13 o                         
   6  10   7        500.30        548.28        20.74 o                         
   7  10   7        184.40        188.86        13.12 o                         
  -9  11   7          4.53         -3.46         7.67 o                         
  -8  11   7        888.43       1150.63        95.32 o                         
  -7  11   7          0.70         -3.05         4.20 o                         
  -6  11   7          1.04          3.79         2.79 o                         
  -5  11   7        321.10        327.55        15.07 o                         
  -4  11   7         10.86         11.47         2.37 o                         
  -3  11   7         81.91         78.59         5.66 o                         
  -2  11   7        615.64        561.36        41.98 o                         
  -1  11   7       1562.64       1346.82       153.32 o                         
   0  11   7        542.63        588.15        14.01 o                         
   1  11   7        208.65        196.15         7.07 o                         
   2  11   7        612.16        616.88        16.64 o                         
   3  11   7        221.64        214.49         7.78 o                         
   4  11   7        137.99        114.13         7.03 o                         
   5  11   7        742.14        793.35        26.02 o                         
   6  11   7        422.82        423.57        20.95 o                         
   7  11   7         15.14          8.01         4.80 o                         
  -9  12   7          3.61         -1.71         8.43 o                         
  -8  12   7          0.25          1.37         4.50 o                         
  -7  12   7        371.32        455.64        75.55 o                         
  -6  12   7         42.56         46.73         5.94 o                         
  -5  12   7        257.77        306.16        10.68 o                         
  -4  12   7        444.35        456.08        18.52 o                         
  -3  12   7        528.89        606.98        34.71 o                         
  -2  12   7        939.08        836.29        45.18 o                         
  -1  12   7       1690.74       1617.00       213.02 o                         
   0  12   7        317.58        336.93        10.10 o                         
   1  12   7        340.22        324.63        10.09 o                         
   2  12   7          1.07          0.19         2.22 o                         
   3  12   7        494.82        472.12        16.89 o                         
   4  12   7         18.97         12.34         3.23 o                         
   5  12   7         40.39         37.46         3.91 o                         
   6  12   7          0.03          2.93         4.71 o                         
   7  12   7         24.78         28.24         6.11 o                         
  -9  13   7         20.52         -1.70         9.14 o                         
  -8  13   7        188.31        232.67        15.83 o                         
  -7  13   7        139.26        219.67        53.83 o                         
  -6  13   7        339.08        368.32        16.14 o                         
  -5  13   7          0.27         -0.46         2.47 o                         
  -4  13   7        687.29        736.71        34.63 o                         
  -3  13   7         43.03         23.03         2.80 o                         
  -2  13   7        694.11        744.86        28.17 o                         
  -1  13   7         11.81          3.41         2.37 o                         
   0  13   7         94.87        100.35         5.13 o                         
   1  13   7        445.22        474.75        14.77 o                         
   2  13   7        171.01        178.40         7.17 o                         
   3  13   7         41.35         32.19         3.44 o                         
   4  13   7         83.39         82.14         4.89 o                         
   5  13   7          1.20         -0.38         2.69 o                         
   6  13   7        241.95        208.96        13.46 o                         
   7  13   7        139.12        116.34        12.55 o                         
  -9  14   7         55.00         35.61        11.68 o                         
  -8  14   7         49.76         50.89         8.10 o                         
  -7  14   7          0.69          0.83         3.54 o                         
  -6  14   7        330.91        362.61        16.49 o                         
  -5  14   7          2.65          0.05         2.43 o                         
  -4  14   7         94.87        123.11         5.28 o                         
  -3  14   7        104.32         86.27         4.39 o                         
  -2  14   7        185.75        161.12         5.25 o                         
  -1  14   7        309.06        256.93        30.82 o                         
   0  14   7        440.62        416.03        36.44 o                         
   1  14   7         73.54         78.40         5.22 o                         
   2  14   7        109.68        115.62         5.31 o                         
   3  14   7         22.89         20.11         3.43 o                         
   4  14   7        668.12        692.24        22.35 o                         
   5  14   7        119.79        127.28         7.21 o                         
   6  14   7         16.38         13.64         4.78 o                         
   7  14   7         18.21         11.78         6.08 o                         
  -8  15   7        128.67        163.56        13.09 o                         
  -7  15   7       1527.69       1941.13       170.08 o                         
  -6  15   7        580.76        660.20        20.80 o                         
  -5  15   7         12.97         10.07         3.07 o                         
  -4  15   7        890.55       1020.81        30.83 o                         
  -3  15   7        495.98        522.04        18.47 o                         
  -2  15   7        111.67         99.87         5.26 o                         
  -1  15   7        103.44        104.31        11.53 o                         
   0  15   7       1207.89       1043.98       150.24 o                         
   1  15   7        150.82        152.48         7.42 o                         
   2  15   7        310.17        320.91        19.29 o                         
   3  15   7        434.67        464.95        19.71 o                         
   4  15   7        205.18        199.66         7.91 o                         
   5  15   7         26.63         18.39         4.00 o                         
   6  15   7          2.25          4.53         4.37 o                         
   7  15   7          3.33         -2.83         5.43 o                         
  -8  16   7         17.75         22.69         6.37 o                         
  -7  16   7         21.28         22.91         4.78 o                         
  -6  16   7         83.16         83.86         6.53 o                         
  -5  16   7         10.43          2.77         2.16 o                         
  -4  16   7          7.15          5.24         2.31 o                         
  -3  16   7         17.14         20.80         2.10 o                         
  -2  16   7        216.34        236.83         8.67 o                         
  -1  16   7         79.90         75.15         9.94 o                         
   0  16   7        724.01        615.14       123.95 o                         
   1  16   7        778.08        793.31        24.59 o                         
   2  16   7        323.78        379.83        21.00 o                         
   3  16   7         54.41         46.35         4.83 o                         
   4  16   7        429.79        474.45        15.73 o                         
   5  16   7          0.65          0.36         3.63 o                         
   6  16   7         10.53          7.42         4.67 o                         
   7  16   7        125.75        120.18        21.35 o                         
  -8  17   7        131.41        153.87        15.58 o                         
  -7  17   7        150.39        169.32        14.70 o                         
  -6  17   7          1.23         -2.70         3.47 o                         
  -5  17   7        107.21        112.38         5.85 o                         
  -4  17   7        277.30        278.68        10.88 o                         
  -3  17   7        108.39        115.17         4.47 o                         
  -2  17   7        166.52        175.71         7.08 o                         
  -1  17   7         11.35          5.23         3.09 o                         
   0  17   7         52.65         46.51         8.76 o                         
   1  17   7         96.42         95.04         5.75 o                         
   2  17   7         11.72         14.01         5.35 o                         
   3  17   7          4.01          5.65         2.41 o                         
   4  17   7          1.23          5.75         2.57 o                         
   5  17   7         43.78         34.81         5.89 o                         
   6  17   7         25.71         18.97         6.16 o                         
   7  17   7         81.19         90.36        15.20 o                         
  -8  18   7         76.93         77.69        13.37 o                         
  -7  18   7         58.39         68.79         8.64 o                         
  -6  18   7          1.91          0.41         3.50 o                         
  -5  18   7         20.66         24.80         3.26 o                         
  -4  18   7        218.36        217.94         7.10 o                         
  -3  18   7        744.78        822.68        22.19 o                         
  -2  18   7          6.45          8.12         1.54 o                         
  -1  18   7         56.39         48.14         6.97 o                         
   0  18   7        152.52        123.88        26.41 o                         
   1  18   7          0.14          0.67         3.21 o                         
   2  18   7          0.51          5.75         4.26 o                         
   3  18   7         40.01         52.63         5.16 o                         
   4  18   7        275.99        301.51        13.21 o                         
   5  18   7         87.98         89.38         8.38 o                         
   6  18   7         79.54         66.33        12.74 o                         
   7  18   7        122.49        147.40        19.26 o                         
  -7  19   7         13.33         14.36         5.89 o                         
  -6  19   7          0.10          0.27         4.79 o                         
  -5  19   7        128.51        166.79        24.60 o                         
  -4  19   7         76.71         83.74         4.35 o                         
  -3  19   7         76.27         92.67         4.36 o                         
  -2  19   7        134.16        129.63        11.96 o                         
  -1  19   7        341.48        367.09        14.59 o                         
   0  19   7         74.33         55.05         9.94 o                         
   1  19   7        188.26         55.84         8.23 o                         
   2  19   7        600.83        579.23        41.98 o                         
   3  19   7          1.48          6.75         3.57 o                         
   4  19   7         13.60         10.29         3.53 o                         
   5  19   7          8.16         12.33         7.74 o                         
   6  19   7         16.04         19.51         8.65 o                         
  -6  20   7        424.89        514.32        39.56 o                         
  -5  20   7         18.14         41.83         7.78 o                         
  -4  20   7         13.71         16.10         3.36 o                         
  -3  20   7         73.55         69.33         4.92 o                         
  -2  20   7        280.89        327.41        11.13 o                         
  -1  20   7          0.18         -0.26         2.73 o                         
   0  20   7        223.62        240.26        18.08 o                         
   1  20   7         68.34         12.44         5.55 o                         
   2  20   7          5.02          0.06         4.15 o                         
   3  20   7         31.85         30.05         7.70 o                         
   4  20   7        205.34        233.52        17.12 o                         
   5  20   7         61.16         61.36        12.19 o                         
  -6  21   7        102.04         96.92        16.76 o                         
  -5  21   7         28.93         29.50         6.56 o                         
  -4  21   7          5.96         10.64         4.11 o                         
  -3  21   7          1.41         -1.46         3.89 o                         
  -2  21   7        184.66        209.53        11.03 o                         
  -1  21   7         18.11         16.56         3.96 o                         
   0  21   7        295.89        353.88        16.99 o                         
   1  21   7        367.99        200.59        23.96 o                         
   2  21   7         16.62         16.28        15.85 o                         
   3  21   7        137.07        137.79        14.89 o                         
  -6  22   7         11.84          4.68         8.39 o                         
  -5  22   7        575.96        640.19        50.93 o                         
  -4  22   7         37.05         26.29         7.63 o                         
  -3  22   7        238.28        273.44        46.57 o                         
  -2  22   7        244.55        260.48        14.13 o                         
  -1  22   7         10.10         23.15        12.54 o                         
   0  22   7          0.35          4.36        28.08 o                         
  -4  23   7        135.08        140.28        29.96 o                         
  -3  23   7        125.56        133.74        14.22 o                         
  -2  23   7        279.23        311.17        34.46 o                         
  -3  24   7          1.38         -3.07         7.39 o                         
  -9   0   8        137.33        109.76        18.22 o                         
  -8   0   8         15.32         30.85         7.66 o                         
  -7   0   8          1.60          2.15         4.66 o                         
  -6   0   8        934.71        742.36        91.12 o                         
  -5   0   8        124.46        141.30        18.91 o                         
  -4   0   8        701.73        716.53        31.57 o                         
  -3   0   8        365.18        329.74        51.99 o                         
  -2   0   8       2210.48       2076.66       392.63 o                         
  -1   0   8       2466.85       2794.25        84.76 o                         
   0   0   8        122.30        144.75         7.66 o                         
   1   0   8       1698.42       1968.11        76.28 o                         
   2   0   8         27.77         33.86         3.43 o                         
   3   0   8         70.16         53.11         4.30 o                         
   4   0   8        153.69        150.36        11.59 o                         
   5   0   8          0.73          1.85         2.75 o                         
   6   0   8        896.96        904.98        34.42 o                         
   7   0   8        204.95        169.78        14.03 o                         
  -9   1   8         31.31         24.51         8.36 o                         
  -8   1   8        315.85        335.13        26.18 o                         
  -7   1   8         30.92         32.25         4.42 o                         
  -6   1   8         60.28         61.44         4.93 o                         
  -5   1   8         95.51         87.97         6.50 o                         
  -4   1   8         23.53         22.05         2.85 o                         
  -3   1   8        159.67        160.95        13.50 o                         
  -2   1   8       1243.29       1212.00       139.00 o                         
  -1   1   8         43.03         47.94         3.25 o                         
   0   1   8         32.66         35.27         2.69 o                         
   1   1   8        480.77        499.92        13.50 o                         
   2   1   8         10.68          7.34         1.66 o                         
   3   1   8          4.07          4.86         1.76 o                         
   4   1   8         22.37         23.67         2.82 o                         
   5   1   8         35.87         38.73         3.48 o                         
   6   1   8        172.11        173.71         7.59 o                         
   7   1   8        158.82        128.35         9.43 o                         
  -9   2   8         84.02         88.29         9.58 o                         
  -8   2   8        363.31        363.90        21.36 o                         
  -7   2   8          6.08          8.64         3.93 o                         
  -6   2   8         84.25         90.42         6.84 o                         
  -5   2   8        960.17        931.80        38.85 o                         
  -4   2   8        278.33        280.72        11.80 o                         
  -3   2   8       2037.01       1932.80       147.45 o                         
  -2   2   8       2850.10       2805.74       397.40 o                         
  -1   2   8        617.46        629.80        25.50 o                         
   0   2   8        957.35       1055.15        37.85 o                         
   1   2   8        403.79        453.93        19.75 o                         
   2   2   8        258.04        242.27         8.47 o                         
   3   2   8         48.35         46.10         3.07 o                         
   4   2   8         63.50         67.80         5.02 o                         
   5   2   8        128.86        128.65         6.07 o                         
   6   2   8         20.42         19.97         3.57 o                         
   7   2   8         47.45         46.29         7.09 o                         
  -9   3   8        460.64        408.16        21.40 o                         
  -8   3   8        354.88        324.54        22.72 o                         
  -7   3   8        104.26         98.35         8.10 o                         
  -6   3   8         68.65         70.73         6.04 o                         
  -5   3   8          0.23          2.52         3.15 o                         
  -4   3   8          0.98          0.81         1.92 o                         
  -3   3   8        762.62        776.37        24.86 o                         
  -2   3   8        709.29        678.77        82.81 o                         
  -1   3   8          4.21          3.03         2.00 o                         
   0   3   8         26.02         18.67         2.39 o                         
   1   3   8        194.42        221.79         8.00 o                         
   2   3   8        291.14        287.68         9.99 o                         
   3   3   8          0.34          1.30         1.77 o                         
   4   3   8         11.38         13.48         2.22 o                         
   5   3   8        338.74        337.81        11.00 o                         
   6   3   8         54.17         59.12         4.69 o                         
   7   3   8         76.84         88.69         9.04 o                         
  -9   4   8         19.81         20.86         5.69 o                         
  -8   4   8          4.06         -0.35         2.68 o                         
  -7   4   8        269.68        287.84        14.92 o                         
  -6   4   8        218.01        188.84        13.58 o                         
  -5   4   8        203.96        212.79         7.61 o                         
  -4   4   8        681.04        744.14        26.31 o                         
  -3   4   8       1927.06       1762.69       115.50 o                         
  -2   4   8         13.52          6.59         2.14 o                         
  -1   4   8        883.44        939.74        37.83 o                         
   0   4   8         17.08         21.57         2.28 o                         
   1   4   8        274.64        326.85         9.74 o                         
   2   4   8        134.25        134.26         4.83 o                         
   3   4   8         13.33          9.33         1.90 o                         
   4   4   8         39.58         34.89         2.76 o                         
   5   4   8        129.90        118.92         5.09 o                         
   6   4   8         66.57         64.71         4.53 o                         
   7   4   8          5.17          8.64         4.15 o                         
  -9   5   8         11.57          5.30         8.91 o                         
  -8   5   8        104.79        109.51         7.87 o                         
  -7   5   8        393.66        393.31        34.15 o                         
  -6   5   8          0.10          2.50         2.73 o                         
  -5   5   8        100.47         71.49         3.93 o                         
  -4   5   8         13.78         19.26         2.72 o                         
  -3   5   8         37.11         33.90         3.04 o                         
  -2   5   8          1.47          1.10         1.94 o                         
  -1   5   8        755.50        815.77        36.90 o                         
   0   5   8        117.92        107.76         4.93 o                         
   1   5   8          1.31          0.87         1.38 o                         
   2   5   8         39.62         38.04         2.48 o                         
   3   5   8          9.42          5.57         1.85 o                         
   4   5   8        120.00        101.40         5.08 o                         
   5   5   8         31.20         34.07         2.67 o                         
   6   5   8         10.84         15.32         2.86 o                         
   7   5   8          3.69          7.83         4.19 o                         
  -9   6   8        247.13        201.00        24.54 o                         
  -8   6   8          6.18          8.21         3.20 o                         
  -7   6   8         64.51         65.24         4.91 o                         
  -6   6   8        465.76        436.96        23.87 o                         
  -5   6   8        123.71        123.75         8.35 o                         
  -4   6   8        481.88        434.85        25.00 o                         
  -3   6   8        908.09        875.39        36.50 o                         
  -2   6   8        518.51        537.07        36.79 o                         
  -1   6   8        318.20        296.76        17.79 o                         
   0   6   8         66.37         57.51         3.77 o                         
   1   6   8         34.72         28.58         2.92 o                         
   2   6   8         30.67         24.72         2.05 o                         
   3   6   8       1063.64       1146.05        32.02 o                         
   4   6   8         28.71         28.51         2.14 o                         
   5   6   8         63.62         60.48         4.01 o                         
   6   6   8         56.97         57.12         6.28 o                         
   7   6   8        206.30        236.89        15.37 o                         
  -9   7   8          1.65          1.73         7.87 o                         
  -8   7   8        738.68        840.17        57.62 o                         
  -7   7   8        685.04        673.09        40.88 o                         
  -6   7   8        451.23        459.96        32.56 o                         
  -5   7   8        226.46        179.74         9.37 o                         
  -4   7   8        910.13        985.38        35.90 o                         
  -3   7   8       2283.27       2260.82        82.70 o                         
  -2   7   8        486.32        490.48        50.81 o                         
  -1   7   8       1194.19       1162.36        59.04 o                         
   0   7   8       3217.52       3490.76        65.55 o                         
   1   7   8         70.52         62.04         3.67 o                         
   2   7   8        518.91        564.77        15.63 o                         
   3   7   8        254.02        276.21         8.77 o                         
   4   7   8          2.58          2.18         1.71 o                         
   5   7   8          2.78          3.27         2.13 o                         
   6   7   8         51.04         48.66         5.79 o                         
   7   7   8          9.65         20.81         7.02 o                         
  -9   8   8          7.98          5.13         8.01 o                         
  -8   8   8          0.09         -0.64         4.20 o                         
  -7   8   8          4.29          4.46         2.64 o                         
  -6   8   8        110.94        110.53         4.89 o                         
  -5   8   8        243.36        268.31        12.98 o                         
  -4   8   8         83.83         80.25         4.62 o                         
  -3   8   8        300.12        264.73        13.57 o                         
  -2   8   8        127.07        118.49        13.07 o                         
  -1   8   8        317.87        298.69        19.68 o                         
   0   8   8        295.42        284.76         8.47 o                         
   1   8   8         39.06         38.54         2.61 o                         
   2   8   8         68.39         65.21         3.47 o                         
   3   8   8        189.45        199.56         7.03 o                         
   4   8   8          4.39          2.65         1.43 o                         
   5   8   8         72.67         78.81         4.82 o                         
   6   8   8         10.11          5.95         4.27 o                         
   7   8   8         38.89         53.54         9.40 o                         
  -9   9   8          0.29          1.69         7.72 o                         
  -8   9   8        159.40        165.86        28.93 o                         
  -7   9   8        181.13        191.23        16.39 o                         
  -6   9   8         53.55         49.22         3.19 o                         
  -5   9   8        389.97        395.06        14.22 o                         
  -4   9   8        275.10        348.51         9.88 o                         
  -3   9   8        285.11        295.22         9.50 o                         
  -2   9   8         45.92         32.87         3.66 o                         
  -1   9   8        291.10        273.66        24.05 o                         
   0   9   8        196.89        203.37         6.89 o                         
   1   9   8        267.35        308.75         9.14 o                         
   2   9   8        214.73        217.88         6.55 o                         
   3   9   8        437.13        511.90        13.03 o                         
   4   9   8        205.31        171.12         9.90 o                         
   5   9   8         31.88         28.16         3.74 o                         
   6   9   8          4.07          3.95         4.50 o                         
   7   9   8         39.99         50.85         8.85 o                         
  -9  10   8         95.91         52.51        13.78 o                         
  -8  10   8          0.74          3.33         6.48 o                         
  -7  10   8        325.55        336.84        16.85 o                         
  -6  10   8        534.90        592.66        25.30 o                         
  -5  10   8         13.23         16.26         2.60 o                         
  -4  10   8          1.39          5.08         2.31 o                         
  -3  10   8          1.63          4.09         1.40 o                         
  -2  10   8        338.38        349.08        28.85 o                         
  -1  10   8         26.33         17.45         2.34 o                         
   0  10   8        457.36        405.22        10.88 o                         
   1  10   8         20.52         20.15         2.43 o                         
   2  10   8         52.80         58.22         3.39 o                         
   3  10   8        277.29        280.99         8.65 o                         
   4  10   8        340.84        349.15        13.97 o                         
   5  10   8         73.59         68.68         7.91 o                         
   6  10   8        184.15        190.22        13.19 o                         
   7  10   8        150.83        143.31        16.42 o                         
  -9  11   8        299.19        244.59        27.64 o                         
  -8  11   8        212.35        536.75        32.56 o                         
  -7  11   8         25.46         33.20         5.82 o                         
  -6  11   8         34.56         34.53         3.75 o                         
  -5  11   8          1.38          4.35         2.22 o                         
  -4  11   8         28.17         25.04         2.74 o                         
  -3  11   8         45.90         40.56         3.38 o                         
  -2  11   8         31.74         26.87         3.02 o                         
  -1  11   8        168.16        181.72        20.18 o                         
   0  11   8        525.34        504.83        12.95 o                         
   1  11   8        691.19        759.38        17.88 o                         
   2  11   8         45.78         48.20         3.51 o                         
   3  11   8          8.76          6.40         2.49 o                         
   4  11   8        178.24        184.54        10.95 o                         
   5  11   8         50.18         34.82         6.21 o                         
   6  11   8         50.63         42.84         6.78 o                         
  -9  12   8         20.93         13.51         9.63 o                         
  -8  12   8        522.53        980.60        41.59 o                         
  -7  12   8         79.35         69.92         6.81 o                         
  -6  12   8         28.91         28.89         4.30 o                         
  -5  12   8        132.78        139.17         7.78 o                         
  -4  12   8        217.64        223.68         9.26 o                         
  -3  12   8          2.59          2.51         2.09 o                         
  -2  12   8         25.66         18.18         3.00 o                         
  -1  12   8        291.82        335.99        44.89 o                         
   0  12   8          1.28         -0.38         1.48 o                         
   1  12   8        184.20        191.07        10.02 o                         
   2  12   8          1.16          1.05         2.35 o                         
   3  12   8         27.08         22.33         3.86 o                         
   4  12   8         40.24         30.69         4.28 o                         
   5  12   8         70.20         66.57         7.59 o                         
   6  12   8         46.57         42.59         6.72 o                         
  -8  13   8          3.68          1.98         5.69 o                         
  -7  13   8         31.86         27.83         4.32 o                         
  -6  13   8         15.57         14.83         3.53 o                         
  -5  13   8         37.69         39.08         4.04 o                         
  -4  13   8        296.53        326.15        10.99 o                         
  -3  13   8          3.11         -2.23         2.24 o                         
  -2  13   8         44.64         22.29         3.39 o                         
  -1  13   8        371.32        354.10        34.00 o                         
   0  13   8        237.09        249.07        13.81 o                         
   1  13   8        474.95        509.52        15.28 o                         
   2  13   8          3.46          5.34         2.63 o                         
   3  13   8          3.42          1.34         3.32 o                         
   4  13   8         68.44         74.00         5.96 o                         
   5  13   8          6.23          3.05         4.58 o                         
   6  13   8         67.66         55.85         8.78 o                         
  -8  14   8         16.05         12.27         6.89 o                         
  -7  14   8        161.26        221.47        26.75 o                         
  -6  14   8        316.26        367.21        20.13 o                         
  -5  14   8        650.98        763.19        20.96 o                         
  -4  14   8        548.94        636.34        18.21 o                         
  -3  14   8          0.64          2.95         1.86 o                         
  -2  14   8       2149.91       2230.97       106.86 o                         
  -1  14   8         21.41          9.63         3.55 o                         
   0  14   8        537.15        495.88        42.18 o                         
   1  14   8        435.74        494.16        16.44 o                         
   2  14   8          6.16         12.89         3.32 o                         
   3  14   8          1.19         -0.19         3.64 o                         
   4  14   8         65.81         57.84         4.93 o                         
   5  14   8        219.76        246.44        15.61 o                         
   6  14   8         41.03         47.91         9.52 o                         
  -8  15   8        192.06        277.30        17.83 o                         
  -7  15   8          0.05         -3.30         6.65 o                         
  -6  15   8         44.93         68.46         5.62 o                         
  -5  15   8          3.76          2.37         2.77 o                         
  -4  15   8         88.51         99.39         5.70 o                         
  -3  15   8          9.64          5.31         1.85 o                         
  -2  15   8        114.09         92.14         6.10 o                         
  -1  15   8         18.37         18.67         3.28 o                         
   0  15   8         62.78         48.78         7.52 o                         
   1  15   8        530.31        572.13        24.44 o                         
   2  15   8          2.70          3.04         3.24 o                         
   3  15   8         63.93         68.03         6.71 o                         
   4  15   8        158.52        148.50         8.52 o                         
   5  15   8         34.91         33.12         6.05 o                         
   6  15   8         11.71         15.50        12.38 o                         
  -8  16   8         31.35         25.15         9.63 o                         
  -7  16   8          0.44          1.89         5.13 o                         
  -6  16   8        306.71        334.58        16.47 o                         
  -5  16   8        934.33       1080.09        27.62 o                         
  -4  16   8         49.17         50.43         3.51 o                         
  -3  16   8        254.06        258.87         7.33 o                         
  -2  16   8        903.74        947.19        24.44 o                         
  -1  16   8        300.71        287.29        30.23 o                         
   0  16   8        128.55        104.52        25.32 o                         
   1  16   8        651.68        688.84        36.91 o                         
   2  16   8        562.89        653.10        24.70 o                         
   3  16   8          7.06          3.95         3.79 o                         
   4  16   8          6.08          9.29         4.19 o                         
   5  16   8         12.32         17.15         6.07 o                         
   6  16   8         56.51         45.01         8.54 o                         
  -7  17   8         21.60         22.15         5.72 o                         
  -6  17   8         64.25         91.66        11.41 o                         
  -5  17   8         73.30         84.05         4.93 o                         
  -4  17   8         29.71         30.03         2.65 o                         
  -3  17   8          0.37          1.05         1.54 o                         
  -2  17   8          6.73          5.86         2.73 o                         
  -1  17   8        189.16        191.47        10.40 o                         
   0  17   8          1.54         -2.80         4.66 o                         
   1  17   8          0.51          0.77         3.12 o                         
   2  17   8        206.06        213.12        17.46 o                         
   3  17   8         17.06         16.00         4.68 o                         
   4  17   8         89.33        100.54         9.04 o                         
   5  17   8         20.92         22.89         6.66 o                         
   6  17   8         76.55         76.35        13.92 o                         
  -7  18   8          9.03          2.11         8.85 o                         
  -6  18   8         34.93         38.09         8.50 o                         
  -5  18   8          3.58          3.17         2.89 o                         
  -4  18   8         28.99         33.33         3.29 o                         
  -3  18   8        165.50        178.04         5.80 o                         
  -2  18   8         29.53         35.87         3.78 o                         
  -1  18   8          0.99          0.30         4.66 o                         
   0  18   8         40.23         24.43         6.62 o                         
   1  18   8         24.93         13.01         4.53 o                         
   2  18   8         81.95         94.69        23.85 o                         
   3  18   8         62.88         60.64         5.76 o                         
   4  18   8         46.97         43.05         7.47 o                         
   5  18   8          4.02         11.07         7.95 o                         
   6  18   8          0.47         -1.32         8.51 o                         
  -7  19   8        109.73        120.03        15.67 o                         
  -6  19   8        757.53       1103.29       221.73 o                         
  -5  19   8        329.34        391.61        27.49 o                         
  -4  19   8         21.92         24.83         3.65 o                         
  -3  19   8         92.86         98.15         5.27 o                         
  -2  19   8         25.42         25.67         3.71 o                         
  -1  19   8         36.56         28.27         6.07 o                         
   0  19   8        122.90        115.18        19.13 o                         
   1  19   8          0.64         -0.46         4.00 o                         
   2  19   8         81.14         75.06        13.62 o                         
   3  19   8         13.01         10.50         5.23 o                         
   4  19   8         18.63         14.95         8.05 o                         
   5  19   8        110.63        121.72        16.86 o                         
  -6  20   8         31.42         27.66         7.50 o                         
  -5  20   8        519.15        536.67        35.02 o                         
  -4  20   8         90.56        105.49        10.68 o                         
  -3  20   8        186.28        254.83        30.76 o                         
  -2  20   8          4.04          2.47         3.99 o                         
  -1  20   8         45.28         52.80         6.66 o                         
   0  20   8         82.73         84.31        13.58 o                         
   1  20   8          0.70         33.44        17.74 o                         
   2  20   8        878.25        638.76        60.29 o                         
   3  20   8        108.90        100.17        19.02 o                         
   4  20   8        144.10        188.03        21.47 o                         
  -5  21   8         16.84         31.16        12.19 o                         
  -4  21   8        331.48        422.53        41.07 o                         
  -3  21   8         12.46          6.14         4.88 o                         
  -2  21   8        129.06        153.80        24.60 o                         
  -1  21   8        161.05        219.99        94.71 o                         
   0  21   8        310.03        250.64        28.49 o                         
   1  21   8         22.74          6.04        12.18 o                         
   2  21   8         58.01         21.86        20.37 o                         
  -5  22   8         51.79         71.06        15.25 o                         
  -4  22   8          1.09         -9.52        12.78 o                         
  -3  22   8         40.49         36.75        14.26 o                         
  -2  22   8         61.18         81.61        22.84 o                         
  -9   1   9          2.45          3.53        10.04 o                         
  -8   1   9         92.29         89.67         7.31 o                         
  -7   1   9         74.07         84.02         6.49 o                         
  -6   1   9         13.77         12.69         3.42 o                         
  -5   1   9        102.48        131.10         7.90 o                         
  -4   1   9        415.68        422.08        16.64 o                         
  -3   1   9        333.04        317.88        27.05 o                         
  -2   1   9          2.03          0.00         2.11 o                         
  -1   1   9       1195.98       1185.65        48.42 o                         
   0   1   9       1932.51       2109.77        64.63 o                         
   1   1   9        331.69        384.90        12.72 o                         
   2   1   9        254.46        265.33        10.58 o                         
   3   1   9        997.79       1148.94        32.66 o                         
   4   1   9         44.48         55.20         4.42 o                         
   5   1   9         59.37         53.90         3.97 o                         
   6   1   9        382.52        395.48        25.01 o                         
  -9   2   9         76.07         72.12        15.72 o                         
  -8   2   9        709.41        661.19        41.91 o                         
  -7   2   9        525.30        512.43        22.12 o                         
  -6   2   9        666.58        689.68        35.17 o                         
  -5   2   9         68.73         74.23         6.34 o                         
  -4   2   9        198.00        183.23        11.00 o                         
  -3   2   9       1010.75       1030.84        49.18 o                         
  -2   2   9        459.08        419.73        63.86 o                         
  -1   2   9       1177.43       1188.72        42.19 o                         
   0   2   9        390.79        431.68        21.17 o                         
   1   2   9        357.17        380.87        20.83 o                         
   2   2   9         18.51         13.44         2.20 o                         
   3   2   9         39.60         40.83         3.12 o                         
   4   2   9         17.75         13.16         2.77 o                         
   5   2   9         12.32          4.88         2.60 o                         
   6   2   9         71.46         69.05         7.18 o                         
  -9   3   9        336.86        278.18        29.78 o                         
  -8   3   9         81.10         78.40         7.83 o                         
  -7   3   9         16.61         18.68         4.73 o                         
  -6   3   9        400.02        453.12        29.02 o                         
  -5   3   9        317.37        329.92        13.40 o                         
  -4   3   9         96.56         95.61         5.73 o                         
  -3   3   9         21.94         16.41         2.90 o                         
  -2   3   9        178.72        168.73         9.34 o                         
  -1   3   9        344.06        333.54        14.29 o                         
   0   3   9          4.10          3.54         2.11 o                         
   1   3   9        272.99        256.02         9.19 o                         
   2   3   9        111.15        113.67         5.60 o                         
   3   3   9         27.31         30.15         2.95 o                         
   4   3   9          1.80          4.12         2.03 o                         
   5   3   9          2.55          1.75         2.54 o                         
   6   3   9          8.63          3.93         3.55 o                         
  -9   4   9          9.82         15.84         9.68 o                         
  -8   4   9        432.20        432.90        27.59 o                         
  -7   4   9        366.94        401.34        33.84 o                         
  -6   4   9         43.35         42.48         4.87 o                         
  -5   4   9        335.47        350.86        10.78 o                         
  -4   4   9          2.24         -0.20         1.94 o                         
  -3   4   9        222.81        193.20        10.61 o                         
  -2   4   9        207.41        197.76        24.27 o                         
  -1   4   9        241.31        259.30        14.56 o                         
   0   4   9         19.59         13.06         2.29 o                         
   1   4   9          8.18          6.65         1.89 o                         
   2   4   9        229.75        224.31         6.68 o                         
   3   4   9          1.43          0.96         1.67 o                         
   4   4   9         25.55         26.12         3.06 o                         
   5   4   9         87.63         73.97         5.85 o                         
   6   4   9          2.30          3.26         4.32 o                         
  -9   5   9        526.63        476.16        41.66 o                         
  -8   5   9        648.57        646.81        38.06 o                         
  -7   5   9         46.08         35.33         4.80 o                         
  -6   5   9       1111.72       1118.30        65.52 o                         
  -5   5   9       1044.49       1132.89        39.51 o                         
  -4   5   9        442.46        359.93        10.38 o                         
  -3   5   9        187.31        176.05         9.86 o                         
  -2   5   9        848.28        860.99        85.10 o                         
  -1   5   9        145.84        143.03         9.40 o                         
   0   5   9         86.26         90.26         4.88 o                         
   1   5   9        449.97        487.95        15.41 o                         
   2   5   9        489.67        542.85        16.66 o                         
   3   5   9        261.29        269.25         8.73 o                         
   4   5   9         42.73         41.80         3.15 o                         
   5   5   9          0.68          1.32         3.01 o                         
   6   5   9         45.91         57.03         5.73 o                         
  -9   6   9          3.74          6.93         8.93 o                         
  -8   6   9          0.08         -0.74         4.21 o                         
  -7   6   9          1.44          2.36         3.48 o                         
  -6   6   9        102.32        109.01         7.94 o                         
  -5   6   9        336.99        325.11        13.86 o                         
  -4   6   9        490.86        466.81        22.67 o                         
  -3   6   9        182.50        176.59        11.04 o                         
  -2   6   9        348.14        336.75        25.78 o                         
  -1   6   9         44.89         45.74         4.73 o                         
   0   6   9        280.00        259.84         8.84 o                         
   1   6   9       1274.26       1338.22        31.50 o                         
   2   6   9        229.26        249.43         6.85 o                         
   3   6   9        142.56        153.94         6.16 o                         
   4   6   9        156.98        150.76         8.13 o                         
   5   6   9         67.31         89.71         8.14 o                         
   6   6   9         12.12          6.76         4.02 o                         
  -9   7   9         22.33         15.42         9.60 o                         
  -8   7   9         44.78         46.61         6.10 o                         
  -7   7   9         12.47         13.74         3.04 o                         
  -6   7   9          4.08          2.95         1.51 o                         
  -5   7   9         20.10         20.02         2.76 o                         
  -4   7   9       1075.11        990.32        22.04 o                         
  -3   7   9        259.80        265.95         7.91 o                         
  -2   7   9          5.27          2.20         1.76 o                         
  -1   7   9        439.04        426.62        33.19 o                         
   0   7   9          3.18          5.78         2.13 o                         
   1   7   9          6.74         10.17         2.47 o                         
   2   7   9        177.77        184.53         6.62 o                         
   3   7   9         17.46         13.08         2.37 o                         
   4   7   9          9.27          7.86         2.94 o                         
   5   7   9          4.52          1.76         3.65 o                         
   6   7   9          0.75         -0.11         3.85 o                         
  -9   8   9        382.78        314.21        32.02 o                         
  -8   8   9        120.66        138.92        16.75 o                         
  -7   8   9         55.01         46.62         4.07 o                         
  -6   8   9         80.59         75.81         6.21 o                         
  -5   8   9         75.38         66.83         5.69 o                         
  -4   8   9         36.95         37.18         3.28 o                         
  -3   8   9         60.93         72.38         4.35 o                         
  -2   8   9        380.35        404.98        40.18 o                         
  -1   8   9         88.56         74.16         6.48 o                         
   0   8   9        101.83         80.50         4.44 o                         
   1   8   9        449.22        484.28        12.00 o                         
   2   8   9        464.49        527.92        13.61 o                         
   3   8   9        226.29        215.36        10.23 o                         
   4   8   9          2.86          5.25         2.79 o                         
   5   8   9        407.70        462.42        38.11 o                         
   6   8   9         22.24         16.19         6.44 o                         
  -9   9   9        535.32        401.25        37.17 o                         
  -8   9   9        130.26        106.76        17.43 o                         
  -7   9   9          1.78          1.30         3.56 o                         
  -6   9   9        118.84        112.62         9.63 o                         
  -5   9   9        157.29        156.15         6.71 o                         
  -4   9   9         95.59        120.07         4.98 o                         
  -3   9   9         50.77         46.05         4.31 o                         
  -2   9   9        477.01        443.70        39.81 o                         
  -1   9   9        167.92        169.74        14.34 o                         
   0   9   9         75.63         77.31         4.37 o                         
   1   9   9         19.88         18.06         2.67 o                         
   2   9   9        133.42        143.44         5.35 o                         
   3   9   9         26.63         24.13         3.09 o                         
   4   9   9        116.23        111.91         7.50 o                         
   5   9   9          6.05          3.77         3.79 o                         
   6   9   9          0.41         -3.09         5.65 o                         
  -9  10   9         55.94         51.43        13.26 o                         
  -8  10   9          1.30          1.51         7.60 o                         
  -7  10   9        643.39        774.51        27.11 o                         
  -6  10   9          0.87          1.17         0.87 o                         
  -5  10   9        704.21        667.15        50.85 o                         
  -4  10   9          0.06          0.41         1.40 o                         
  -3  10   9        181.75        165.00         6.39 o                         
  -2  10   9        177.94        189.45        20.77 o                         
  -1  10   9         13.65          7.94         2.32 o                         
   0  10   9        303.41        299.15        13.32 o                         
   1  10   9          3.73          4.39         2.23 o                         
   2  10   9          0.40         -0.46         1.73 o                         
   3  10   9         15.04         19.74         3.38 o                         
   4  10   9        409.58        443.13        16.78 o                         
   5  10   9         26.11         32.01         6.96 o                         
   6  10   9         18.13         14.53         6.54 o                         
  -8  11   9        285.90        236.91        25.70 o                         
  -7  11   9         62.34         61.92         8.05 o                         
  -6  11   9       1836.65       2097.10        56.86 o                         
  -5  11   9        569.15        619.45        27.05 o                         
  -4  11   9         35.40         30.35         3.30 o                         
  -3  11   9        279.38        280.88        18.59 o                         
  -2  11   9        146.88        148.92        14.09 o                         
  -1  11   9          5.94          2.25         1.97 o                         
   0  11   9        166.18        158.64         6.03 o                         
   1  11   9         66.85         82.33         4.44 o                         
   2  11   9         63.92         66.98         4.46 o                         
   3  11   9         12.45         11.01         4.14 o                         
   4  11   9         96.96         92.17         8.04 o                         
   5  11   9         61.98         51.51         7.40 o                         
   6  11   9          6.04         -2.30         5.66 o                         
  -8  12   9         61.05         48.34        12.05 o                         
  -7  12   9         19.32          8.84         4.49 o                         
  -6  12   9         23.83         16.39         3.33 o                         
  -5  12   9         22.47         25.21         3.55 o                         
  -4  12   9        404.52        442.82        18.62 o                         
  -3  12   9        112.16         99.92         6.52 o                         
  -2  12   9        210.29        192.11        18.71 o                         
  -1  12   9         69.16         57.05        10.74 o                         
   0  12   9       1513.73       1409.39        63.15 o                         
   1  12   9         15.84         15.41         3.11 o                         
   2  12   9         57.25         71.66         6.05 o                         
   3  12   9        125.13        131.00         9.35 o                         
   4  12   9         88.11         94.65         8.26 o                         
   5  12   9         12.51          8.02         5.94 o                         
   6  12   9          0.35         -4.49         8.21 o                         
  -8  13   9          1.91         -2.89         7.43 o                         
  -7  13   9         43.48         51.62         6.72 o                         
  -6  13   9         60.50         64.42         4.98 o                         
  -5  13   9          9.64         10.34         2.78 o                         
  -4  13   9         47.53         50.58         3.82 o                         
  -3  13   9        280.88        309.04        13.99 o                         
  -2  13   9        110.20         91.85         8.33 o                         
  -1  13   9        187.56        145.74        19.55 o                         
   0  13   9        111.67        107.86        12.31 o                         
   1  13   9        383.51        417.85        15.34 o                         
   2  13   9         44.38         56.67         5.64 o                         
   3  13   9        167.21        167.75        10.59 o                         
   4  13   9          0.45         -1.94         4.16 o                         
   5  13   9         42.20         48.40         8.49 o                         
  -8  14   9          9.75          7.10         6.66 o                         
  -7  14   9         25.37         18.07         5.52 o                         
  -6  14   9          3.72          2.31         3.23 o                         
  -5  14   9         60.52         69.66         5.83 o                         
  -4  14   9        119.85        132.97         6.82 o                         
  -3  14   9         40.67         42.81         2.50 o                         
  -2  14   9         32.06         26.49         4.23 o                         
  -1  14   9         36.57         31.14         4.47 o                         
   0  14   9         86.48         67.65        10.17 o                         
   1  14   9        132.89        144.75         9.23 o                         
   2  14   9         93.61        117.87         7.93 o                         
   3  14   9         78.37         84.54         7.75 o                         
   4  14   9         30.32         34.49         5.53 o                         
   5  14   9         70.76         94.65        10.90 o                         
  -7  15   9        153.27        196.84        15.65 o                         
  -6  15   9         96.97         99.87         7.34 o                         
  -5  15   9        229.01        288.40        12.78 o                         
  -4  15   9        582.87        664.05        28.16 o                         
  -3  15   9        170.87        161.57         7.62 o                         
  -2  15   9         33.48         29.20         3.76 o                         
  -1  15   9        552.71        559.10        67.26 o                         
   0  15   9        871.11        793.15       151.13 o                         
   1  15   9          1.24          3.15         3.91 o                         
   2  15   9       1016.52       1087.99        33.00 o                         
   3  15   9        684.86        816.87        30.15 o                         
   4  15   9         76.43         98.62         9.71 o                         
   5  15   9        132.13        126.55        15.63 o                         
  -7  16   9        366.37        607.03        49.27 o                         
  -6  16   9          6.86         12.22         4.07 o                         
  -5  16   9         46.89         58.94         5.02 o                         
  -4  16   9         15.96         19.86         2.92 o                         
  -3  16   9         95.03        131.32         6.31 o                         
  -2  16   9          1.24         -0.26         2.70 o                         
  -1  16   9         45.96         35.26         4.46 o                         
   0  16   9          3.48         -1.41         3.92 o                         
   1  16   9         13.65         11.02         3.54 o                         
   2  16   9        316.72        335.90        14.33 o                         
   3  16   9          2.97          8.88         4.66 o                         
   4  16   9        131.28        120.19        11.77 o                         
   5  16   9        102.01        132.48        13.18 o                         
  -7  17   9         12.77         18.80        18.91 o                         
  -6  17   9        127.05        158.91        12.83 o                         
  -5  17   9         25.07         17.01         4.67 o                         
  -4  17   9         27.16         34.64         5.57 o                         
  -3  17   9        272.93        349.00        13.14 o                         
  -2  17   9        206.71        202.92         8.12 o                         
  -1  17   9         49.85         43.61         5.22 o                         
   0  17   9         64.83         45.52        16.41 o                         
   1  17   9         40.12         18.43         6.28 o                         
   2  17   9          0.18          6.28         5.19 o                         
   3  17   9         80.77        134.07        13.43 o                         
   4  17   9        211.62        231.86        22.48 o                         
   5  17   9          0.21         -0.43         5.65 o                         
  -6  18   9         37.29         56.56        12.82 o                         
  -5  18   9         45.12         59.48         9.50 o                         
  -4  18   9        864.09       1031.21        34.02 o                         
  -3  18   9        557.29        666.16        27.28 o                         
  -2  18   9         33.52         33.60         4.99 o                         
  -1  18   9        117.79        124.14        14.09 o                         
   0  18   9        158.53         43.20        10.45 o                         
   1  18   9          8.88          7.02         5.39 o                         
   2  18   9        385.42        362.92        28.10 o                         
   3  18   9        281.89        325.78        22.71 o                         
   4  18   9         32.76         29.19        10.59 o                         
   5  18   9         23.21         29.25         9.88 o                         
  -6  19   9        201.95        327.95        32.39 o                         
  -5  19   9          3.03         -4.00         5.88 o                         
  -4  19   9          1.47          1.56         5.51 o                         
  -3  19   9         97.42        101.46         9.09 o                         
  -2  19   9        101.29        127.23        10.62 o                         
  -1  19   9          0.65         -1.16         9.06 o                         
   0  19   9          3.03         -2.48         5.62 o                         
   1  19   9         72.92         36.34        11.35 o                         
   2  19   9         18.84          6.42        13.33 o                         
   3  19   9         47.63         56.02        15.04 o                         
   4  19   9        231.02        277.44        28.24 o                         
  -5  20   9        227.27        265.89        28.16 o                         
  -4  20   9         17.22          9.58         5.68 o                         
  -3  20   9          1.62          4.81         5.61 o                         
  -2  20   9        215.24        263.97        54.89 o                         
  -1  20   9         78.14         74.25        15.47 o                         
   0  20   9          4.19         23.76        22.90 o                         
   1  20   9         86.84         19.00        16.02 o                         
   2  20   9        147.63         79.54        22.22 o                         
  -5  21   9        500.95        582.85        47.16 o                         
  -4  21   9          2.81         -5.64        12.11 o                         
  -3  21   9         11.89         15.23        15.87 o                         
  -2  21   9         17.14         27.35        18.81 o                         
  -8   0  10         22.64         17.65        10.09 o                         
  -7   0  10        211.88        224.39        14.99 o                         
  -6   0  10        148.44        154.52        25.48 o                         
  -5   0  10         11.77          7.68         5.74 o                         
  -4   0  10        187.09        183.03        11.16 o                         
  -3   0  10        176.75        144.92        33.71 o                         
  -2   0  10        507.88        531.84        31.09 o                         
  -1   0  10        254.37        240.47        23.14 o                         
   0   0  10        138.49        145.74        10.77 o                         
   1   0  10       1888.96       1988.63        71.35 o                         
   2   0  10        328.33        408.74        18.96 o                         
   3   0  10         13.75         18.09         3.57 o                         
   4   0  10         66.47         82.10         8.27 o                         
   5   0  10        336.19        355.42        72.44 o                         
  -8   1  10        212.62        191.39        16.48 o                         
  -7   1  10        290.65        288.69        13.68 o                         
  -6   1  10        257.46        307.72        17.64 o                         
  -5   1  10        158.87        176.81         9.67 o                         
  -4   1  10         17.72          7.47         2.40 o                         
  -3   1  10          7.14          6.31         2.48 o                         
  -2   1  10        405.17        387.84        45.82 o                         
  -1   1  10          8.84          6.95         2.48 o                         
   0   1  10       1526.88       1646.69        54.23 o                         
   1   1  10        223.84        246.85         9.90 o                         
   2   1  10        228.59        233.97         8.95 o                         
   3   1  10          0.02          1.04         2.14 o                         
   4   1  10          1.68          1.33         2.45 o                         
   5   1  10         24.04         30.51         8.12 o                         
  -8   2  10          4.23          4.02         5.51 o                         
  -7   2  10        100.34         90.95         8.94 o                         
  -6   2  10          0.44         -0.97         4.13 o                         
  -5   2  10          0.03          2.32         3.85 o                         
  -4   2  10        102.60        105.05         6.85 o                         
  -3   2  10         47.16         50.64         5.13 o                         
  -2   2  10         98.84        106.81         5.97 o                         
  -1   2  10        239.60        240.80        17.57 o                         
   0   2  10        523.43        572.29        28.73 o                         
   1   2  10        164.41        162.54         7.37 o                         
   2   2  10         33.15         29.59         3.02 o                         
   3   2  10          0.04          0.21         2.12 o                         
   4   2  10         29.45         17.53         4.08 o                         
   5   2  10          8.37          2.15         3.48 o                         
  -8   3  10         41.14         39.73         8.21 o                         
  -7   3  10        214.07        218.11        12.36 o                         
  -6   3  10       1044.56        954.67        49.00 o                         
  -5   3  10        644.57        612.79        18.01 o                         
  -4   3  10          7.38          8.84         2.80 o                         
  -3   3  10       1357.91       1317.15       107.28 o                         
  -2   3  10         80.78         74.90         9.73 o                         
  -1   3  10          0.48          1.62         2.26 o                         
   0   3  10        277.90        291.19        13.04 o                         
   1   3  10        377.99        399.88        19.12 o                         
   2   3  10         73.05         85.43         4.66 o                         
   3   3  10        149.07        152.93         7.44 o                         
   4   3  10         26.64         26.45         4.19 o                         
   5   3  10          7.50          5.93         3.17 o                         
  -8   4  10          2.36          3.10         7.27 o                         
  -7   4  10        356.02        393.72        22.29 o                         
  -6   4  10         60.40         69.95         5.90 o                         
  -5   4  10        120.49        127.83         6.21 o                         
  -4   4  10        752.24        722.65        35.13 o                         
  -3   4  10        947.17        937.39        72.57 o                         
  -2   4  10         29.65         24.84         4.78 o                         
  -1   4  10       1478.58       1508.63       108.61 o                         
   0   4  10         88.53         81.84         5.78 o                         
   1   4  10          2.22          4.99         2.06 o                         
   2   4  10          4.56          3.22         1.90 o                         
   3   4  10        307.24        325.57        15.48 o                         
   4   4  10          1.28         -0.71         2.97 o                         
   5   4  10         34.89         31.67         5.12 o                         
  -8   5  10          2.38         10.72         8.87 o                         
  -7   5  10         16.88         14.14         4.18 o                         
  -6   5  10        285.21        297.35        22.78 o                         
  -5   5  10         21.89         31.34         3.62 o                         
  -4   5  10         13.61          9.25         2.72 o                         
  -3   5  10         51.43         48.27         3.85 o                         
  -2   5  10        897.41       1006.20        30.70 o                         
  -1   5  10        133.83        149.66        12.18 o                         
   0   5  10          5.21          7.30         2.95 o                         
   1   5  10        186.64        199.47        10.20 o                         
   2   5  10         29.57         30.33         2.53 o                         
   3   5  10          3.80          3.00         2.88 o                         
   4   5  10        551.10        546.81        23.12 o                         
   5   5  10         41.23         47.29         5.85 o                         
  -8   6  10        689.52        576.00        45.34 o                         
  -7   6  10          0.92          2.40         3.87 o                         
  -6   6  10         28.60         25.80         4.02 o                         
  -5   6  10        343.08        386.82        13.63 o                         
  -4   6  10        726.61        669.88        18.67 o                         
  -3   6  10         81.59         64.41         5.17 o                         
  -2   6  10        202.19        181.15        17.77 o                         
  -1   6  10        750.56        715.47        63.97 o                         
   0   6  10        538.78        586.82        16.26 o                         
   1   6  10         14.73         15.14         2.73 o                         
   2   6  10         83.82         88.52         4.70 o                         
   3   6  10         62.72         58.87         5.33 o                         
   4   6  10        141.14        163.19         8.95 o                         
   5   6  10         24.40         25.97         5.21 o                         
  -8   7  10        383.42        296.79        29.38 o                         
  -7   7  10        155.03        165.03        12.86 o                         
  -6   7  10        105.71        107.15         9.90 o                         
  -5   7  10         95.77         95.52         5.52 o                         
  -4   7  10        173.50        180.60         7.02 o                         
  -3   7  10         65.56         47.06         3.61 o                         
  -2   7  10         30.00         17.28         2.44 o                         
  -1   7  10        226.30        210.84        20.32 o                         
   0   7  10         38.09         42.90         3.63 o                         
   1   7  10         33.45         35.61         3.19 o                         
   2   7  10         91.89         99.27         5.57 o                         
   3   7  10        447.77        490.68        18.96 o                         
   4   7  10        153.45        138.13         9.55 o                         
   5   7  10          8.22          6.69         4.62 o                         
  -8   8  10        217.60        181.53        21.54 o                         
  -7   8  10         13.07          7.23         4.17 o                         
  -6   8  10        125.78        115.65         7.30 o                         
  -5   8  10          0.14          1.56         3.12 o                         
  -4   8  10        158.02        123.49         5.99 o                         
  -3   8  10         48.99         50.35         3.67 o                         
  -2   8  10        243.81        206.22        20.64 o                         
  -1   8  10        231.36        208.99        21.21 o                         
   0   8  10        123.64        121.03         6.89 o                         
   1   8  10        178.84        163.83         6.63 o                         
   2   8  10         38.67         41.52         4.06 o                         
   3   8  10         11.94         16.83         3.59 o                         
   4   8  10        260.57        285.84        14.93 o                         
   5   8  10         17.13         12.48         5.30 o                         
  -8   9  10        357.25        310.57        30.13 o                         
  -7   9  10        346.60        402.55        22.75 o                         
  -6   9  10          8.03          9.33         2.47 o                         
  -5   9  10        756.00        808.66        30.03 o                         
  -4   9  10         30.99         19.59         3.67 o                         
  -3   9  10         41.55         38.11         3.48 o                         
  -2   9  10         60.90         45.05         7.65 o                         
  -1   9  10         34.49         29.33         4.88 o                         
   0   9  10        117.28        117.38         7.24 o                         
   1   9  10         81.58         65.16         4.00 o                         
   2   9  10        165.36        145.28         7.41 o                         
   3   9  10         67.75         79.84         7.05 o                         
   4   9  10          2.72          7.71         3.60 o                         
   5   9  10        154.68        162.27        11.87 o                         
  -8  10  10         49.81         43.74        11.53 o                         
  -7  10  10        439.77        352.59        30.99 o                         
  -6  10  10        160.66        198.83         9.89 o                         
  -5  10  10        468.41        456.89        16.65 o                         
  -4  10  10       1131.93       1152.08        29.38 o                         
  -3  10  10        420.31        412.31        24.62 o                         
  -2  10  10          0.32         -0.98         2.40 o                         
  -1  10  10        487.41        473.88        50.19 o                         
   0  10  10        469.47        544.47        22.26 o                         
   1  10  10          1.73          4.89         2.76 o                         
   2  10  10          6.64          3.74         3.16 o                         
   3  10  10        107.80        139.64         8.43 o                         
   4  10  10         38.94         37.32         5.12 o                         
   5  10  10          6.94         18.25         6.28 o                         
  -8  11  10          6.81          5.73         7.39 o                         
  -7  11  10        455.85        416.66        34.48 o                         
  -6  11  10        257.20        267.52        12.52 o                         
  -5  11  10        173.61        154.41         7.82 o                         
  -4  11  10        111.73        110.46         6.76 o                         
  -3  11  10        280.00        318.59        10.80 o                         
  -2  11  10        181.70        187.32        19.98 o                         
  -1  11  10         10.97         11.37         2.70 o                         
   0  11  10         45.33         47.97         5.85 o                         
   1  11  10         18.32         15.29         3.55 o                         
   2  11  10        234.51        255.03        15.87 o                         
   3  11  10         26.79         39.99         4.85 o                         
   4  11  10         19.90         22.15         6.18 o                         
   5  11  10         41.81         48.85        13.07 o                         
  -7  12  10          8.88          3.70         6.36 o                         
  -6  12  10          7.08          9.89         4.29 o                         
  -5  12  10         59.82         61.04         4.80 o                         
  -4  12  10        519.70        585.71        18.37 o                         
  -3  12  10         61.81         46.62         4.47 o                         
  -2  12  10         40.65         29.26         5.19 o                         
  -1  12  10        179.09        189.31        24.36 o                         
   0  12  10        224.87        185.44        19.03 o                         
   1  12  10          2.32          1.44         3.39 o                         
   2  12  10         24.33         21.49         5.19 o                         
   3  12  10         32.82         32.27         6.19 o                         
   4  12  10          0.03         -4.51         6.99 o                         
  -6  13  10         70.91         65.48         7.19 o                         
  -5  13  10         10.97          8.19         2.94 o                         
  -4  13  10         11.41          8.00         3.09 o                         
  -3  13  10        123.07        114.36         9.42 o                         
  -2  13  10        331.41        288.42        27.10 o                         
  -1  13  10         39.63         27.74         6.66 o                         
   0  13  10          8.42          1.40         4.68 o                         
   1  13  10         20.31         27.93         7.33 o                         
   2  13  10        137.89        148.20        11.09 o                         
   3  13  10          1.42          3.16         5.13 o                         
   4  13  10         12.16         14.22         5.50 o                         
  -6  14  10         23.65         24.22         6.48 o                         
  -5  14  10         31.30         41.20         5.24 o                         
  -4  14  10          1.45          2.79         3.39 o                         
  -3  14  10         42.17         33.11         7.50 o                         
  -2  14  10         98.65         90.14         9.73 o                         
  -1  14  10        104.82         80.45        17.06 o                         
   0  14  10        184.94         49.58        11.27 o                         
   1  14  10         23.41         22.69         8.43 o                         
   2  14  10         27.16         32.06         6.55 o                         
   3  14  10          1.11          0.13         5.40 o                         
   4  14  10         18.46         10.99         5.97 o                         
  -6  15  10          0.06         -6.23         6.80 o                         
  -5  15  10         72.81         80.04         6.84 o                         
  -4  15  10        157.57        193.39        10.54 o                         
  -3  15  10          5.01          2.73         6.26 o                         
  -2  15  10          0.10          0.59         4.66 o                         
  -1  15  10          2.20          0.56         5.62 o                         
   0  15  10         14.03         -1.32         8.08 o                         
   1  15  10         24.94         24.49         6.94 o                         
   2  15  10        146.82        155.21        14.32 o                         
   3  15  10        114.25        122.88        13.23 o                         
   4  15  10          5.97          4.78         5.55 o                         
  -6  16  10         22.02         11.12         6.74 o                         
  -5  16  10         40.76         62.30         6.18 o                         
  -4  16  10          8.32         13.94         4.43 o                         
  -3  16  10         25.10         25.57         5.50 o                         
  -2  16  10         61.14         66.17        12.97 o                         
  -1  16  10         24.41         11.61         6.29 o                         
   0  16  10        215.46         38.06        10.43 o                         
   1  16  10        165.46         92.62        11.99 o                         
   2  16  10          8.74          7.00         7.78 o                         
   3  16  10         17.97         14.66         7.48 o                         
   4  16  10        333.63        341.84        22.70 o                         
  -6  17  10         51.25         41.80        11.15 o                         
  -5  17  10        286.47        309.68        15.71 o                         
  -4  17  10        147.89        177.44        11.67 o                         
  -3  17  10         76.05         84.59         8.69 o                         
  -2  17  10        700.28        700.95       130.87 o                         
  -1  17  10        119.59         76.46        12.42 o                         
   0  17  10          2.02         -3.53        14.01 o                         
   1  17  10        111.27         54.11        10.08 o                         
   2  17  10          9.82          5.98         9.24 o                         
   3  17  10          4.24         -2.71         7.72 o                         
   4  17  10         42.55         50.54         9.52 o                         
  -5  18  10         74.62         74.17        12.70 o                         
  -4  18  10        152.14        167.61        12.09 o                         
  -3  18  10          4.82         17.23         7.18 o                         
  -2  18  10         21.49         23.79         7.97 o                         
  -1  18  10          7.93         13.03        13.13 o                         
   0  18  10          1.19         -4.19         7.23 o                         
   1  18  10         25.28          9.23         7.38 o                         
   2  18  10         38.58         21.57         8.62 o                         
   3  18  10          0.15         -6.23        12.81 o                         
   4  18  10         27.69          3.24         9.21 o                         
  -5  19  10         31.31         43.73        10.58 o                         
  -4  19  10        412.49        527.18        53.51 o                         
  -3  19  10        756.29       1026.76        57.41 o                         
  -2  19  10         25.50         16.05        22.00 o                         
  -1  19  10         38.03         21.21        18.12 o                         
   0  19  10         34.00         16.26        13.44 o                         
   1  19  10        102.97         26.87        15.53 o                         
   2  19  10         90.96         37.81        15.92 o                         
   3  19  10        138.69        164.26        26.80 o                         
  -4  20  10         10.86          9.16        10.61 o                         
  -3  20  10        170.78        172.98        27.59 o                         
  -2  20  10          0.08         -0.77         6.89 o                         
  -1  20  10         96.26        101.31        19.56 o                         
   0  20  10         67.45         71.38        29.18 o                         
  -8   1  11        390.97        294.33        29.45 o                         
  -7   1  11         44.56         38.23         7.67 o                         
  -6   1  11          3.74          6.29         3.94 o                         
  -5   1  11        567.16        542.87        20.74 o                         
  -4   1  11        360.88        343.99        13.00 o                         
  -3   1  11        166.25        141.51        19.72 o                         
  -2   1  11         67.39         53.35        11.16 o                         
  -1   1  11         13.25         11.58         2.74 o                         
   0   1  11         33.19         33.61         4.14 o                         
   1   1  11         10.91         14.81         3.31 o                         
   2   1  11          3.30          8.13         2.61 o                         
   3   1  11         92.30         94.40         7.20 o                         
   4   1  11         15.77         16.17         5.69 o                         
  -8   2  11         23.03         27.43         9.66 o                         
  -7   2  11        277.89        241.62        18.11 o                         
  -6   2  11         63.43         71.40         6.82 o                         
  -5   2  11        320.23        332.96        16.92 o                         
  -4   2  11        293.96        272.02        13.89 o                         
  -3   2  11         75.07         70.71         7.13 o                         
  -2   2  11        344.33        345.10        12.55 o                         
  -1   2  11        608.40        614.41        58.95 o                         
   0   2  11         10.70          8.41         2.95 o                         
   1   2  11       1164.73       1201.57        60.82 o                         
   2   2  11        797.94        926.93        28.59 o                         
   3   2  11        221.33        257.04        12.55 o                         
   4   2  11          0.74          2.16         4.95 o                         
  -8   3  11          0.42         -3.01         8.24 o                         
  -7   3  11         65.18         74.89         9.97 o                         
  -6   3  11         18.95         14.02         4.29 o                         
  -5   3  11        132.73        116.78         5.06 o                         
  -4   3  11         10.08          2.93         3.33 o                         
  -3   3  11        230.19        203.00        14.68 o                         
  -2   3  11         47.25         50.98         5.09 o                         
  -1   3  11        419.60        399.98        50.48 o                         
   0   3  11         26.06         29.62         3.96 o                         
   1   3  11        306.42        336.38        20.39 o                         
   2   3  11         29.63         30.74         3.82 o                         
   3   3  11         33.90         33.01         4.23 o                         
   4   3  11         38.48         49.25         6.43 o                         
  -8   4  11         13.38         11.82         8.72 o                         
  -7   4  11          2.30          2.13         5.24 o                         
  -6   4  11         62.21         79.36         6.36 o                         
  -5   4  11         11.93         12.62         2.39 o                         
  -4   4  11        385.68        374.86        13.51 o                         
  -3   4  11         27.04         26.46         3.52 o                         
  -2   4  11         10.10          5.16         2.49 o                         
  -1   4  11        106.54         88.28        14.02 o                         
   0   4  11        201.92        209.87        10.73 o                         
   1   4  11         14.15          6.83         4.04 o                         
   2   4  11        237.67        239.46         9.22 o                         
   3   4  11         38.89         47.46         4.69 o                         
   4   4  11         15.51         19.22         4.46 o                         
   5   4  11         10.56          3.17         9.01 o                         
  -8   5  11         24.82         13.12         8.47 o                         
  -7   5  11        470.22        420.11        31.08 o                         
  -6   5  11         56.56         63.61         5.87 o                         
  -5   5  11         35.65         31.03         3.63 o                         
  -4   5  11        118.96        107.20         7.60 o                         
  -3   5  11        336.33        338.34        21.22 o                         
  -2   5  11         11.40         10.11         2.83 o                         
  -1   5  11         10.17          4.12         3.06 o                         
   0   5  11        107.58        105.58         7.52 o                         
   1   5  11        723.15        770.35        22.87 o                         
   2   5  11         21.74         26.12         3.42 o                         
   3   5  11         54.63         56.74         5.04 o                         
   4   5  11        183.54        217.97        13.21 o                         
   5   5  11         57.95         63.95        14.29 o                         
  -8   6  11         22.72         17.25         8.92 o                         
  -7   6  11        344.61        317.31        29.24 o                         
  -6   6  11        414.94        415.42        25.20 o                         
  -5   6  11          1.19          2.62         2.69 o                         
  -4   6  11          1.48          0.39         2.34 o                         
  -3   6  11         57.29         44.77         4.00 o                         
  -2   6  11        194.41        186.78        24.95 o                         
  -1   6  11          0.13         -2.80         2.80 o                         
   0   6  11         67.69         70.45         6.26 o                         
   1   6  11          0.09          2.80         2.92 o                         
   2   6  11         11.44          8.96         3.08 o                         
   3   6  11         15.25         16.02         3.50 o                         
   4   6  11         12.56         11.11         4.63 o                         
   5   6  11         19.52         16.17         9.25 o                         
  -8   7  11          4.05          4.24         7.28 o                         
  -7   7  11          4.67         10.06         8.01 o                         
  -6   7  11          0.93          2.23         3.63 o                         
  -5   7  11          1.89          5.42         3.03 o                         
  -4   7  11          0.16         -0.81         2.32 o                         
  -3   7  11        127.78        132.44         6.49 o                         
  -2   7  11        217.83        197.66        26.20 o                         
  -1   7  11         27.01         18.95         4.39 o                         
   0   7  11         31.67         23.98         3.74 o                         
   1   7  11          1.00          2.66         2.49 o                         
   2   7  11          1.05         -0.16         3.07 o                         
   3   7  11          0.34          3.69         3.30 o                         
   4   7  11         39.66         43.76         7.04 o                         
   5   7  11          2.98          2.84         7.14 o                         
  -8   8  11        269.44        233.29        24.74 o                         
  -7   8  11        376.55        347.63        30.24 o                         
  -6   8  11        432.80        421.55        28.52 o                         
  -5   8  11        208.96        219.03         8.06 o                         
  -4   8  11          9.47         10.16         2.67 o                         
  -3   8  11        738.73        759.28        40.28 o                         
  -2   8  11        198.70        166.49        28.92 o                         
  -1   8  11         61.96         41.47         8.24 o                         
   0   8  11        125.61        120.32         7.73 o                         
   1   8  11         45.60         47.66         4.32 o                         
   2   8  11          5.66          2.61         3.78 o                         
   3   8  11         74.66         69.77         6.92 o                         
   4   8  11         13.04          6.80         6.04 o                         
  -7   9  11        281.01        246.26        24.19 o                         
  -6   9  11         36.63         36.59         8.11 o                         
  -5   9  11         31.75         38.82         4.17 o                         
  -4   9  11        309.45        306.77        10.64 o                         
  -3   9  11        357.25        360.40        32.62 o                         
  -2   9  11        241.87        195.72        35.85 o                         
  -1   9  11        110.76         97.23        20.04 o                         
   0   9  11        385.94        351.03        23.11 o                         
   1   9  11        373.95        390.61        22.86 o                         
   2   9  11          0.36          2.53         4.13 o                         
   3   9  11         74.37         78.38         9.08 o                         
   4   9  11          7.28         12.96         6.93 o                         
  -6  10  11        111.30        100.66        13.65 o                         
  -5  10  11         78.41         97.34         6.80 o                         
  -4  10  11        168.75        156.71         8.59 o                         
  -3  10  11        196.24        177.74        12.13 o                         
  -2  10  11          7.57          8.98         3.12 o                         
  -1  10  11          8.36          3.04         3.00 o                         
   0  10  11        227.44        202.37        25.93 o                         
   1  10  11         56.31         41.94         7.44 o                         
   2  10  11         43.40         43.22         6.15 o                         
   3  10  11         70.73         84.33         7.75 o                         
   4  10  11          8.60          4.42         7.80 o                         
  -5  11  11         66.61         80.39         7.00 o                         
  -4  11  11        834.34        885.17        33.99 o                         
  -3  11  11         21.71         15.64         5.93 o                         
  -2  11  11        394.53        394.18        53.28 o                         
  -1  11  11         15.55          9.80         5.00 o                         
   0  11  11          5.92          6.42         3.56 o                         
   1  11  11         50.42         74.53         8.43 o                         
   2  11  11        303.81        351.47        16.90 o                         
   3  11  11          0.20          0.82         3.90 o                         
   4  11  11        117.09        154.37        25.77 o                         
  -5  12  11         58.59         61.56         7.37 o                         
  -4  12  11        132.75        129.43         9.15 o                         
  -3  12  11          6.00          7.69         4.88 o                         
  -2  12  11         88.03         80.49         5.82 o                         
  -1  12  11        438.19        453.04        83.00 o                         
   0  12  11        164.54         55.49        11.81 o                         
   1  12  11        345.92        339.63        37.80 o                         
   2  12  11        842.44       1035.47        49.11 o                         
   3  12  11         74.99         87.99        10.13 o                         
  -5  13  11         25.77         39.87         9.40 o                         
  -4  13  11        258.09        249.78        19.10 o                         
  -3  13  11         25.72         26.49         5.55 o                         
  -2  13  11          5.07          8.07         5.04 o                         
  -1  13  11         47.92         22.42        11.89 o                         
   0  13  11         13.31         -2.09         9.01 o                         
   1  13  11        222.53        135.46        16.09 o                         
   2  13  11          7.64          5.09         6.46 o                         
   3  13  11         95.58        107.73        30.17 o                         
  -5  14  11          3.73          2.62         4.52 o                         
  -4  14  11         10.27         17.02         4.85 o                         
  -3  14  11        271.76        241.55        20.66 o                         
  -2  14  11        198.53        220.40        31.98 o                         
  -1  14  11          7.94          6.50         6.64 o                         
   0  14  11          0.04         -9.97         9.97 o                         
   1  14  11         58.61         43.29         8.91 o                         
   2  14  11         29.95         33.14        10.27 o                         
   3  14  11         12.40         10.92        10.36 o                         
  -4  15  11        294.98        323.24        14.86 o                         
  -3  15  11        106.55        110.66        10.57 o                         
  -2  15  11        126.98         63.21        16.70 o                         
  -1  15  11        141.37         42.54        10.26 o                         
   0  15  11          0.55         -6.93        10.12 o                         
   1  15  11          1.70         -1.71        10.43 o                         
   2  15  11        149.48        135.33        17.58 o                         
   3  15  11         71.04         74.33        16.75 o                         
  -4  16  11          3.35          9.50         4.46 o                         
  -3  16  11         22.25         23.41         6.55 o                         
  -2  16  11         62.13         11.71        12.76 o                         
  -1  16  11        101.95         47.87        15.14 o                         
   0  16  11        153.72         32.70        10.95 o                         
   1  16  11          0.00         -3.36         7.04 o                         
   2  16  11          6.00          8.50         9.30 o                         
  -4  17  11          2.80          5.96         5.94 o                         
  -3  17  11        241.07        266.36        18.84 o                         
  -2  17  11         99.90         65.77        38.89 o                         
  -1  17  11          0.49          5.17         7.57 o                         
   0  17  11          4.10         -2.01         7.88 o                         
   1  17  11         66.84         17.86         8.06 o                         
   2  17  11          5.81          1.97         8.68 o                         
  -4  18  11        287.58        360.62        28.54 o                         
  -3  18  11          5.68          5.95         6.17 o                         
  -2  18  11       1060.98       1277.97        84.09 o                         
  -1  18  11        250.49        124.27        34.58 o                         
   0  18  11        141.09         79.10        21.73 o                         
   1  18  11          0.00         -5.64        15.09 o                         
   2  18  11        106.05         83.73        17.79 o                         
  -2  19  11          0.39          9.94         9.94 o                         
  -1  19  11          7.04        -13.82        20.86 o                         
   0  19  11         48.72         34.16        22.09 o                         
  -7   0  12        547.76        483.03        39.74 o                         
  -6   0  12        288.17        244.52        25.16 o                         
  -5   0  12        229.12        284.44        26.40 o                         
  -4   0  12        214.17        197.24        51.27 o                         
  -3   0  12        489.08        444.66        68.99 o                         
  -2   0  12        627.70        144.12        26.27 o                         
  -1   0  12         44.51         -6.45        14.39 o                         
   0   0  12         10.51         12.08         7.47 o                         
   1   0  12        331.12        308.41        23.11 o                         
   2   0  12         22.93         29.56         6.43 o                         
   3   0  12          0.54         -0.74         6.02 o                         
  -7   1  12        159.16        177.32        15.26 o                         
  -6   1  12          1.26          1.73         5.58 o                         
  -5   1  12        248.30        265.35        17.98 o                         
  -4   1  12         55.66         59.16         7.69 o                         
  -3   1  12          1.81          3.16         4.42 o                         
  -2   1  12         37.90         28.38         5.32 o                         
  -1   1  12          1.13         -1.40         3.92 o                         
   0   1  12         90.12         95.02        10.15 o                         
   1   1  12        196.71        228.12        16.51 o                         
   2   1  12        653.63        741.46        24.95 o                         
   3   1  12        336.06        367.87        17.09 o                         
  -7   2  12         27.55         27.61         7.00 o                         
  -6   2  12        221.84        207.10        16.09 o                         
  -5   2  12        119.72        124.11        15.44 o                         
  -4   2  12         79.37         79.08         9.55 o                         
  -3   2  12        379.85        359.64        43.09 o                         
  -2   2  12          6.62          5.06         2.90 o                         
  -1   2  12         57.92         52.47        10.71 o                         
   0   2  12        102.90        111.34        11.01 o                         
   1   2  12        720.88        860.44        51.69 o                         
   2   2  12         18.69         16.79         4.37 o                         
   3   2  12        139.19        180.66        13.59 o                         
  -7   3  12         86.91         71.99        13.60 o                         
  -6   3  12        102.70         83.17        10.07 o                         
  -5   3  12        330.45        318.51        17.88 o                         
  -4   3  12         16.66         14.26         6.42 o                         
  -3   3  12         12.46         13.96         3.27 o                         
  -2   3  12         42.23         33.78         6.07 o                         
  -1   3  12         38.35         35.19         6.95 o                         
   0   3  12         97.33         84.56         8.55 o                         
   1   3  12         46.56         65.26         6.42 o                         
   2   3  12         10.16         11.34         3.60 o                         
   3   3  12        206.35        243.68        16.05 o                         
  -7   4  12         51.30         29.87        10.09 o                         
  -6   4  12         24.13         18.77         6.51 o                         
  -5   4  12          0.02          0.07         4.33 o                         
  -4   4  12         17.65         14.88         6.94 o                         
  -3   4  12         14.53          7.95         2.86 o                         
  -2   4  12        126.49        107.26        19.18 o                         
  -1   4  12        344.77        300.33        45.56 o                         
   0   4  12         12.07          6.10         3.33 o                         
   1   4  12         15.99         23.87         4.15 o                         
   2   4  12          2.74          3.80         3.37 o                         
   3   4  12         71.30        110.01        12.99 o                         
  -7   5  12        284.44        218.37        23.06 o                         
  -6   5  12          3.17          7.09         5.16 o                         
  -5   5  12        287.56        291.77        16.77 o                         
  -4   5  12         18.97         12.84         4.35 o                         
  -3   5  12         66.62         65.42         5.24 o                         
  -2   5  12        160.36        140.80        26.11 o                         
  -1   5  12         25.19         16.00         4.75 o                         
   0   5  12         30.77         25.13         4.31 o                         
   1   5  12         61.55         71.36         5.71 o                         
   2   5  12        109.58        126.73         7.60 o                         
   3   5  12         28.37         38.62        13.30 o                         
   4   5  12         53.17         72.72        16.68 o                         
  -7   6  12         11.20          2.45         6.58 o                         
  -6   6  12         66.46         58.18         8.65 o                         
  -5   6  12          2.83          1.71         4.81 o                         
  -4   6  12         35.52         32.28         4.96 o                         
  -3   6  12        114.68        100.21         6.99 o                         
  -2   6  12         15.20         10.26         3.53 o                         
  -1   6  12         46.76         32.62         7.30 o                         
   0   6  12         39.19         31.46         6.04 o                         
   1   6  12         32.65         36.65         4.44 o                         
   2   6  12        109.33        136.82         9.28 o                         
   3   6  12         33.63         41.56         8.98 o                         
   4   6  12         84.17         99.79        12.77 o                         
  -5   7  12        649.62        643.87        28.52 o                         
  -4   7  12        998.06       1014.41        28.47 o                         
  -3   7  12         16.86         13.24         2.82 o                         
  -2   7  12        151.41        117.74        20.00 o                         
  -1   7  12        351.03        347.77        54.20 o                         
   0   7  12         64.63         70.81        10.17 o                         
   1   7  12         30.59         25.01         5.46 o                         
   2   7  12         55.93         87.68         9.48 o                         
   3   7  12         53.95         89.80        11.42 o                         
   4   7  12         35.01         40.64         8.94 o                         
  -5   8  12         44.75         48.83        10.44 o                         
  -4   8  12         73.93         62.08         9.36 o                         
  -3   8  12         24.14         24.48         5.20 o                         
  -2   8  12         54.79         51.18        12.01 o                         
  -1   8  12          2.43         -0.26         3.23 o                         
   0   8  12        123.38        106.24        20.01 o                         
   1   8  12         23.34         21.79         5.50 o                         
   2   8  12        114.95        138.10        11.84 o                         
   3   8  12         12.57         11.22        12.66 o                         
   4   8  12          2.06          1.72         6.05 o                         
  -5   9  12        911.46       1104.28        83.45 o                         
  -4   9  12          5.23          4.58         6.54 o                         
  -3   9  12         29.82         29.02         8.30 o                         
  -2   9  12        546.65        515.40        72.83 o                         
  -1   9  12        214.14        189.94        45.14 o                         
   0   9  12          0.77         -0.56         4.76 o                         
   1   9  12         42.02         47.54         7.14 o                         
   2   9  12        111.33        132.54        13.67 o                         
   3   9  12        173.67        215.45        17.80 o                         
   4   9  12          2.24         -1.32         7.88 o                         
  -4  10  12         28.33         33.29         9.22 o                         
  -3  10  12          8.57          1.59         7.39 o                         
  -2  10  12        116.36         98.66        12.26 o                         
  -1  10  12         28.70         17.22         9.15 o                         
   0  10  12        112.96         39.11        10.14 o                         
   1  10  12         48.52         53.52         7.30 o                         
   2  10  12         72.85         83.76        10.66 o                         
   3  10  12          2.45          9.30         7.51 o                         
   4  10  12          0.55          7.57         7.56 o                         
  -4  11  12         20.90         12.82        12.59 o                         
  -3  11  12         18.18          9.64         6.97 o                         
  -2  11  12          0.14          0.36         3.65 o                         
  -1  11  12          0.77          0.32         3.57 o                         
   0  11  12          1.07         -1.26         3.77 o                         
   1  11  12         13.99         10.57         4.59 o                         
   2  11  12         46.77         55.21        10.92 o                         
   3  11  12         67.76         66.45        12.07 o                         
  -4  12  12         32.38         37.22        14.36 o                         
  -3  12  12          9.86          3.86        12.77 o                         
  -2  12  12         82.39         64.69         9.88 o                         
  -1  12  12          1.20         -1.47         6.40 o                         
   0  12  12          8.95         -1.50         8.70 o                         
   1  12  12          3.80         -1.68         4.91 o                         
  -4  13  12         23.37         20.19        11.93 o                         
  -2  13  12         57.22         37.23        10.45 o                         
  -1  13  12         68.45         14.34         8.63 o                         
   0  13  12        135.76         26.31        10.30 o                         
  -2  14  12        548.09        403.46        54.20 o                         
  -1  14  12         25.63          4.58         9.75 o                         
   0  14  12         10.90        -26.33        27.44 o                         
  -1  15  12        231.84        116.27        37.81 o                         
  -6   1  13          5.80          7.92         5.54 o                         
  -5   1  13        104.62        104.70        13.57 o                         
  -4   1  13         64.25         63.48         8.46 o                         
  -3   1  13        167.62        176.86        13.54 o                         
  -2   1  13        238.08        268.85        11.40 o                         
  -1   1  13        289.89        352.81        23.36 o                         
   0   1  13          8.95         15.21         6.60 o                         
   1   1  13         52.96         60.71         6.97 o                         
   2   1  13         11.30          7.22         6.49 o                         
  -6   2  13          0.02         -0.09         5.12 o                         
  -5   2  13        110.57         96.93        19.07 o                         
  -4   2  13        199.41        214.46        15.47 o                         
  -3   2  13        250.73        267.79        14.48 o                         
  -2   2  13         58.97         61.95         7.14 o                         
  -1   2  13          0.53          4.79         6.28 o                         
   0   2  13        312.27        399.75        25.71 o                         
   1   2  13          0.49         -2.04         4.34 o                         
   2   2  13         87.93         83.22        11.67 o                         
  -5   3  13         11.98         14.65         5.82 o                         
  -4   3  13        163.45        175.45        16.72 o                         
  -3   3  13        127.14        140.12         9.85 o                         
  -2   3  13          5.09         -1.92         6.27 o                         
  -1   3  13         34.38         31.93         7.66 o                         
   0   3  13          1.96          0.08         5.96 o                         
   1   3  13          0.69          4.69         4.24 o                         
   2   3  13        123.98        118.56        13.47 o                         
   3   3  13          3.79          1.88         9.25 o                         
  -5   4  13        409.83        400.67        35.02 o                         
  -4   4  13         18.75         18.55         5.38 o                         
  -3   4  13         72.49         80.49         8.95 o                         
  -2   4  13          1.86         -2.53         5.83 o                         
  -1   4  13         70.55         96.27        11.26 o                         
   0   4  13          9.98         16.09         6.83 o                         
   1   4  13         69.64         74.02        11.04 o                         
   2   4  13          5.93          3.89         8.29 o                         
   3   4  13         13.64         11.96        12.13 o                         
  -5   5  13        118.20        132.51        18.99 o                         
  -4   5  13          7.54          8.25         5.13 o                         
  -3   5  13        282.44        300.36        18.08 o                         
  -2   5  13        188.92        212.31        13.94 o                         
  -1   5  13          8.48          8.54         7.07 o                         
   0   5  13         79.22         98.01        11.68 o                         
   1   5  13         71.54         69.61        10.70 o                         
   2   5  13         34.40         28.87         8.08 o                         
   3   5  13         13.40         18.83        11.50 o                         
  -4   6  13         50.03         67.63        19.51 o                         
  -3   6  13        194.05        200.33        13.37 o                         
  -2   6  13        343.26        358.32        19.12 o                         
  -1   6  13         49.08         37.11         8.94 o                         
   0   6  13        349.28        402.31        33.50 o                         
   1   6  13         32.40         44.99         8.80 o                         
   2   6  13          0.89          4.04         6.19 o                         
   3   6  13         25.37         39.16        14.93 o                         
  -4   7  13         16.34         18.29        12.99 o                         
  -3   7  13          7.29         11.66         7.30 o                         
  -2   7  13         34.29         40.46         6.84 o                         
  -1   7  13         90.67         91.06        13.44 o                         
   0   7  13         88.97         99.81        15.29 o                         
   1   7  13          5.86         11.93         6.51 o                         
   2   7  13          0.20          1.52         6.49 o                         
   3   7  13          1.99         11.30        12.39 o                         
  -4   8  13        306.26        298.10        35.44 o                         
  -3   8  13        517.60        613.94        36.09 o                         
  -2   8  13         72.48         80.89        12.20 o                         
  -1   8  13        392.47        451.85        34.30 o                         
   0   8  13        257.64        287.57        26.00 o                         
   1   8  13        107.07        154.37        15.03 o                         
   2   8  13         88.45        101.39        17.64 o                         
  -4   9  13         84.99        109.76        21.93 o                         
  -3   9  13          0.13          1.90        11.30 o                         
  -2   9  13         24.09         19.55        11.12 o                         
   0   9  13          5.74          1.97         6.70 o                         
   1   9  13          1.53          1.10         6.88 o                         
   2   9  13         27.37         23.73         9.10 o                         
  -3   0  14         90.27        122.55        18.41 o                         
  -2   0  14          7.66          9.36         9.19 o                         
  -1   0  14        144.65        151.04        21.38 o                         
  -3   1  14        173.64        194.03        22.81 o                         
  -2   1  14         86.29         88.62        11.63 o                         
  -1   1  14          0.02          2.78         6.30 o                         
   0   1  14          5.57         -1.62         8.18 o                         
  -3   2  14         88.50         83.17        14.66 o                         
  -2   2  14          4.78         -2.89         9.93 o                         
  -1   2  14          0.00         -1.49         8.94 o                         
   0   2  14          5.98          3.14         7.36 o                         
   1   2  14        102.39        129.09        20.60 o                         
  -4   3  14        207.22        183.26        21.54 o                         
  -3   3  14        192.87        192.40        15.58 o                         
  -2   3  14         50.82         59.71        12.94 o                         
  -1   3  14         34.54         35.50        11.57 o                         
   0   3  14        123.79        138.60        19.81 o                         
   1   3  14         53.09         87.28        17.93 o                         
  -4   4  14          2.89         11.16         8.63 o                         
  -3   4  14          0.66          1.39         9.30 o                         
  -2   4  14        117.17        148.02        18.96 o                         
  -1   4  14        146.19        169.67        20.71 o                         
   0   4  14         79.91         78.82        14.89 o                         
   1   4  14         20.33         22.04         8.20 o                         
  -4   5  14          3.10          8.70         8.96 o                         
  -3   5  14         87.57        104.25        17.24 o                         
  -2   5  14         66.06         70.76        14.63 o                         
  -1   5  14         29.50         29.69         9.44 o                         
   0   5  14         41.71         62.92        12.66 o                         
   1   5  14        118.83        135.22        14.78 o                         
  -3   6  14         13.77          1.51         8.10 o                         
  -2   6  14         86.66         77.13        15.45 o                         
   0   6  14          1.15         -2.57         7.30 o                         
   1   6  14         82.73        121.97        17.58 o                         
  -2   7  14         38.32         39.42        12.16 o                         
                                                                                
